# Supplementary material for: Metabolic model predictions enable targeted microbiome manipulation through precision prebiotics
Source: Microbiol Spectr. 2024 Jan 17;12(2):e01144-23. doi: 10.1128/spectrum.01144-23 (PMC10846184; doi:10.1128/spectrum.01144-23)
Supplement: Supplementary tables — Tables S1-S20. [file spectrum.01144-23-s0002.xlsx]

## Sheet: LEGEND
Sheet	Information
S1	This sheet contains a list of constraints based on the published Nematode Growth Medium (10.1016/j.cell.2019.08.003).
S2	This sheet contains a list of exchange reactions MYb11 that are not shared with MYb71.
S3	This sheet containts 1. the original biomass optimization outcome of the models using FBA - sybil, 2. the relative changes in their growth due to the supplementations.
S4	This sheet containts a list of ratios between the two models originally and after the supplementaton (MicrobiomeGS2).
S5	This sheet containts the bacterial biomass data of the BacArena simulations. The data were extracted with the function plotGrowthCurve for the original state and the supplementation experiments.
S6	OD of in vitro growth of Pseudomonas lurida MYb11 and Ochrobactrum vermis MYb71 in mono- and co-culture with L-serine supplementation
S7	OD of in vitro growth of Pseudomonas lurida MYb11 and Ochrobactrum vermis MYb71 in mono- and co-culture with L-threonine supplementation
S8	OD of in vitro growth of Pseudomonas lurida MYb11 and Ochrobactrum vermis MYb71 in mono- and co-culture with GABA supplementation
S9	OD of in vitro growth of Pseudomonas lurida MYb11 and Ochrobactrum vermis MYb71 in mono- and co-culture with D-mannitol supplementation
S10	CFU of mono- or co-cultured Pseudomonas lurida MYb11 and Ochrobactrum vermis MYb71 with and without L-serine supplementation
S11	Statistics for in vitro growth of Pseudomonas lurida MYb11 and Ochrobactrum vermis MYb71 in mono- and co-culture with four different supplements (Wilcoxon signed rank)
S12	CFU of mono- or co-cultured Pseudomonas lurida MYb11 and Ochrobactrum vermis MYb71 with and without L-threonine supplementation
S13	CFU of mono- or co-cultured Pseudomonas lurida MYb11 and Ochrobactrum vermis MYb71 with and without GABA supplementation
S14	CFU of mono- or co-cultured Pseudomonas lurida MYb11 and Ochrobactrum vermis MYb71 with and without D-mannitol supplementation
S15	OD of in vitro growth of Pseudomonas lurida MYb11 and Ochrobactrum vermis MYb71 in mono- and co-culture with increasing concentrations of L-serine supplementation
S16	CFU of co-cultured Pseudomonas lurida MYb11 and Ochrobactrum vermis MYb71 under different levels of L-serine supplementation
S17	Statistics for concentration-dependent effect of L-serine supplementation in co-culture on bacterial growth in vitro (GLM)
S18	CFU of mono- or co-cultured Pseudomonas lurida MYb11 and Ochrobactrum vermis MYb71 during colonization of Caenorhabditis elegans with and without L-serine supplementation
S19	Statistics for effect of L-serine supplementation (10 mM and 100 mM) on bacterial abundance in C. elegans and on lawn (GLM)
S20	Statistics for relative growth rates of differentially labeled bacterial strains (GLM)

## Sheet: S1
Compounds	Name	maxFlux
cpd00007	Oxygen	18.2
cpd00067	Protons	0.001
cpd00001	Water	1000
cpd00254	Magnesium Ion	1.48
cpd00048	Sulfate Ion	4.23
cpd00009	Phosphate Ion	25.1
cpd00205	Potasium	25.6
cpd00099	Chloride	52.7
cpd00063	Calcium	1.76
cpd00971	Sodium	58.2
cpd00160	Cholesterol	0.0129
cpd10515	Fe	0.00322
cpd10516	Fe	0.00322
cpd00035	Alanine	2.58
cpd00041	Aspartic	0.939
cpd00132	Asparagine	0.0568
cpd00023	Glutamic	0.688
cpd00053	Glutamine	0.688
cpd00033	Glycine	5.3
cpd00119	Histidine	0.129
cpd00322	Isoleucine	0.4
cpd00107	Leucine	0.724
cpd00039	Lysine	0.581
cpd00060	Methionine	0.117
cpd00066	Phenylalanine	0.424
cpd00129	Proline	1.91
cpd00054	Serine	0.357
cpd00161	Threonine	0.231
cpd00065	Tryptophan	0.0367
cpd00069	Tyrosine	0.0828
cpd00156	Valine	0.598
cpd00051	Arginine	0.832
cpd00381	Cystine	0
cpd00149	Cobalt	0.00288
cpd00058	Copper	0.00134
cpd04097	Lead	0.00082
cpd00034	Zinc	0.0026
cpd00209	Nitrate	0.0137
cpd00030	Mangenese	0.00309

## Sheet: S2
Reaction_ID	Reaction_Name
EX_cpd00020_e0	Pyruvate-e0 Exchange
EX_cpd00307_e0	Cytosine-e0 Exchange
EX_cpd00396_e0	L-Rhamnose-e0 Exchange
EX_cpd00076_e0	Sucrose-e0 Exchange
EX_cpd01092_e0	Allantoin-e0 Exchange
EX_cpd00081_e0	Sulfite-e0 Exchange
EX_cpd00133_e0	Nicotinamide-e0 Exchange
EX_cpd00393_e0	Folate-e0 Exchange
EX_cpd90008_e0	Maltotridecaose-e0 Exchange
EX_cpd90005_e0	Maltooctaose-e0 Exchange
EX_cpd90007_e0	Maltohexaose-e0 Exchange
EX_cpd90006_e0	Maltoundecaose-e0 Exchange
EX_cpd00221_e0	D-Lactate-e0-e0 Exchange
EX_cpd00280_e0	D-Galacturonate-e0-e0 Exchange
EX_cpd00164_e0	Glucuronate-e0-e0 Exchange
EX_cpd00042_e0	GSH-e0-e0 Exchange
EX_cpd00355_e0	Nicotinamide ribonucleotide-e0-e0 Exchange
EX_cpd03561_e0	2-Hydroxybutyrate-e0 Exchange
EX_cpd00380_e0	Itaconate Exchange
EX_cpd00094_e0	2-Oxobutyrate-e0 Exchange

## Sheet: S3
	MYb11	MYb71
Original_Growth_Rate	0.660686	0.621277
The relative change is calculated based on the formula: (supplemented biomass flux - original biomass flux)/original biomass flux. The values were rounded to the 6th digit before calculations
Reaction_ID	MYb11_Relative_Change	MYb71_Relative_Change	Reaction_Name
EX_cpd00794_e0	0.222021	0	D-Trehalose-e0 Exchange
EX_cpd00009_e0	0	0	Phosphate-e0 Exchange
EX_cpd00023_e0	0.222021	0.299536	L-Glutamate-e0 Exchange
EX_cpd00027_e0	0.222021	0.299536	D-Glucose-e0 Exchange
EX_cpd00028_e0	0.00267752	0.00301476	Heme-e0 Exchange
EX_cpd00030_e0	0	0	Mn2+-e0 Exchange
EX_cpd00034_e0	0	0	Zn2+-e0 Exchange
EX_cpd00039_e0	0	0	L-Lysine-e0 Exchange
EX_cpd00041_e0	0.222021	0.299536	L-Aspartate-e0 Exchange
EX_cpd00048_e0	0	0	Sulfate-e0 Exchange
EX_cpd00051_e0	0.222021	0.29164	L-Arginine-e0 Exchange
EX_cpd00053_e0	0.222021	0.299536	L-Glutamine-e0 Exchange
EX_cpd00064_e0	0.222021	0.29164	Ornithine-e0 Exchange
EX_cpd00080_e0	0.222021	0	Glycerol-3-phosphate-e0 Exchange
EX_cpd00098_e0	0.222021	0.299536	Choline-e0 Exchange
EX_cpd00105_e0	0.222021	0.299536	D-Ribose-e0 Exchange
EX_cpd00107_e0	0.222021	0.299536	L-Leucine-e0 Exchange
EX_cpd00108_e0	0	0	Galactose-e0 Exchange
EX_cpd00118_e0	0.222021	0	Putrescine-e0 Exchange
EX_cpd00119_e0	0.222021	0.299536	L-Histidine-e0 Exchange
EX_cpd00129_e0	0	0	L-Proline-e0 Exchange
EX_cpd00149_e0	0	0	Co2+-e0 Exchange
EX_cpd00154_e0	0.222021	0.299536	Xylose-e0 Exchange
EX_cpd00156_e0	0.121151	0.266302	L-Valine-e0 Exchange
EX_cpd00161_e0	0.222021	0	L-Threonine-e0 Exchange
EX_cpd00179_e0	0.222021	0	Maltose-e0 Exchange
EX_cpd00209_e0	0	0	Nitrate-e0 Exchange
EX_cpd00210_e0	0.222021	0.277058	Taurine-e0 Exchange
EX_cpd00224_e0	0	0	L-Arabinose-e0 Exchange
EX_cpd00244_e0	0	0	Ni2+-e0 Exchange
EX_cpd00264_e0	0.000578187	0.000658321	Spermidine-e0 Exchange
EX_cpd00268_e0	0.0171761	0.00578164	H2S2O3-e0 Exchange
EX_cpd00305_e0	0	0.00229849	Thiamin-e0 Exchange
EX_cpd00322_e0	0	0	L-Isoleucine-e0 Exchange
EX_cpd00266_e0	0	0	Carnitine-e0 Exchange
EX_cpd00540_e0	0	0	BET-e0 Exchange
EX_cpd00637_e0	0	0	D-Methionine-e0 Exchange
EX_cpd03724_e0	0	0	Ferrichrome-e0 Exchange
EX_cpd08305_e0	0	0	crotonobetaine-e0 Exchange
EX_cpd10516_e0	0	0	fe3-e0 Exchange
EX_cpd00067_e0	0.0948196	0.121691	H+-e0 Exchange
EX_cpd00092_e0	0.222021	0.299536	Uracil-e0 Exchange
EX_cpd00367_e0	0.222021	0	Cytidine-e0 Exchange
EX_cpd00309_e0	0.0188274	0.0246203	XAN-e0 Exchange
EX_cpd00130_e0	0.222021	0.299536	L-Malate-e0 Exchange
EX_cpd00971_e0	0	0	Na+-e0 Exchange
EX_cpd00137_e0	0.222021	0.299536	Citrate-e0 Exchange
EX_cpd00035_e0	0.222021	0.299536	L-Alanine-e0 Exchange
EX_cpd00060_e0	0.0873592	0	L-Methionine-e0 Exchange
EX_cpd00084_e0	0.222021	0.299536	L-Cysteine-e0 Exchange
EX_cpd00069_e0	0.193558	0.299536	Tyrosine Exchange
EX_cpd00066_e0	0	0	L-Phenylalanine-e0 Exchange
EX_cpd00054_e0	0.222021	0	Serine Exchange
EX_cpd00013_e0	0	0	NH3-e0 Exchange
EX_cpd00020_e0	0.222021	NA	Pyruvate-e0 Exchange
EX_cpd00126_e0	0.222021	0.299536	GMP-e0 Exchange
EX_cpd00122_e0	0.222021	0.299536	N-Acetyl-D-glucosamine-e0 Exchange
EX_cpd00029_e0	0.195852	0.299536	Acetate-e0 Exchange
EX_cpd00117_e0	0.222021	0.299536	D-Alanine-e0 Exchange
EX_cpd00018_e0	0.222021	0.299536	AMP-e0 Exchange
EX_cpd00132_e0	0.222021	0.299536	L-Asparagine-e0 Exchange
EX_cpd00063_e0	0	0	Ca2+-e0 Exchange
EX_cpd01012_e0	0	0	Cd2+-e0 Exchange
EX_cpd00046_e0	0.222021	0.299536	CMP-e0 Exchange
EX_cpd00307_e0	0.222021	NA	Cytosine-e0 Exchange
EX_cpd00058_e0	0	0	Cu2+-e0 Exchange
EX_cpd10515_e0	7.56789e-06	6.43835e-06	Fe2+-e0 Exchange
EX_cpd00082_e0	0.222021	0.299536	D-Fructose-e0-e0 Exchange
EX_cpd00106_e0	0.222021	0.299536	Fumarate-e0 Exchange
EX_cpd00281_e0	0.222021	0	GABA-e0 Exchange
EX_cpd00222_e0	0.222021	0.299536	GLCN-e0 Exchange
EX_cpd00609_e0	0.222021	0.299536	D-Glucarate-e0-e0 Exchange
EX_cpd00100_e0	0.222021	0.299536	Glycerol-e0-e0 Exchange
EX_cpd00033_e0	0.222021	0.299536	Glycine-e0 Exchange
EX_cpd00205_e0	0	0	K+-e0 Exchange
EX_cpd00208_e0	0	0	LACT-e0 Exchange
EX_cpd00159_e0	0	0.299536	L-Lactate-e0 Exchange
EX_cpd01262_e0	0.222021	0	Amylotriose-e0 Exchange
EX_cpd11574_e0	0	0	Molybdate-e0 Exchange
EX_cpd00141_e0	0.188466	0.299536	Propionate-e0 Exchange
EX_cpd01132_e0	0	0	Puromycin-e0 Exchange
EX_cpd00396_e0	0	NA	L-Rhamnose-e0 Exchange
EX_cpd00550_e0	0.222021	0.299536	D-Serine-e0 Exchange
EX_cpd00036_e0	0.222021	0.299536	Succinate-e0 Exchange
EX_cpd00076_e0	0.222021	NA	Sucrose-e0 Exchange
EX_cpd00065_e0	0	0	Tryptophan Exchange
EX_cpd00091_e0	0.222021	0.299536	UMP-e0 Exchange
EX_cpd01092_e0	0	NA	Allantoin-e0 Exchange
EX_cpd00211_e0	0.0113019	0	Butyrate-e0 Exchange
EX_cpd00099_e0	0	0	Cl--e0 Exchange
EX_cpd01015_e0	0	0	Cyanate-e0 Exchange
EX_cpd01107_e0	0.0431657	0.0243209	Decanoate-e0 Exchange
EX_cpd01741_e0	0.0577899	0.0417801	ddca-e0 Exchange
EX_cpd03847_e0	0.0329264	0.0271682	Myristic acid-e0 Exchange
EX_cpd15298_e0	0.031823	0.0257904	tetradecenoate-e0 Exchange
EX_cpd00214_e0	0.0384752	0.0339188	Palmitate-e0 Exchange
EX_cpd15237_e0	0.0384752	0.0339188	hexadecenoate-e0 Exchange
EX_cpd01080_e0	0.0465622	0.0422066	ocdca-e0 Exchange
EX_cpd15269_e0	0.0456858	0.0407564	octadecenoate-e0 Exchange
EX_cpd01113_e0	0.0376124	0	Hexanoate-e0 Exchange
EX_cpd03846_e0	0.0289396	0.00743791	octanoate-e0 Exchange
EX_cpd00653_e0	0.222021	0.299536	D-Galactonate-e0-e0 Exchange
EX_cpd00531_e0	0	0	Hg2+-e0 Exchange
EX_cpd00573_e0	0.222021	0.299536	L-Idonate-e0 Exchange
EX_cpd00254_e0	0	0	Mg-e0 Exchange
EX_cpd00002_e0	0.222021	0.299536	ATP-e0 Exchange
EX_cpd01399_e0	0.222021	0	Maltotetraose-e0 Exchange
EX_cpd04097_e0	0	0	Pb-e0 Exchange
EX_cpd00081_e0	0.00227642	NA	Sulfite-e0 Exchange
EX_cpd00185_e0	0	0	D-Arabinose-e0 Exchange
EX_cpd00010_e0	0.00349334	0.00396924	CoA-e0 Exchange
EX_cpd15494_e0	0.222021	0	Maltoheptaose-e0 Exchange
EX_cpd11976_e0	0.222021	0	Maltodextrin-e0 Exchange
EX_cpd00133_e0	0.000774952	NA	Nicotinamide-e0 Exchange
EX_cpd00153_e0	0	0	Benzoate-e0 Exchange
EX_cpd00136_e0	0.155838	2.25342e-05	4-Hydroxybenzoate-e0-e0 Exchange
EX_cpd00109_e0	0	0	Cytochrome c3+-e0 Exchange
EX_cpd15561_e0	0	0	Ubiquinol-8-e0 Exchange
EX_cpd00110_e0	0	0	Cytochrome c2+-e0 Exchange
EX_cpd15560_e0	0	0	Ubiquinone-8-e0 Exchange
EX_cpd00006_e0	0.222021	0.0586968	NADP-e0 Exchange
EX_cpd00003_e0	0.222021	0.00385657	NAD-e0 Exchange
EX_cpd11451_e0	0.038899	0.0546069	mql7-e0 Exchange
EX_cpd11606_e0	0	0	Menaquinone 7-e0 Exchange
EX_cpd17026_e0	0.038899	0.0546069	methymenaquinol 7-e0 Exchange
EX_cpd17027_e0	0	0	methylmenaquinone 7-e0 Exchange
EX_cpd00314_e0	0.222021	0	D-Mannitol-e0 Exchange
EX_cpd01354_e0	0	0	beta-Lactose-e0 Exchange
EX_cpd03808_e0	0	0	Lacto-N-biose-e0 Exchange
EX_cpd00393_e0	0.00394287	NA	Folate-e0 Exchange
EX_cpd00557_e0	0.00270779	0.00210051	Siroheme-e0 Exchange
EX_cpd90008_e0	0.222021	NA	Maltotridecaose-e0 Exchange
EX_cpd00001_e0	0	0	H2O-e0 Exchange
EX_cpd90005_e0	0.222021	NA	Maltooctaose-e0 Exchange
EX_cpd90007_e0	0.222021	NA	Maltohexaose-e0 Exchange
EX_cpd90006_e0	0.222021	NA	Maltoundecaose-e0 Exchange
EX_cpd00011_e0	0	0	CO2-e0 Exchange
EX_cpd00007_e0	0	0	O2-e0 Exchange
EX_cpd01981_e0	0	0	5-Methylthio-D-ribose-e0 Exchange
EX_cpd00073_e0	0	0	Urea-e0 Exchange
EX_cpd01861_e0	0.222021	0.299536	(R)-1,2-Propanediol-e0 Exchange
EX_cpd00453_e0	0.222021	0.299536	1,2-Propanediol-e0 Exchange
EX_cpd00071_e0	0.222021	0.299536	Acetaldehyde-e0 Exchange
EX_cpd00150_e0	0	0	HCN-e0 Exchange
EX_cpd08021_e0	0	0	DMSO-e0 Exchange
EX_cpd00450_e0	0	0	Methyl sulfide-e0 Exchange
EX_cpd00363_e0	0.222021	0.299536	Ethanol-e0 Exchange
EX_cpd00055_e0	0.222021	0.299536	Formaldehyde-e0 Exchange
EX_cpd00448_e0	0.222021	0.299536	D-Glyceraldehyde-e0 Exchange
EX_cpd00025_e0	0	0	H2O2-e0 Exchange
EX_cpd00239_e0	0.00244443	0.00482876	H2S-e0 Exchange
EX_cpd11640_e0	0.0948196	0.134995	H2-e0 Exchange
EX_cpd00359_e0	0	0	indol-e0 Exchange
EX_cpd00659_e0	0	0	Nitrous oxide-e0 Exchange
EX_cpd00418_e0	0	0	NO-e0 Exchange
EX_cpd00371_e0	0	0	Propanal-e0 Exchange
EX_cpd00811_e0	0	0	(CH3)3NO-e0 Exchange
EX_cpd01024_e0	0	0	Methane-e0 Exchange
EX_cpd00204_e0	0	0	CO-e0 Exchange
EX_cpd00528_e0	0	0	N2-e0 Exchange
EX_cpd00361_e0	0.222021	0.299536	ACTN-e0 Exchange
EX_cpd01947_e0	0.222021	0.299536	BDOH-e0 Exchange
EX_cpd11632_e0	0	0	hn-e0 Exchange
EX_cpd03662_e0	0	0	n-Butanol-e0 Exchange
EX_cpd00178_e0	0	0	Acetone-e0 Exchange
EX_cpd01618_e0	0	0	1,3-Propanediol-e0 Exchange
EX_cpd00160_e0	0	0	Cholesterol Exchange
EX_cpd00381_e0	0	0	Cystine Exchange
EX_cpd11416_c0	0	0	Biomass
EX_cpd03091_e0	0	0	5'-Deoxyadenosine-e0 Exchange
EX_cpd01048_e0	0	0	Arsenate Exchange
EX_cpd11595_e0	0	0	chromate-e0 Exchange
EX_cpd00588_e0	0.222021	0.299536	Sorbitol-e0 Exchange
EX_cpd00221_e0	0.222021	NA	D-Lactate-e0-e0 Exchange
EX_cpd00280_e0	0.222021	NA	D-Galacturonate-e0-e0 Exchange
EX_cpd00164_e0	0	NA	Glucuronate-e0-e0 Exchange
EX_cpd00042_e0	0.000691705	NA	GSH-e0-e0 Exchange
EX_cpd00220_e0	0.0028425	0.00334633	Riboflavin-e0 Exchange
EX_cpd00355_e0	0.222021	NA	Nicotinamide ribonucleotide-e0-e0 Exchange
EX_cpd00644_e0	0.00110945	0.00102531	PAN-e0-e0 Exchange
EX_cpd02351_e0	0.222021	0.299536	Glucosaminate Exchange
EX_cpd03561_e0	0.222021	NA	2-Hydroxybutyrate-e0 Exchange
EX_cpd00380_e0	0.222021	NA	Itaconate Exchange
EX_cpd00094_e0	0.222021	NA	2-Oxobutyrate-e0 Exchange
EX_cpd00075_e0	NA	0	Nitrite-e0 Exchange
EX_cpd00104_e0	NA	0	BIOT-e0 Exchange
EX_cpd00232_e0	NA	0.299536	Neu5Ac-e0 Exchange
EX_cpd04098_e0	NA	0	Arsenite-e0 Exchange
EX_cpd00012_e0	NA	0.0950832	PPi-e0 Exchange
EX_cpd08023_e0	NA	0	methanesulfonate-e0 Exchange
EX_cpd00158_e0	NA	0	CELB-e0-e0 Exchange
EX_cpd00121_e0	NA	0	L-Inositol-e0-e0 Exchange
EX_cpd00138_e0	NA	0.299536	D-Mannose-e0-e0 Exchange
EX_cpd00047_e0	NA	0.0682594	Formate-e0-e0 Exchange
ORIGINAL_LP	0.660686	0.621277	NA
EX_cpd00794_e0	0.222021	0	D-Trehalose-e0 Exchange
EX_cpd00009_e0	0	0	Phosphate-e0 Exchange
EX_cpd00023_e0	0.222021	0.299536	L-Glutamate-e0 Exchange
EX_cpd00027_e0	0.222021	0.299536	D-Glucose-e0 Exchange

## Sheet: S4
		Supplementation
Models	Original_ratio	EX_cpd00794_e0	EX_cpd00009_e0	EX_cpd00023_e0	EX_cpd00027_e0	EX_cpd00028_e0	EX_cpd00030_e0	EX_cpd00034_e0	EX_cpd00039_e0	EX_cpd00041_e0	EX_cpd00048_e0	EX_cpd00051_e0	EX_cpd00053_e0	EX_cpd00064_e0	EX_cpd00080_e0	EX_cpd00098_e0	EX_cpd00105_e0	EX_cpd00107_e0	EX_cpd00108_e0	EX_cpd00118_e0	EX_cpd00119_e0	EX_cpd00129_e0	EX_cpd00149_e0	EX_cpd00154_e0	EX_cpd00156_e0	EX_cpd00161_e0	EX_cpd00179_e0	EX_cpd00209_e0	EX_cpd00210_e0	EX_cpd00224_e0	EX_cpd00244_e0	EX_cpd00264_e0	EX_cpd00268_e0	EX_cpd00305_e0	EX_cpd00322_e0	EX_cpd00266_e0	EX_cpd00540_e0	EX_cpd00637_e0	EX_cpd03724_e0	EX_cpd08305_e0	EX_cpd10516_e0	EX_cpd00067_e0	EX_cpd00092_e0	EX_cpd00367_e0	EX_cpd00309_e0	EX_cpd00130_e0	EX_cpd00971_e0	EX_cpd00137_e0	EX_cpd00035_e0
MYb11	0.00484182	0.99992	0.00484177	0.00704347	0.790176	0.00480256	0.00484177	0.00484183	0.00492447	0.0445185	0.00484177	0.764959	0.00940801	0.751179	1.00013	0.494321	0.737835	0.0322679	0.00484177	0.879931	0.0658159	0.00488579	0.00488584	0.111941	0.025296	0.822359	0.979161	0.00484177	0.222013	0.00484182	0.00482843	0.00485871	0.0298623	0.00482521	0.00484044	0.00484177	0.00488579	0.00484182	0.00484182	0.00484177	0.00484177	0.00902809	0.0662565	0.999963	0.00471323	0.0625593	0.00488579	0.0512017	0.0452968
MYb71	0.995823	0.000499359	0.995812	0.993431	0.210257	0.99585	0.995812	0.995824	0.995727	0.956037	0.995812	0.23556	0.991087	0.249336	0.000282513	0.506226	0.262621	0.968316	0.995812	0.12055	0.93471	0.995767	0.995778	0.888532	0.975356	0.17815	0.0212657	0.995812	0.778552	0.995823	0.995825	0.995795	0.971306	0.995835	0.995813	0.995812	0.995767	0.995823	0.995823	0.995812	0.995812	0.991525	0.934298	0.000431198	0.995915	0.938009	0.995767	0.949351	0.955207
MYb71 x MYb11	1	1	1	1	1	1	1	1	1	1	1	1	1	1	1	1	1	1	1	1	1	1	1	1	1	1	1	1	1	1	1	1	1	1	1	1	1	1	1	1	1	1	1	1	1	1	1	1	1
[truncated: 146 more columns]

## Sheet: S5
Secies	Time	Value	Replication	Simulation
MYb11	1	10.1463	1	original
MYb71	1	9.67425	1	original
MYb11	2	14.336	1	original
MYb71	2	13.4307	1	original
MYb11	3	20.0148	1	original
MYb71	3	18.4141	1	original
MYb11	4	27.6123	1	original
MYb71	4	24.9352	1	original
MYb11	5	37.6241	1	original
MYb71	5	33.334	1	original
MYb11	6	50.3086	1	original
MYb71	6	43.7009	1	original
MYb11	7	65.8087	1	original
MYb71	7	56.0083	1	original
MYb11	8	83.6934	1	original
MYb71	8	69.7488	1	original
MYb11	9	102.969	1	original
MYb71	9	84.0084	1	original
MYb11	10	122.421	1	original
MYb71	10	97.8246	1	original
MYb11	11	139.873	1	original
MYb71	11	109.623	1	original
MYb11	12	154.108	1	original
MYb71	12	118.672	1	original
MYb11	13	164.993	1	original
MYb71	13	125.115	1	original
MYb11	1	9.71893	2	original
MYb71	1	10.4429	2	original
MYb11	2	13.7322	2	original
MYb71	2	14.4979	2	original
MYb11	3	19.1718	2	original
MYb71	3	19.8772	2	original
MYb11	4	26.4493	2	original
MYb71	4	26.9164	2	original
MYb11	5	35.9598	2	original
MYb71	5	35.8978	2	original
MYb11	6	47.9907	2	original
MYb71	6	46.9577	2	original
MYb11	7	62.6099	2	original
MYb71	7	59.9944	2	original
MYb11	8	79.4351	2	original
MYb71	8	74.4852	2	original
MYb11	9	97.505	2	original
MYb71	9	89.4576	2	original
MYb11	10	115.337	2	original
MYb71	10	103.583	2	original
MYb11	11	131.632	2	original
MYb71	11	115.851	2	original
MYb11	12	145.066	2	original
MYb71	12	125.318	2	original
MYb11	13	155.297	2	original
MYb71	13	131.985	2	original
MYb11	1	10.6254	3	original
MYb71	1	9.27776	3	original
MYb11	2	15.0129	3	original
MYb71	2	12.8803	3	original
MYb11	3	20.9599	3	original
MYb71	3	17.6594	3	original
MYb11	4	28.9253	3	original
MYb71	4	23.9205	3	original
MYb11	5	39.3989	3	original
MYb71	5	31.9681	3	original
MYb11	6	52.7082	3	original
MYb71	6	41.9343	3	original
MYb11	7	68.913	3	original
MYb71	7	53.7294	3	original
MYb11	8	87.667	3	original
MYb71	8	66.9446	3	original
MYb11	9	107.668	3	original
MYb71	9	80.5196	3	original
MYb11	10	127.459	3	original
MYb71	10	93.4366	3	original
MYb11	11	145.574	3	original
MYb71	11	104.728	3	original
MYb11	12	160.314	3	original
MYb71	12	113.391	3	original
MYb11	13	171.422	3	original
MYb71	13	119.477	3	original
MYb11	1	9.47103	4	original
MYb71	1	10.1656	4	original
MYb11	2	13.3819	4	original
MYb71	2	14.1129	4	original
MYb11	3	18.6828	4	original
MYb71	3	19.3494	4	original
MYb11	4	25.7828	4	original
MYb71	4	26.2097	4	original
MYb11	5	35.1152	4	original
MYb71	5	35.0171	4	original
MYb11	6	47.0159	4	original
MYb71	6	45.9604	4	original
MYb11	7	61.5421	4	original
MYb71	7	58.9351	4	original
MYb11	8	78.2784	4	original
MYb71	8	73.3543	4	original
MYb11	9	96.3491	4	original
MYb71	9	88.35	4	original
MYb11	10	114.318	4	original
MYb71	10	102.639	4	original
MYb11	11	130.54	4	original
MYb71	11	114.848	4	original
MYb11	12	144.279	4	original
MYb71	12	124.564	4	original
MYb11	13	154.9	4	original
MYb71	13	131.542	4	original
MYb11	1	9.60892	5	original
MYb71	1	10.0506	5	original
MYb11	2	13.5309	5	original
MYb71	2	13.9532	5	original
MYb11	3	18.8909	5	original
MYb71	3	19.1304	5	original
MYb11	4	26.0783	5	original
MYb71	4	25.921	5	original
MYb11	5	35.5338	5	original
MYb71	5	34.6517	5	original
MYb11	6	47.5329	5	original
MYb71	6	45.4412	5	original
MYb11	7	62.2273	5	original
MYb71	7	58.2855	5	original
MYb11	8	79.1561	5	original
MYb71	8	72.5819	5	original
MYb11	9	97.5053	5	original
MYb71	9	87.4969	5	original
MYb11	10	115.88	5	original
MYb71	10	101.841	5	original
MYb11	11	132.365	5	original
MYb71	11	114.047	5	original
MYb11	12	146.079	5	original
MYb71	12	123.555	5	original
MYb11	13	156.899	5	original
MYb71	13	130.513	5	original
MYb11	1	9.49501	6	original
MYb71	1	9.73089	6	original
MYb11	2	13.4158	6	original
MYb71	2	13.5094	6	original
MYb11	3	18.7301	6	original
MYb71	3	18.5219	6	original
MYb11	4	25.8481	6	original
MYb71	4	25.0888	6	original
MYb11	5	35.1714	6	original
MYb71	5	33.4899	6	original
MYb11	6	47.0635	6	original
MYb71	6	43.9315	6	original
MYb11	7	61.6028	6	original
MYb71	7	56.3351	6	original
MYb11	8	78.4654	6	original
MYb71	8	70.2436	6	original
MYb11	9	96.816	6	original
MYb71	9	84.8112	6	original
MYb11	10	115.121	6	original
MYb71	10	98.765	6	original
MYb11	11	131.913	6	original
MYb71	11	110.934	6	original
MYb11	12	146.165	6	original
MYb71	12	120.654	6	original
MYb11	13	157.3	6	original
MYb71	13	127.701	6	original
MYb11	1	10.0942	7	original
MYb71	1	9.60681	7	original
MYb11	2	14.2624	7	original
MYb71	2	13.3371	7	original
MYb11	3	19.9121	7	original
MYb71	3	18.2857	7	original
MYb11	4	27.4794	7	original
MYb71	4	24.7689	7	original
MYb11	5	37.4122	7	original
MYb71	5	33.0824	7	original
MYb11	6	50.0262	7	original
MYb71	6	43.3719	7	original
MYb11	7	65.3687	7	original
MYb71	7	55.5277	7	original
MYb11	8	83.0837	7	original
MYb71	8	69.1019	7	original
MYb11	9	102.205	7	original
MYb71	9	83.2165	7	original
MYb11	10	121.298	7	original
MYb71	10	96.739	7	original
MYb11	11	138.835	7	original
MYb71	11	108.581	7	original
MYb11	12	153.571	7	original
MYb71	12	117.974	7	original
MYb11	13	164.786	7	original
MYb71	13	124.642	7	original
MYb11	1	8.98164	8	original
MYb71	1	9.24019	8	original
MYb11	2	12.6904	8	original
MYb71	2	12.8281	8	original
MYb11	3	17.7174	8	original
MYb71	3	17.5879	8	original
MYb11	4	24.4506	8	original
MYb71	4	23.8237	8	original
MYb11	5	33.3178	8	original
MYb71	5	31.848	8	original
MYb11	6	44.6151	8	original
MYb71	6	41.8123	8	original
MYb11	7	58.5348	8	original
MYb71	7	53.7459	8	original
MYb11	8	74.903	8	original
MYb71	8	67.3299	8	original
MYb11	9	92.7623	8	original
MYb71	9	81.6054	8	original
MYb11	10	111.089	8	original
MYb71	10	95.678	8	original
MYb11	11	128.077	8	original
MYb71	11	108.107	8	original
MYb11	12	142.589	8	original
MYb71	12	118.126	8	original
MYb11	13	154.029	8	original
MYb71	13	125.496	8	original
MYb11	1	10.0973	9	original
MYb71	1	9.62314	9	original
MYb11	2	14.2667	9	original
MYb71	2	13.3598	9	original
MYb11	3	19.9181	9	original
MYb71	3	18.3168	9	original
MYb11	4	27.4876	9	original
MYb71	4	24.811	9	original
MYb11	5	37.4214	9	original
MYb71	5	33.1386	9	original
MYb11	6	50.0235	9	original
MYb71	6	43.4332	9	original
MYb11	7	65.427	9	original
MYb71	7	55.6666	9	original
MYb11	8	83.196	9	original
MYb71	8	69.3074	9	original
MYb11	9	102.422	9	original
MYb71	9	83.5168	9	original
MYb11	10	121.399	9	original
MYb71	10	96.9865	9	original
MYb11	11	138.55	9	original
MYb71	11	108.562	9	original
MYb11	12	152.823	9	original
MYb71	12	117.632	9	original
MYb11	13	163.933	9	original
MYb71	13	124.205	9	original
MYb11	1	10.922	10	original
MYb71	1	9.47474	10	original
MYb11	2	15.4321	10	original
MYb71	2	13.1538	10	original
MYb11	3	21.5451	10	original
MYb71	3	18.0343	10	original
MYb11	4	29.7329	10	original
MYb71	4	24.4284	10	original
MYb11	5	40.4574	10	original
MYb71	5	32.6083	10	original
MYb11	6	54.0204	10	original
MYb71	6	42.6902	10	original
MYb11	7	70.523	10	original
MYb71	7	54.6132	10	original
MYb11	8	89.58	10	original
MYb71	8	67.9512	10	original
MYb11	9	109.909	10	original
MYb71	9	81.6517	10	original
MYb11	10	129.812	10	original
MYb71	10	94.5293	10	original
MYb11	11	147.564	10	original
MYb71	11	105.495	10	original
MYb11	12	161.918	10	original
MYb71	12	113.872	10	original
MYb11	13	172.883	10	original
MYb71	13	119.859	10	original
MYb11	1	9.22749	11	original
MYb71	1	10.7261	11	original
MYb11	2	13.0378	11	original
MYb71	2	14.891	11	original
MYb11	3	18.2024	11	original
MYb71	3	20.4161	11	original
MYb11	4	25.1066	11	original
MYb71	4	27.6378	11	original
MYb11	5	34.1487	11	original
MYb71	5	36.8709	11	original
MYb11	6	45.6281	11	original
MYb71	6	48.2852	11	original
MYb11	7	59.5426	11	original
MYb71	7	61.7051	11	original
MYb11	8	75.6052	11	original
MYb71	8	76.6634	11	original
MYb11	9	92.9331	11	original
MYb71	9	92.1711	11	original
MYb11	10	110.15	11	original
MYb71	10	106.9	11	original
MYb11	11	125.918	11	original
MYb71	11	119.694	11	original
MYb11	12	139.252	11	original
MYb71	12	129.848	11	original
MYb11	13	149.547	11	original
MYb71	13	137.07	11	original
MYb11	1	9.44006	12	original
MYb71	1	9.90722	12	original
MYb11	2	13.3381	12	original
MYb71	2	13.7542	12	original
MYb11	3	18.6217	12	original
MYb71	3	18.8575	12	original
MYb11	4	25.6917	12	original
MYb71	4	25.5357	12	original
MYb11	5	35.0001	12	original
MYb71	5	34.1267	12	original
MYb11	6	46.8989	12	original
MYb71	6	44.8298	12	original
MYb11	7	61.476	12	original
MYb71	7	57.5617	12	original
MYb11	8	78.4585	12	original
MYb71	8	71.9116	12	original
MYb11	9	96.7666	12	original
MYb71	9	86.7713	12	original
MYb11	10	114.999	12	original
MYb71	10	100.956	12	original
MYb11	11	131.917	12	original
MYb71	11	113.499	12	original
MYb11	12	146.275	12	original
MYb71	12	123.526	12	original
MYb11	13	157.195	12	original
MYb71	13	130.56	12	original
MYb11	1	10.3489	13	original
MYb71	1	8.20196	13	original
MYb11	2	14.6223	13	original
MYb71	2	11.3868	13	original
MYb11	3	20.4146	13	original
MYb71	3	15.6117	13	original
MYb11	4	28.1728	13	original
MYb71	4	21.1469	13	original
MYb11	5	38.364	13	original
MYb71	5	28.2529	13	original
MYb11	6	51.3439	13	original
MYb71	6	37.0823	13	original
MYb11	7	67.2711	13	original
MYb71	7	47.628	13	original
MYb11	8	85.6811	13	original
MYb71	8	59.442	13	original
MYb11	9	105.86	13	original
MYb71	9	71.942	13	original
MYb11	10	126.008	13	original
MYb71	10	83.9609	13	original
MYb11	11	144.233	13	original
MYb71	11	94.3563	13	original
MYb11	12	159.655	13	original
MYb71	12	102.729	13	original
MYb11	13	172.026	13	original
MYb71	13	109.069	13	original
MYb11	1	9.83607	14	original
MYb71	1	9.29777	14	original
MYb11	2	13.8977	14	original
MYb71	2	12.9081	14	original
MYb11	3	19.4029	14	original
MYb71	3	17.6975	14	original
MYb11	4	26.7766	14	original
MYb71	4	23.9721	14	original
MYb11	5	36.4554	14	original
MYb71	5	32.0182	14	original
MYb11	6	48.7416	14	original
MYb71	6	41.9767	14	original
MYb11	7	63.7616	14	original
MYb71	7	53.814	14	original
MYb11	8	81.144	14	original
MYb71	8	67.0672	14	original
MYb11	9	100.067	14	original
MYb71	9	80.9783	14	original
MYb11	10	119.187	14	original
MYb71	10	94.4902	14	original
MYb11	11	136.466	14	original
MYb71	11	106.122	14	original
MYb11	12	150.969	14	original
MYb71	12	115.354	14	original
MYb11	13	162.196	14	original
MYb71	13	122.044	14	original
MYb11	1	8.8416	15	original
MYb71	1	9.64593	15	original
MYb11	2	12.4925	15	original
MYb71	2	13.3914	15	original
MYb11	3	17.4411	15	original
MYb71	3	18.3602	15	original
MYb11	4	24.0693	15	original
MYb71	4	24.8698	15	original
MYb11	5	32.7899	15	original
MYb71	5	33.2367	15	original
MYb11	6	43.9131	15	original
MYb71	6	43.6357	15	original
MYb11	7	57.626	15	original
MYb71	7	56.09	15	original
MYb11	8	73.5954	15	original
MYb71	8	70.1245	15	original
MYb11	9	91.1941	15	original
MYb71	9	85.0192	15	original
MYb11	10	108.935	15	original
MYb71	10	99.4057	15	original
MYb11	11	125.444	15	original
MYb71	11	112.171	15	original
MYb11	12	139.511	15	original
MYb71	12	122.414	15	original
MYb11	13	150.926	15	original
MYb71	13	130.164	15	original
MYb11	1	9.17337	1	sim_biolog_EX_cpd00001_e0.RDS
MYb71	1	10.1929	1	sim_biolog_EX_cpd00001_e0.RDS
MYb11	2	12.9613	1	sim_biolog_EX_cpd00001_e0.RDS
MYb71	2	14.1508	1	sim_biolog_EX_cpd00001_e0.RDS
MYb11	3	18.0956	1	sim_biolog_EX_cpd00001_e0.RDS
MYb71	3	19.4014	1	sim_biolog_EX_cpd00001_e0.RDS
MYb11	4	24.9659	1	sim_biolog_EX_cpd00001_e0.RDS
MYb71	4	26.2721	1	sim_biolog_EX_cpd00001_e0.RDS
MYb11	5	33.9555	1	sim_biolog_EX_cpd00001_e0.RDS
MYb71	5	35.0488	1	sim_biolog_EX_cpd00001_e0.RDS
MYb11	6	45.4504	1	sim_biolog_EX_cpd00001_e0.RDS
MYb71	6	45.99	1	sim_biolog_EX_cpd00001_e0.RDS
MYb11	7	59.4667	1	sim_biolog_EX_cpd00001_e0.RDS
MYb71	7	58.9429	1	sim_biolog_EX_cpd00001_e0.RDS
MYb11	8	75.728	1	sim_biolog_EX_cpd00001_e0.RDS
MYb71	8	73.4596	1	sim_biolog_EX_cpd00001_e0.RDS
MYb11	9	93.4166	1	sim_biolog_EX_cpd00001_e0.RDS
MYb71	9	88.6568	1	sim_biolog_EX_cpd00001_e0.RDS
MYb11	10	110.859	1	sim_biolog_EX_cpd00001_e0.RDS
MYb71	10	102.963	1	sim_biolog_EX_cpd00001_e0.RDS
MYb11	11	126.887	1	sim_biolog_EX_cpd00001_e0.RDS
MYb71	11	115.442	1	sim_biolog_EX_cpd00001_e0.RDS
MYb11	12	140.888	1	sim_biolog_EX_cpd00001_e0.RDS
MYb71	12	125.734	1	sim_biolog_EX_cpd00001_e0.RDS
MYb11	13	151.909	1	sim_biolog_EX_cpd00001_e0.RDS
MYb71	13	133.257	1	sim_biolog_EX_cpd00001_e0.RDS
MYb11	1	9.51194	2	sim_biolog_EX_cpd00001_e0.RDS
MYb71	1	9.08464	2	sim_biolog_EX_cpd00001_e0.RDS
MYb11	2	13.4397	2	sim_biolog_EX_cpd00001_e0.RDS
MYb71	2	12.6122	2	sim_biolog_EX_cpd00001_e0.RDS
MYb11	3	18.7635	2	sim_biolog_EX_cpd00001_e0.RDS
MYb71	3	17.2918	2	sim_biolog_EX_cpd00001_e0.RDS
MYb11	4	25.8942	2	sim_biolog_EX_cpd00001_e0.RDS
MYb71	4	23.4226	2	sim_biolog_EX_cpd00001_e0.RDS
MYb11	5	35.2269	2	sim_biolog_EX_cpd00001_e0.RDS
MYb71	5	31.2565	2	sim_biolog_EX_cpd00001_e0.RDS
MYb11	6	47.1354	2	sim_biolog_EX_cpd00001_e0.RDS
MYb71	6	41.002	2	sim_biolog_EX_cpd00001_e0.RDS
MYb11	7	61.6586	2	sim_biolog_EX_cpd00001_e0.RDS
MYb71	7	52.5502	2	sim_biolog_EX_cpd00001_e0.RDS
MYb11	8	78.526	2	sim_biolog_EX_cpd00001_e0.RDS
MYb71	8	65.5255	2	sim_biolog_EX_cpd00001_e0.RDS
MYb11	9	97.1396	2	sim_biolog_EX_cpd00001_e0.RDS
MYb71	9	79.3497	2	sim_biolog_EX_cpd00001_e0.RDS
MYb11	10	115.868	2	sim_biolog_EX_cpd00001_e0.RDS
MYb71	10	92.705	2	sim_biolog_EX_cpd00001_e0.RDS
MYb11	11	133.257	2	sim_biolog_EX_cpd00001_e0.RDS
MYb71	11	104.529	2	sim_biolog_EX_cpd00001_e0.RDS
MYb11	12	148.083	2	sim_biolog_EX_cpd00001_e0.RDS
MYb71	12	114.068	2	sim_biolog_EX_cpd00001_e0.RDS
MYb11	13	159.814	2	sim_biolog_EX_cpd00001_e0.RDS
MYb71	13	121.171	2	sim_biolog_EX_cpd00001_e0.RDS
MYb11	1	10.2018	3	sim_biolog_EX_cpd00001_e0.RDS
MYb71	1	10.6573	3	sim_biolog_EX_cpd00001_e0.RDS
MYb11	2	14.4144	3	sim_biolog_EX_cpd00001_e0.RDS
MYb71	2	14.7956	3	sim_biolog_EX_cpd00001_e0.RDS
MYb11	3	20.1243	3	sim_biolog_EX_cpd00001_e0.RDS
MYb71	3	20.2853	3	sim_biolog_EX_cpd00001_e0.RDS
MYb11	4	27.7722	3	sim_biolog_EX_cpd00001_e0.RDS
MYb71	4	27.4775	3	sim_biolog_EX_cpd00001_e0.RDS
MYb11	5	37.8032	3	sim_biolog_EX_cpd00001_e0.RDS
MYb71	5	36.6892	3	sim_biolog_EX_cpd00001_e0.RDS
MYb11	6	50.4771	3	sim_biolog_EX_cpd00001_e0.RDS
MYb71	6	48.0188	3	sim_biolog_EX_cpd00001_e0.RDS
MYb11	7	65.8408	3	sim_biolog_EX_cpd00001_e0.RDS
MYb71	7	61.3476	3	sim_biolog_EX_cpd00001_e0.RDS
MYb11	8	83.2593	3	sim_biolog_EX_cpd00001_e0.RDS
MYb71	8	75.9166	3	sim_biolog_EX_cpd00001_e0.RDS
MYb11	9	101.828	3	sim_biolog_EX_cpd00001_e0.RDS
MYb71	9	90.8605	3	sim_biolog_EX_cpd00001_e0.RDS
MYb11	10	120.146	3	sim_biolog_EX_cpd00001_e0.RDS
MYb71	10	104.97	3	sim_biolog_EX_cpd00001_e0.RDS
MYb11	11	136.491	3	sim_biolog_EX_cpd00001_e0.RDS
MYb71	11	116.924	3	sim_biolog_EX_cpd00001_e0.RDS
MYb11	12	150.036	3	sim_biolog_EX_cpd00001_e0.RDS
MYb71	12	126.215	3	sim_biolog_EX_cpd00001_e0.RDS
MYb11	13	160.44	3	sim_biolog_EX_cpd00001_e0.RDS
MYb71	13	132.812	3	sim_biolog_EX_cpd00001_e0.RDS
MYb11	1	10.1088	4	sim_biolog_EX_cpd00001_e0.RDS
MYb71	1	10.5174	4	sim_biolog_EX_cpd00001_e0.RDS
MYb11	2	14.283	4	sim_biolog_EX_cpd00001_e0.RDS
MYb71	2	14.6012	4	sim_biolog_EX_cpd00001_e0.RDS
MYb11	3	19.9408	4	sim_biolog_EX_cpd00001_e0.RDS
MYb71	3	20.0189	4	sim_biolog_EX_cpd00001_e0.RDS
MYb11	4	27.5189	4	sim_biolog_EX_cpd00001_e0.RDS
MYb71	4	27.1166	4	sim_biolog_EX_cpd00001_e0.RDS
MYb11	5	37.4777	4	sim_biolog_EX_cpd00001_e0.RDS
MYb71	5	36.2287	4	sim_biolog_EX_cpd00001_e0.RDS
MYb11	6	50.1365	4	sim_biolog_EX_cpd00001_e0.RDS
MYb71	6	47.51	4	sim_biolog_EX_cpd00001_e0.RDS
MYb11	7	65.5632	4	sim_biolog_EX_cpd00001_e0.RDS
MYb71	7	60.8577	4	sim_biolog_EX_cpd00001_e0.RDS
MYb11	8	83.1498	4	sim_biolog_EX_cpd00001_e0.RDS
MYb71	8	75.5237	4	sim_biolog_EX_cpd00001_e0.RDS
MYb11	9	102.095	4	sim_biolog_EX_cpd00001_e0.RDS
MYb71	9	90.7311	4	sim_biolog_EX_cpd00001_e0.RDS
MYb11	10	120.623	4	sim_biolog_EX_cpd00001_e0.RDS
MYb71	10	104.981	4	sim_biolog_EX_cpd00001_e0.RDS
MYb11	11	137.052	4	sim_biolog_EX_cpd00001_e0.RDS
MYb71	11	116.926	4	sim_biolog_EX_cpd00001_e0.RDS
MYb11	12	150.523	4	sim_biolog_EX_cpd00001_e0.RDS
MYb71	12	126.091	4	sim_biolog_EX_cpd00001_e0.RDS
MYb11	13	160.705	4	sim_biolog_EX_cpd00001_e0.RDS
MYb71	13	132.504	4	sim_biolog_EX_cpd00001_e0.RDS
MYb11	1	9.45213	5	sim_biolog_EX_cpd00001_e0.RDS
MYb71	1	10.6432	5	sim_biolog_EX_cpd00001_e0.RDS
MYb11	2	13.3552	5	sim_biolog_EX_cpd00001_e0.RDS
MYb71	2	14.776	5	sim_biolog_EX_cpd00001_e0.RDS
MYb11	3	18.6455	5	sim_biolog_EX_cpd00001_e0.RDS
MYb71	3	20.2585	5	sim_biolog_EX_cpd00001_e0.RDS
MYb11	4	25.7314	5	sim_biolog_EX_cpd00001_e0.RDS
MYb71	4	27.4411	5	sim_biolog_EX_cpd00001_e0.RDS
MYb11	5	35.0092	5	sim_biolog_EX_cpd00001_e0.RDS
MYb71	5	36.619	5	sim_biolog_EX_cpd00001_e0.RDS
MYb11	6	46.7658	5	sim_biolog_EX_cpd00001_e0.RDS
MYb71	6	47.9412	5	sim_biolog_EX_cpd00001_e0.RDS
MYb11	7	61.1842	5	sim_biolog_EX_cpd00001_e0.RDS
MYb71	7	61.4135	5	sim_biolog_EX_cpd00001_e0.RDS
MYb11	8	77.6985	5	sim_biolog_EX_cpd00001_e0.RDS
MYb71	8	76.294	5	sim_biolog_EX_cpd00001_e0.RDS
MYb11	9	95.5643	5	sim_biolog_EX_cpd00001_e0.RDS
MYb71	9	91.7812	5	sim_biolog_EX_cpd00001_e0.RDS
MYb11	10	113.496	5	sim_biolog_EX_cpd00001_e0.RDS
MYb71	10	106.665	5	sim_biolog_EX_cpd00001_e0.RDS
MYb11	11	129.483	5	sim_biolog_EX_cpd00001_e0.RDS
MYb71	11	119.216	5	sim_biolog_EX_cpd00001_e0.RDS
MYb11	12	142.79	5	sim_biolog_EX_cpd00001_e0.RDS
MYb71	12	129.004	5	sim_biolog_EX_cpd00001_e0.RDS
MYb11	13	153.245	5	sim_biolog_EX_cpd00001_e0.RDS
MYb71	13	136.112	5	sim_biolog_EX_cpd00001_e0.RDS
MYb11	1	10.0355	6	sim_biolog_EX_cpd00001_e0.RDS
MYb71	1	9.64039	6	sim_biolog_EX_cpd00001_e0.RDS
MYb11	2	14.1794	6	sim_biolog_EX_cpd00001_e0.RDS
MYb71	2	13.3837	6	sim_biolog_EX_cpd00001_e0.RDS
MYb11	3	19.7963	6	sim_biolog_EX_cpd00001_e0.RDS
MYb71	3	18.3496	6	sim_biolog_EX_cpd00001_e0.RDS
MYb11	4	27.3195	6	sim_biolog_EX_cpd00001_e0.RDS
MYb71	4	24.8555	6	sim_biolog_EX_cpd00001_e0.RDS
MYb11	5	37.1714	6	sim_biolog_EX_cpd00001_e0.RDS
MYb71	5	33.1784	6	sim_biolog_EX_cpd00001_e0.RDS
MYb11	6	49.66	6	sim_biolog_EX_cpd00001_e0.RDS
MYb71	6	43.4612	6	sim_biolog_EX_cpd00001_e0.RDS
MYb11	7	64.8821	6	sim_biolog_EX_cpd00001_e0.RDS
MYb71	7	55.6439	6	sim_biolog_EX_cpd00001_e0.RDS
MYb11	8	82.455	6	sim_biolog_EX_cpd00001_e0.RDS
MYb71	8	69.2483	6	sim_biolog_EX_cpd00001_e0.RDS
MYb11	9	101.547	6	sim_biolog_EX_cpd00001_e0.RDS
MYb71	9	83.4889	6	sim_biolog_EX_cpd00001_e0.RDS
MYb11	10	120.379	6	sim_biolog_EX_cpd00001_e0.RDS
MYb71	10	96.9571	6	sim_biolog_EX_cpd00001_e0.RDS
MYb11	11	137.557	6	sim_biolog_EX_cpd00001_e0.RDS
MYb71	11	108.67	6	sim_biolog_EX_cpd00001_e0.RDS
MYb11	12	152.099	6	sim_biolog_EX_cpd00001_e0.RDS
MYb71	12	118.035	6	sim_biolog_EX_cpd00001_e0.RDS
MYb11	13	163.357	6	sim_biolog_EX_cpd00001_e0.RDS
MYb71	13	124.794	6	sim_biolog_EX_cpd00001_e0.RDS
MYb11	1	9.89213	7	sim_biolog_EX_cpd00001_e0.RDS
MYb71	1	9.07864	7	sim_biolog_EX_cpd00001_e0.RDS
MYb11	2	13.9769	7	sim_biolog_EX_cpd00001_e0.RDS
MYb71	2	12.6039	7	sim_biolog_EX_cpd00001_e0.RDS
MYb11	3	19.5134	7	sim_biolog_EX_cpd00001_e0.RDS
MYb71	3	17.2804	7	sim_biolog_EX_cpd00001_e0.RDS
MYb11	4	26.9292	7	sim_biolog_EX_cpd00001_e0.RDS
MYb71	4	23.4072	7	sim_biolog_EX_cpd00001_e0.RDS
MYb11	5	36.6705	7	sim_biolog_EX_cpd00001_e0.RDS
MYb71	5	31.2728	7	sim_biolog_EX_cpd00001_e0.RDS
MYb11	6	49.0411	7	sim_biolog_EX_cpd00001_e0.RDS
MYb71	6	41.0108	7	sim_biolog_EX_cpd00001_e0.RDS
MYb11	7	64.1378	7	sim_biolog_EX_cpd00001_e0.RDS
MYb71	7	52.561	7	sim_biolog_EX_cpd00001_e0.RDS
MYb11	8	81.6185	7	sim_biolog_EX_cpd00001_e0.RDS
MYb71	8	65.5055	7	sim_biolog_EX_cpd00001_e0.RDS
MYb11	9	100.722	7	sim_biolog_EX_cpd00001_e0.RDS
MYb71	9	79.1463	7	sim_biolog_EX_cpd00001_e0.RDS
MYb11	10	119.855	7	sim_biolog_EX_cpd00001_e0.RDS
MYb71	10	92.2765	7	sim_biolog_EX_cpd00001_e0.RDS
MYb11	11	137.472	7	sim_biolog_EX_cpd00001_e0.RDS
MYb71	11	103.826	7	sim_biolog_EX_cpd00001_e0.RDS
MYb11	12	152.395	7	sim_biolog_EX_cpd00001_e0.RDS
MYb71	12	113.096	7	sim_biolog_EX_cpd00001_e0.RDS
MYb11	13	164.367	7	sim_biolog_EX_cpd00001_e0.RDS
MYb71	13	120.074	7	sim_biolog_EX_cpd00001_e0.RDS
MYb11	1	10.4866	8	sim_biolog_EX_cpd00001_e0.RDS
MYb71	1	10.0859	8	sim_biolog_EX_cpd00001_e0.RDS
MYb11	2	14.8169	8	sim_biolog_EX_cpd00001_e0.RDS
MYb71	2	14.0023	8	sim_biolog_EX_cpd00001_e0.RDS
MYb11	3	20.6862	8	sim_biolog_EX_cpd00001_e0.RDS
MYb71	3	19.1977	8	sim_biolog_EX_cpd00001_e0.RDS
MYb11	4	28.5476	8	sim_biolog_EX_cpd00001_e0.RDS
MYb71	4	26.0042	8	sim_biolog_EX_cpd00001_e0.RDS
MYb11	5	38.8445	8	sim_biolog_EX_cpd00001_e0.RDS
MYb71	5	34.7117	8	sim_biolog_EX_cpd00001_e0.RDS
MYb11	6	51.9035	8	sim_biolog_EX_cpd00001_e0.RDS
MYb71	6	45.4698	8	sim_biolog_EX_cpd00001_e0.RDS
MYb11	7	67.7726	8	sim_biolog_EX_cpd00001_e0.RDS
MYb71	7	58.1684	8	sim_biolog_EX_cpd00001_e0.RDS
MYb11	8	85.9347	8	sim_biolog_EX_cpd00001_e0.RDS
MYb71	8	72.2114	8	sim_biolog_EX_cpd00001_e0.RDS
MYb11	9	105.299	8	sim_biolog_EX_cpd00001_e0.RDS
MYb71	9	86.6228	8	sim_biolog_EX_cpd00001_e0.RDS
MYb11	10	124.3	8	sim_biolog_EX_cpd00001_e0.RDS
MYb71	10	100.184	8	sim_biolog_EX_cpd00001_e0.RDS
MYb11	11	141.261	8	sim_biolog_EX_cpd00001_e0.RDS
MYb71	11	111.686	8	sim_biolog_EX_cpd00001_e0.RDS
MYb11	12	155.408	8	sim_biolog_EX_cpd00001_e0.RDS
MYb71	12	120.747	8	sim_biolog_EX_cpd00001_e0.RDS
MYb11	13	166.142	8	sim_biolog_EX_cpd00001_e0.RDS
MYb71	13	127.147	8	sim_biolog_EX_cpd00001_e0.RDS
MYb11	1	9.44432	9	sim_biolog_EX_cpd00001_e0.RDS
MYb71	1	10.0109	9	sim_biolog_EX_cpd00001_e0.RDS
MYb11	2	13.3441	9	sim_biolog_EX_cpd00001_e0.RDS
MYb71	2	13.8981	9	sim_biolog_EX_cpd00001_e0.RDS
MYb11	3	18.6301	9	sim_biolog_EX_cpd00001_e0.RDS
MYb71	3	19.0549	9	sim_biolog_EX_cpd00001_e0.RDS
MYb11	4	25.7101	9	sim_biolog_EX_cpd00001_e0.RDS
MYb71	4	25.8107	9	sim_biolog_EX_cpd00001_e0.RDS
MYb11	5	35.0162	9	sim_biolog_EX_cpd00001_e0.RDS
MYb71	5	34.484	9	sim_biolog_EX_cpd00001_e0.RDS
MYb11	6	46.8551	9	sim_biolog_EX_cpd00001_e0.RDS
MYb71	6	45.235	9	sim_biolog_EX_cpd00001_e0.RDS
MYb11	7	61.3742	9	sim_biolog_EX_cpd00001_e0.RDS
MYb71	7	58.0371	9	sim_biolog_EX_cpd00001_e0.RDS
MYb11	8	78.1625	9	sim_biolog_EX_cpd00001_e0.RDS
MYb71	8	72.3453	9	sim_biolog_EX_cpd00001_e0.RDS
MYb11	9	96.2771	9	sim_biolog_EX_cpd00001_e0.RDS
MYb71	9	87.2084	9	sim_biolog_EX_cpd00001_e0.RDS
MYb11	10	114.54	9	sim_biolog_EX_cpd00001_e0.RDS
MYb71	10	101.582	9	sim_biolog_EX_cpd00001_e0.RDS
MYb11	11	131.239	9	sim_biolog_EX_cpd00001_e0.RDS
MYb71	11	114.082	9	sim_biolog_EX_cpd00001_e0.RDS
MYb11	12	145.073	9	sim_biolog_EX_cpd00001_e0.RDS
MYb71	12	123.816	9	sim_biolog_EX_cpd00001_e0.RDS
MYb11	13	155.893	9	sim_biolog_EX_cpd00001_e0.RDS
MYb71	13	130.906	9	sim_biolog_EX_cpd00001_e0.RDS
MYb11	1	9.92095	10	sim_biolog_EX_cpd00001_e0.RDS
MYb71	1	9.90719	10	sim_biolog_EX_cpd00001_e0.RDS
MYb11	2	14.0176	10	sim_biolog_EX_cpd00001_e0.RDS
MYb71	2	13.7541	10	sim_biolog_EX_cpd00001_e0.RDS
MYb11	3	19.5703	10	sim_biolog_EX_cpd00001_e0.RDS
MYb71	3	18.8575	10	sim_biolog_EX_cpd00001_e0.RDS
MYb11	4	27.0076	10	sim_biolog_EX_cpd00001_e0.RDS
MYb71	4	25.5434	10	sim_biolog_EX_cpd00001_e0.RDS
MYb11	5	36.7377	10	sim_biolog_EX_cpd00001_e0.RDS
MYb71	5	34.0866	10	sim_biolog_EX_cpd00001_e0.RDS
MYb11	6	49.1008	10	sim_biolog_EX_cpd00001_e0.RDS
MYb71	6	44.6638	10	sim_biolog_EX_cpd00001_e0.RDS
MYb11	7	64.1762	10	sim_biolog_EX_cpd00001_e0.RDS
MYb71	7	57.1988	10	sim_biolog_EX_cpd00001_e0.RDS
MYb11	8	81.5651	10	sim_biolog_EX_cpd00001_e0.RDS
MYb71	8	71.1827	10	sim_biolog_EX_cpd00001_e0.RDS
MYb11	9	100.407	10	sim_biolog_EX_cpd00001_e0.RDS
MYb71	9	85.7623	10	sim_biolog_EX_cpd00001_e0.RDS
MYb11	10	118.936	10	sim_biolog_EX_cpd00001_e0.RDS
MYb71	10	99.5026	10	sim_biolog_EX_cpd00001_e0.RDS
MYb11	11	135.757	10	sim_biolog_EX_cpd00001_e0.RDS
MYb71	11	111.37	10	sim_biolog_EX_cpd00001_e0.RDS
MYb11	12	149.913	10	sim_biolog_EX_cpd00001_e0.RDS
MYb71	12	120.787	10	sim_biolog_EX_cpd00001_e0.RDS
MYb11	13	161.111	10	sim_biolog_EX_cpd00001_e0.RDS
MYb71	13	127.731	10	sim_biolog_EX_cpd00001_e0.RDS
MYb11	1	10.7795	11	sim_biolog_EX_cpd00001_e0.RDS
MYb71	1	9.86025	11	sim_biolog_EX_cpd00001_e0.RDS
MYb11	2	15.2306	11	sim_biolog_EX_cpd00001_e0.RDS
MYb71	2	13.689	11	sim_biolog_EX_cpd00001_e0.RDS
MYb11	3	21.2639	11	sim_biolog_EX_cpd00001_e0.RDS
MYb71	3	18.7681	11	sim_biolog_EX_cpd00001_e0.RDS
MYb11	4	29.3355	11	sim_biolog_EX_cpd00001_e0.RDS
MYb71	4	25.4146	11	sim_biolog_EX_cpd00001_e0.RDS
MYb11	5	39.8919	11	sim_biolog_EX_cpd00001_e0.RDS
MYb71	5	33.9049	11	sim_biolog_EX_cpd00001_e0.RDS
MYb11	6	53.2821	11	sim_biolog_EX_cpd00001_e0.RDS
MYb71	6	44.4009	11	sim_biolog_EX_cpd00001_e0.RDS
MYb11	7	69.5037	11	sim_biolog_EX_cpd00001_e0.RDS
MYb71	7	56.7563	11	sim_biolog_EX_cpd00001_e0.RDS
MYb11	8	87.9414	11	sim_biolog_EX_cpd00001_e0.RDS
MYb71	8	70.3212	11	sim_biolog_EX_cpd00001_e0.RDS
MYb11	9	107.758	11	sim_biolog_EX_cpd00001_e0.RDS
MYb71	9	84.3644	11	sim_biolog_EX_cpd00001_e0.RDS
MYb11	10	127.227	11	sim_biolog_EX_cpd00001_e0.RDS
MYb71	10	97.6179	11	sim_biolog_EX_cpd00001_e0.RDS
MYb11	11	144.534	11	sim_biolog_EX_cpd00001_e0.RDS
MYb71	11	108.83	11	sim_biolog_EX_cpd00001_e0.RDS
MYb11	12	158.889	11	sim_biolog_EX_cpd00001_e0.RDS
MYb71	12	117.607	11	sim_biolog_EX_cpd00001_e0.RDS
MYb11	13	169.822	11	sim_biolog_EX_cpd00001_e0.RDS
MYb71	13	123.847	11	sim_biolog_EX_cpd00001_e0.RDS
MYb11	1	9.55512	12	sim_biolog_EX_cpd00001_e0.RDS
MYb71	1	9.54732	12	sim_biolog_EX_cpd00001_e0.RDS
MYb11	2	13.5007	12	sim_biolog_EX_cpd00001_e0.RDS
MYb71	2	13.2545	12	sim_biolog_EX_cpd00001_e0.RDS
MYb11	3	18.8487	12	sim_biolog_EX_cpd00001_e0.RDS
MYb71	3	18.1725	12	sim_biolog_EX_cpd00001_e0.RDS
MYb11	4	26.0118	12	sim_biolog_EX_cpd00001_e0.RDS
MYb71	4	24.6155	12	sim_biolog_EX_cpd00001_e0.RDS
MYb11	5	35.4671	12	sim_biolog_EX_cpd00001_e0.RDS
MYb71	5	32.926	12	sim_biolog_EX_cpd00001_e0.RDS
MYb11	6	47.4926	12	sim_biolog_EX_cpd00001_e0.RDS
MYb71	6	43.227	12	sim_biolog_EX_cpd00001_e0.RDS
MYb11	7	62.3238	12	sim_biolog_EX_cpd00001_e0.RDS
MYb71	7	55.5786	12	sim_biolog_EX_cpd00001_e0.RDS
MYb11	8	79.4813	12	sim_biolog_EX_cpd00001_e0.RDS
MYb71	8	69.3949	12	sim_biolog_EX_cpd00001_e0.RDS
MYb11	9	98.1432	12	sim_biolog_EX_cpd00001_e0.RDS
MYb71	9	83.8667	12	sim_biolog_EX_cpd00001_e0.RDS
MYb11	10	117.116	12	sim_biolog_EX_cpd00001_e0.RDS
MYb71	10	97.9944	12	sim_biolog_EX_cpd00001_e0.RDS
MYb11	11	134.46	12	sim_biolog_EX_cpd00001_e0.RDS
MYb71	11	110.283	12	sim_biolog_EX_cpd00001_e0.RDS
MYb11	12	148.956	12	sim_biolog_EX_cpd00001_e0.RDS
MYb71	12	119.965	12	sim_biolog_EX_cpd00001_e0.RDS
MYb11	13	160.424	12	sim_biolog_EX_cpd00001_e0.RDS
MYb71	13	127.102	12	sim_biolog_EX_cpd00001_e0.RDS
MYb11	1	10.5038	13	sim_biolog_EX_cpd00001_e0.RDS
MYb71	1	9.73307	13	sim_biolog_EX_cpd00001_e0.RDS
MYb11	2	14.8411	13	sim_biolog_EX_cpd00001_e0.RDS
MYb71	2	13.5124	13	sim_biolog_EX_cpd00001_e0.RDS
MYb11	3	20.72	13	sim_biolog_EX_cpd00001_e0.RDS
MYb71	3	18.526	13	sim_biolog_EX_cpd00001_e0.RDS
MYb11	4	28.5868	13	sim_biolog_EX_cpd00001_e0.RDS
MYb71	4	25.0868	13	sim_biolog_EX_cpd00001_e0.RDS
MYb11	5	38.878	13	sim_biolog_EX_cpd00001_e0.RDS
MYb71	5	33.4676	13	sim_biolog_EX_cpd00001_e0.RDS
MYb11	6	51.8894	13	sim_biolog_EX_cpd00001_e0.RDS
MYb71	6	43.7909	13	sim_biolog_EX_cpd00001_e0.RDS
MYb11	7	67.7759	13	sim_biolog_EX_cpd00001_e0.RDS
MYb71	7	56.0378	13	sim_biolog_EX_cpd00001_e0.RDS
MYb11	8	85.923	13	sim_biolog_EX_cpd00001_e0.RDS
MYb71	8	69.5679	13	sim_biolog_EX_cpd00001_e0.RDS
MYb11	9	105.489	13	sim_biolog_EX_cpd00001_e0.RDS
MYb71	9	83.6214	13	sim_biolog_EX_cpd00001_e0.RDS
MYb11	10	124.785	13	sim_biolog_EX_cpd00001_e0.RDS
MYb71	10	96.9101	13	sim_biolog_EX_cpd00001_e0.RDS
MYb11	11	141.871	13	sim_biolog_EX_cpd00001_e0.RDS
MYb71	11	108.101	13	sim_biolog_EX_cpd00001_e0.RDS
MYb11	12	155.916	13	sim_biolog_EX_cpd00001_e0.RDS
MYb71	12	116.784	13	sim_biolog_EX_cpd00001_e0.RDS
MYb11	13	166.723	13	sim_biolog_EX_cpd00001_e0.RDS
MYb71	13	123.017	13	sim_biolog_EX_cpd00001_e0.RDS
MYb11	1	10.6627	14	sim_biolog_EX_cpd00001_e0.RDS
MYb71	1	9.57068	14	sim_biolog_EX_cpd00001_e0.RDS
MYb11	2	15.0657	14	sim_biolog_EX_cpd00001_e0.RDS
MYb71	2	13.287	14	sim_biolog_EX_cpd00001_e0.RDS
MYb11	3	21.0335	14	sim_biolog_EX_cpd00001_e0.RDS
MYb71	3	18.217	14	sim_biolog_EX_cpd00001_e0.RDS
MYb11	4	29.0269	14	sim_biolog_EX_cpd00001_e0.RDS
MYb71	4	24.6758	14	sim_biolog_EX_cpd00001_e0.RDS
MYb11	5	39.4946	14	sim_biolog_EX_cpd00001_e0.RDS
MYb71	5	32.9385	14	sim_biolog_EX_cpd00001_e0.RDS
MYb11	6	52.7117	14	sim_biolog_EX_cpd00001_e0.RDS
MYb71	6	43.098	14	sim_biolog_EX_cpd00001_e0.RDS
MYb11	7	68.8099	14	sim_biolog_EX_cpd00001_e0.RDS
MYb71	7	55.1207	14	sim_biolog_EX_cpd00001_e0.RDS
MYb11	8	87.1971	14	sim_biolog_EX_cpd00001_e0.RDS
MYb71	8	68.3959	14	sim_biolog_EX_cpd00001_e0.RDS
MYb11	9	107.064	14	sim_biolog_EX_cpd00001_e0.RDS
MYb71	9	82.2144	14	sim_biolog_EX_cpd00001_e0.RDS
MYb11	10	126.645	14	sim_biolog_EX_cpd00001_e0.RDS
MYb71	10	95.2997	14	sim_biolog_EX_cpd00001_e0.RDS
MYb11	11	143.981	14	sim_biolog_EX_cpd00001_e0.RDS
MYb71	11	106.339	14	sim_biolog_EX_cpd00001_e0.RDS
MYb11	12	158.192	14	sim_biolog_EX_cpd00001_e0.RDS
MYb71	12	114.851	14	sim_biolog_EX_cpd00001_e0.RDS
MYb11	13	169.14	14	sim_biolog_EX_cpd00001_e0.RDS
MYb71	13	120.96	14	sim_biolog_EX_cpd00001_e0.RDS
MYb11	1	8.95491	15	sim_biolog_EX_cpd00001_e0.RDS
MYb71	1	9.28181	15	sim_biolog_EX_cpd00001_e0.RDS
MYb11	2	12.6527	15	sim_biolog_EX_cpd00001_e0.RDS
MYb71	2	12.8859	15	sim_biolog_EX_cpd00001_e0.RDS
MYb11	3	17.6647	15	sim_biolog_EX_cpd00001_e0.RDS
MYb71	3	17.6671	15	sim_biolog_EX_cpd00001_e0.RDS
MYb11	4	24.3778	15	sim_biolog_EX_cpd00001_e0.RDS
MYb71	4	23.931	15	sim_biolog_EX_cpd00001_e0.RDS
MYb11	5	33.2052	15	sim_biolog_EX_cpd00001_e0.RDS
MYb71	5	31.9726	15	sim_biolog_EX_cpd00001_e0.RDS
MYb11	6	44.4938	15	sim_biolog_EX_cpd00001_e0.RDS
MYb71	6	42.0002	15	sim_biolog_EX_cpd00001_e0.RDS
MYb11	7	58.4151	15	sim_biolog_EX_cpd00001_e0.RDS
MYb71	7	54.0166	15	sim_biolog_EX_cpd00001_e0.RDS
MYb11	8	74.6825	15	sim_biolog_EX_cpd00001_e0.RDS
MYb71	8	67.5992	15	sim_biolog_EX_cpd00001_e0.RDS
MYb11	9	92.5985	15	sim_biolog_EX_cpd00001_e0.RDS
MYb71	9	82.0097	15	sim_biolog_EX_cpd00001_e0.RDS
MYb11	10	110.776	15	sim_biolog_EX_cpd00001_e0.RDS
MYb71	10	96.0345	15	sim_biolog_EX_cpd00001_e0.RDS
MYb11	11	127.726	15	sim_biolog_EX_cpd00001_e0.RDS
MYb71	11	108.48	15	sim_biolog_EX_cpd00001_e0.RDS
MYb11	12	142.419	15	sim_biolog_EX_cpd00001_e0.RDS
MYb71	12	118.695	15	sim_biolog_EX_cpd00001_e0.RDS
MYb11	13	154.238	15	sim_biolog_EX_cpd00001_e0.RDS
MYb71	13	126.37	15	sim_biolog_EX_cpd00001_e0.RDS
MYb11	1	10.2321	1	sim_biolog_EX_cpd00002_e0.RDS
MYb71	1	10.5884	1	sim_biolog_EX_cpd00002_e0.RDS
MYb11	2	15.3953	1	sim_biolog_EX_cpd00002_e0.RDS
MYb71	2	15.9314	1	sim_biolog_EX_cpd00002_e0.RDS
MYb11	3	22.8185	1	sim_biolog_EX_cpd00002_e0.RDS
MYb71	3	23.6131	1	sim_biolog_EX_cpd00002_e0.RDS
MYb11	4	33.3322	1	sim_biolog_EX_cpd00002_e0.RDS
MYb71	4	34.4929	1	sim_biolog_EX_cpd00002_e0.RDS
MYb11	5	47.632	1	sim_biolog_EX_cpd00002_e0.RDS
MYb71	5	49.2907	1	sim_biolog_EX_cpd00002_e0.RDS
MYb11	6	66.2956	1	sim_biolog_EX_cpd00002_e0.RDS
MYb71	6	68.6042	1	sim_biolog_EX_cpd00002_e0.RDS
MYb11	7	88.6643	1	sim_biolog_EX_cpd00002_e0.RDS
MYb71	7	91.7518	1	sim_biolog_EX_cpd00002_e0.RDS
MYb11	8	113.395	1	sim_biolog_EX_cpd00002_e0.RDS
MYb71	8	117.344	1	sim_biolog_EX_cpd00002_e0.RDS
MYb11	9	136.941	1	sim_biolog_EX_cpd00002_e0.RDS
MYb71	9	141.709	1	sim_biolog_EX_cpd00002_e0.RDS
MYb11	10	156.276	1	sim_biolog_EX_cpd00002_e0.RDS
MYb71	10	161.718	1	sim_biolog_EX_cpd00002_e0.RDS
MYb11	11	170.496	1	sim_biolog_EX_cpd00002_e0.RDS
MYb71	11	176.434	1	sim_biolog_EX_cpd00002_e0.RDS
MYb11	12	179.322	1	sim_biolog_EX_cpd00002_e0.RDS
MYb71	12	185.567	1	sim_biolog_EX_cpd00002_e0.RDS
MYb11	13	183.86	1	sim_biolog_EX_cpd00002_e0.RDS
MYb71	13	190.263	1	sim_biolog_EX_cpd00002_e0.RDS
MYb11	1	9.72828	2	sim_biolog_EX_cpd00002_e0.RDS
MYb71	1	10.3693	2	sim_biolog_EX_cpd00002_e0.RDS
MYb11	2	14.6372	2	sim_biolog_EX_cpd00002_e0.RDS
MYb71	2	15.6017	2	sim_biolog_EX_cpd00002_e0.RDS
MYb11	3	21.695	2	sim_biolog_EX_cpd00002_e0.RDS
MYb71	3	23.1245	2	sim_biolog_EX_cpd00002_e0.RDS
MYb11	4	31.6794	2	sim_biolog_EX_cpd00002_e0.RDS
MYb71	4	33.7667	2	sim_biolog_EX_cpd00002_e0.RDS
MYb11	5	45.3353	2	sim_biolog_EX_cpd00002_e0.RDS
MYb71	5	48.3225	2	sim_biolog_EX_cpd00002_e0.RDS
MYb11	6	63.1408	2	sim_biolog_EX_cpd00002_e0.RDS
MYb71	6	67.3011	2	sim_biolog_EX_cpd00002_e0.RDS
MYb11	7	84.7982	2	sim_biolog_EX_cpd00002_e0.RDS
MYb71	7	90.3855	2	sim_biolog_EX_cpd00002_e0.RDS
MYb11	8	108.713	2	sim_biolog_EX_cpd00002_e0.RDS
MYb71	8	115.876	2	sim_biolog_EX_cpd00002_e0.RDS
MYb11	9	131.81	2	sim_biolog_EX_cpd00002_e0.RDS
MYb71	9	140.495	2	sim_biolog_EX_cpd00002_e0.RDS
MYb11	10	151.227	2	sim_biolog_EX_cpd00002_e0.RDS
MYb71	10	161.191	2	sim_biolog_EX_cpd00002_e0.RDS
MYb11	11	165.384	2	sim_biolog_EX_cpd00002_e0.RDS
MYb71	11	176.282	2	sim_biolog_EX_cpd00002_e0.RDS
MYb11	12	174.158	2	sim_biolog_EX_cpd00002_e0.RDS
MYb71	12	185.633	2	sim_biolog_EX_cpd00002_e0.RDS
MYb11	13	178.942	2	sim_biolog_EX_cpd00002_e0.RDS
MYb71	13	190.733	2	sim_biolog_EX_cpd00002_e0.RDS
MYb11	1	10.6628	3	sim_biolog_EX_cpd00002_e0.RDS
MYb71	1	10.0367	3	sim_biolog_EX_cpd00002_e0.RDS
MYb11	2	16.0434	3	sim_biolog_EX_cpd00002_e0.RDS
MYb71	2	15.1012	3	sim_biolog_EX_cpd00002_e0.RDS
MYb11	3	23.7791	3	sim_biolog_EX_cpd00002_e0.RDS
MYb71	3	22.3827	3	sim_biolog_EX_cpd00002_e0.RDS
MYb11	4	34.7227	3	sim_biolog_EX_cpd00002_e0.RDS
MYb71	4	32.6836	3	sim_biolog_EX_cpd00002_e0.RDS
MYb11	5	49.6905	3	sim_biolog_EX_cpd00002_e0.RDS
MYb71	5	46.7724	3	sim_biolog_EX_cpd00002_e0.RDS
MYb11	6	69.254	3	sim_biolog_EX_cpd00002_e0.RDS
MYb71	6	65.1871	3	sim_biolog_EX_cpd00002_e0.RDS
MYb11	7	92.7936	3	sim_biolog_EX_cpd00002_e0.RDS
MYb71	7	87.3443	3	sim_biolog_EX_cpd00002_e0.RDS
MYb11	8	118.867	3	sim_biolog_EX_cpd00002_e0.RDS
MYb71	8	111.887	3	sim_biolog_EX_cpd00002_e0.RDS
MYb11	9	144.177	3	sim_biolog_EX_cpd00002_e0.RDS
MYb71	9	135.71	3	sim_biolog_EX_cpd00002_e0.RDS
MYb11	10	165.052	3	sim_biolog_EX_cpd00002_e0.RDS
MYb71	10	155.359	3	sim_biolog_EX_cpd00002_e0.RDS
MYb11	11	179.922	3	sim_biolog_EX_cpd00002_e0.RDS
MYb71	11	169.356	3	sim_biolog_EX_cpd00002_e0.RDS
MYb11	12	189.071	3	sim_biolog_EX_cpd00002_e0.RDS
MYb71	12	177.968	3	sim_biolog_EX_cpd00002_e0.RDS
MYb11	13	194.113	3	sim_biolog_EX_cpd00002_e0.RDS
MYb71	13	182.714	3	sim_biolog_EX_cpd00002_e0.RDS
MYb11	1	9.848	4	sim_biolog_EX_cpd00002_e0.RDS
MYb71	1	9.99529	4	sim_biolog_EX_cpd00002_e0.RDS
MYb11	2	14.8174	4	sim_biolog_EX_cpd00002_e0.RDS
MYb71	2	15.039	4	sim_biolog_EX_cpd00002_e0.RDS
MYb11	3	21.962	4	sim_biolog_EX_cpd00002_e0.RDS
MYb71	3	22.2905	4	sim_biolog_EX_cpd00002_e0.RDS
MYb11	4	32.081	4	sim_biolog_EX_cpd00002_e0.RDS
MYb71	4	32.5608	4	sim_biolog_EX_cpd00002_e0.RDS
MYb11	5	45.8934	4	sim_biolog_EX_cpd00002_e0.RDS
MYb71	5	46.5798	4	sim_biolog_EX_cpd00002_e0.RDS
MYb11	6	63.984	4	sim_biolog_EX_cpd00002_e0.RDS
MYb71	6	64.941	4	sim_biolog_EX_cpd00002_e0.RDS
MYb11	7	85.7587	4	sim_biolog_EX_cpd00002_e0.RDS
MYb71	7	87.0414	4	sim_biolog_EX_cpd00002_e0.RDS
MYb11	8	110.047	4	sim_biolog_EX_cpd00002_e0.RDS
MYb71	8	111.693	4	sim_biolog_EX_cpd00002_e0.RDS
MYb11	9	133.596	4	sim_biolog_EX_cpd00002_e0.RDS
MYb71	9	135.594	4	sim_biolog_EX_cpd00002_e0.RDS
MYb11	10	153.353	4	sim_biolog_EX_cpd00002_e0.RDS
MYb71	10	155.647	4	sim_biolog_EX_cpd00002_e0.RDS
MYb11	11	168.145	4	sim_biolog_EX_cpd00002_e0.RDS
MYb71	11	170.66	4	sim_biolog_EX_cpd00002_e0.RDS
MYb11	12	177.804	4	sim_biolog_EX_cpd00002_e0.RDS
MYb71	12	180.464	4	sim_biolog_EX_cpd00002_e0.RDS
MYb11	13	183.252	4	sim_biolog_EX_cpd00002_e0.RDS
MYb71	13	185.993	4	sim_biolog_EX_cpd00002_e0.RDS
MYb11	1	9.76793	5	sim_biolog_EX_cpd00002_e0.RDS
MYb71	1	8.50358	5	sim_biolog_EX_cpd00002_e0.RDS
MYb11	2	14.6969	5	sim_biolog_EX_cpd00002_e0.RDS
MYb71	2	12.7946	5	sim_biolog_EX_cpd00002_e0.RDS
MYb11	3	21.7835	5	sim_biolog_EX_cpd00002_e0.RDS
MYb71	3	18.9638	5	sim_biolog_EX_cpd00002_e0.RDS
MYb11	4	31.8202	5	sim_biolog_EX_cpd00002_e0.RDS
MYb71	4	27.7014	5	sim_biolog_EX_cpd00002_e0.RDS
MYb11	5	45.6506	5	sim_biolog_EX_cpd00002_e0.RDS
MYb71	5	39.7416	5	sim_biolog_EX_cpd00002_e0.RDS
MYb11	6	63.8828	5	sim_biolog_EX_cpd00002_e0.RDS
MYb71	6	55.6139	5	sim_biolog_EX_cpd00002_e0.RDS
MYb11	7	86.5335	5	sim_biolog_EX_cpd00002_e0.RDS
MYb71	7	75.3327	5	sim_biolog_EX_cpd00002_e0.RDS
MYb11	8	112.272	5	sim_biolog_EX_cpd00002_e0.RDS
MYb71	8	97.7398	5	sim_biolog_EX_cpd00002_e0.RDS
MYb11	9	138.357	5	sim_biolog_EX_cpd00002_e0.RDS
MYb71	9	120.448	5	sim_biolog_EX_cpd00002_e0.RDS
MYb11	10	161.359	5	sim_biolog_EX_cpd00002_e0.RDS
MYb71	10	140.473	5	sim_biolog_EX_cpd00002_e0.RDS
MYb11	11	178.348	5	sim_biolog_EX_cpd00002_e0.RDS
MYb71	11	155.263	5	sim_biolog_EX_cpd00002_e0.RDS
MYb11	12	189.24	5	sim_biolog_EX_cpd00002_e0.RDS
MYb71	12	164.745	5	sim_biolog_EX_cpd00002_e0.RDS
MYb11	13	195.634	5	sim_biolog_EX_cpd00002_e0.RDS
MYb71	13	170.312	5	sim_biolog_EX_cpd00002_e0.RDS
MYb11	1	10.6046	6	sim_biolog_EX_cpd00002_e0.RDS
MYb71	1	9.51998	6	sim_biolog_EX_cpd00002_e0.RDS
MYb11	2	15.9558	6	sim_biolog_EX_cpd00002_e0.RDS
MYb71	2	14.3238	6	sim_biolog_EX_cpd00002_e0.RDS
MYb11	3	23.6494	6	sim_biolog_EX_cpd00002_e0.RDS
MYb71	3	21.2305	6	sim_biolog_EX_cpd00002_e0.RDS
MYb11	4	34.5205	6	sim_biolog_EX_cpd00002_e0.RDS
MYb71	4	30.9897	6	sim_biolog_EX_cpd00002_e0.RDS
MYb11	5	49.4367	6	sim_biolog_EX_cpd00002_e0.RDS
MYb71	5	44.3803	6	sim_biolog_EX_cpd00002_e0.RDS
MYb11	6	68.8282	6	sim_biolog_EX_cpd00002_e0.RDS
MYb71	6	61.7884	6	sim_biolog_EX_cpd00002_e0.RDS
MYb11	7	92.5862	6	sim_biolog_EX_cpd00002_e0.RDS
MYb71	7	83.1165	6	sim_biolog_EX_cpd00002_e0.RDS
MYb11	8	118.686	6	sim_biolog_EX_cpd00002_e0.RDS
MYb71	8	106.547	6	sim_biolog_EX_cpd00002_e0.RDS
MYb11	9	144.411	6	sim_biolog_EX_cpd00002_e0.RDS
MYb71	9	129.64	6	sim_biolog_EX_cpd00002_e0.RDS
MYb11	10	165.904	6	sim_biolog_EX_cpd00002_e0.RDS
MYb71	10	148.935	6	sim_biolog_EX_cpd00002_e0.RDS
MYb11	11	181.377	6	sim_biolog_EX_cpd00002_e0.RDS
MYb71	11	162.826	6	sim_biolog_EX_cpd00002_e0.RDS
MYb11	12	191.321	6	sim_biolog_EX_cpd00002_e0.RDS
MYb71	12	171.752	6	sim_biolog_EX_cpd00002_e0.RDS
MYb11	13	197.241	6	sim_biolog_EX_cpd00002_e0.RDS
MYb71	13	177.067	6	sim_biolog_EX_cpd00002_e0.RDS
MYb11	1	9.73739	7	sim_biolog_EX_cpd00002_e0.RDS
MYb71	1	9.94681	7	sim_biolog_EX_cpd00002_e0.RDS
MYb11	2	14.651	7	sim_biolog_EX_cpd00002_e0.RDS
MYb71	2	14.966	7	sim_biolog_EX_cpd00002_e0.RDS
MYb11	3	21.7154	7	sim_biolog_EX_cpd00002_e0.RDS
MYb71	3	22.1824	7	sim_biolog_EX_cpd00002_e0.RDS
MYb11	4	31.7207	7	sim_biolog_EX_cpd00002_e0.RDS
MYb71	4	32.4029	7	sim_biolog_EX_cpd00002_e0.RDS
MYb11	5	45.4266	7	sim_biolog_EX_cpd00002_e0.RDS
MYb71	5	46.4036	7	sim_biolog_EX_cpd00002_e0.RDS
MYb11	6	63.4189	7	sim_biolog_EX_cpd00002_e0.RDS
MYb71	6	64.7829	7	sim_biolog_EX_cpd00002_e0.RDS
MYb11	7	85.2163	7	sim_biolog_EX_cpd00002_e0.RDS
MYb71	7	87.049	7	sim_biolog_EX_cpd00002_e0.RDS
MYb11	8	109.657	7	sim_biolog_EX_cpd00002_e0.RDS
MYb71	8	112.015	7	sim_biolog_EX_cpd00002_e0.RDS
MYb11	9	133.384	7	sim_biolog_EX_cpd00002_e0.RDS
MYb71	9	136.252	7	sim_biolog_EX_cpd00002_e0.RDS
MYb11	10	153.49	7	sim_biolog_EX_cpd00002_e0.RDS
MYb71	10	156.791	7	sim_biolog_EX_cpd00002_e0.RDS
MYb11	11	168.144	7	sim_biolog_EX_cpd00002_e0.RDS
MYb71	11	171.76	7	sim_biolog_EX_cpd00002_e0.RDS
MYb11	12	177.026	7	sim_biolog_EX_cpd00002_e0.RDS
MYb71	12	180.834	7	sim_biolog_EX_cpd00002_e0.RDS
MYb11	13	181.869	7	sim_biolog_EX_cpd00002_e0.RDS
MYb71	13	185.78	7	sim_biolog_EX_cpd00002_e0.RDS
MYb11	1	9.22881	8	sim_biolog_EX_cpd00002_e0.RDS
MYb71	1	10.1919	8	sim_biolog_EX_cpd00002_e0.RDS
MYb11	2	13.8857	8	sim_biolog_EX_cpd00002_e0.RDS
MYb71	2	15.3348	8	sim_biolog_EX_cpd00002_e0.RDS
MYb11	3	20.5812	8	sim_biolog_EX_cpd00002_e0.RDS
MYb71	3	22.7289	8	sim_biolog_EX_cpd00002_e0.RDS
MYb11	4	30.0529	8	sim_biolog_EX_cpd00002_e0.RDS
MYb71	4	33.1891	8	sim_biolog_EX_cpd00002_e0.RDS
MYb11	5	43.0692	8	sim_biolog_EX_cpd00002_e0.RDS
MYb71	5	47.5638	8	sim_biolog_EX_cpd00002_e0.RDS
MYb11	6	60.1478	8	sim_biolog_EX_cpd00002_e0.RDS
MYb71	6	66.4246	8	sim_biolog_EX_cpd00002_e0.RDS
MYb11	7	81.0571	8	sim_biolog_EX_cpd00002_e0.RDS
MYb71	7	89.516	8	sim_biolog_EX_cpd00002_e0.RDS
MYb11	8	104.476	8	sim_biolog_EX_cpd00002_e0.RDS
MYb71	8	115.379	8	sim_biolog_EX_cpd00002_e0.RDS
MYb11	9	127.753	8	sim_biolog_EX_cpd00002_e0.RDS
MYb71	9	141.084	8	sim_biolog_EX_cpd00002_e0.RDS
MYb11	10	147.138	8	sim_biolog_EX_cpd00002_e0.RDS
MYb71	10	162.493	8	sim_biolog_EX_cpd00002_e0.RDS
MYb11	11	161.527	8	sim_biolog_EX_cpd00002_e0.RDS
MYb71	11	178.384	8	sim_biolog_EX_cpd00002_e0.RDS
MYb11	12	170.935	8	sim_biolog_EX_cpd00002_e0.RDS
MYb71	12	188.773	8	sim_biolog_EX_cpd00002_e0.RDS
MYb11	13	176.333	8	sim_biolog_EX_cpd00002_e0.RDS
MYb71	13	194.734	8	sim_biolog_EX_cpd00002_e0.RDS
MYb11	1	10.4691	9	sim_biolog_EX_cpd00002_e0.RDS
MYb71	1	9.83838	9	sim_biolog_EX_cpd00002_e0.RDS
MYb11	2	15.7518	9	sim_biolog_EX_cpd00002_e0.RDS
MYb71	2	14.8029	9	sim_biolog_EX_cpd00002_e0.RDS
MYb11	3	23.347	9	sim_biolog_EX_cpd00002_e0.RDS
MYb71	3	21.9406	9	sim_biolog_EX_cpd00002_e0.RDS
MYb11	4	34.0917	9	sim_biolog_EX_cpd00002_e0.RDS
MYb71	4	32.0379	9	sim_biolog_EX_cpd00002_e0.RDS
MYb11	5	48.7875	9	sim_biolog_EX_cpd00002_e0.RDS
MYb71	5	45.8485	9	sim_biolog_EX_cpd00002_e0.RDS
MYb11	6	67.8553	9	sim_biolog_EX_cpd00002_e0.RDS
MYb71	6	63.7676	9	sim_biolog_EX_cpd00002_e0.RDS
MYb11	7	90.8395	9	sim_biolog_EX_cpd00002_e0.RDS
MYb71	7	85.3672	9	sim_biolog_EX_cpd00002_e0.RDS
MYb11	8	115.865	9	sim_biolog_EX_cpd00002_e0.RDS
MYb71	8	108.885	9	sim_biolog_EX_cpd00002_e0.RDS
MYb11	9	140.054	9	sim_biolog_EX_cpd00002_e0.RDS
MYb71	9	131.617	9	sim_biolog_EX_cpd00002_e0.RDS
MYb11	10	160.715	9	sim_biolog_EX_cpd00002_e0.RDS
MYb71	10	151.034	9	sim_biolog_EX_cpd00002_e0.RDS
MYb11	11	175.574	9	sim_biolog_EX_cpd00002_e0.RDS
MYb71	11	164.997	9	sim_biolog_EX_cpd00002_e0.RDS
MYb11	12	184.898	9	sim_biolog_EX_cpd00002_e0.RDS
MYb71	12	173.759	9	sim_biolog_EX_cpd00002_e0.RDS
MYb11	13	189.96	9	sim_biolog_EX_cpd00002_e0.RDS
MYb71	13	178.517	9	sim_biolog_EX_cpd00002_e0.RDS
MYb11	1	9.24177	10	sim_biolog_EX_cpd00002_e0.RDS
MYb71	1	10.0457	10	sim_biolog_EX_cpd00002_e0.RDS
MYb11	2	13.9052	10	sim_biolog_EX_cpd00002_e0.RDS
MYb71	2	15.1149	10	sim_biolog_EX_cpd00002_e0.RDS
MYb11	3	20.6101	10	sim_biolog_EX_cpd00002_e0.RDS
MYb71	3	22.403	10	sim_biolog_EX_cpd00002_e0.RDS
MYb11	4	30.1062	10	sim_biolog_EX_cpd00002_e0.RDS
MYb71	4	32.7251	10	sim_biolog_EX_cpd00002_e0.RDS
MYb11	5	43.1761	10	sim_biolog_EX_cpd00002_e0.RDS
MYb71	5	46.9321	10	sim_biolog_EX_cpd00002_e0.RDS
MYb11	6	60.2748	10	sim_biolog_EX_cpd00002_e0.RDS
MYb71	6	65.5182	10	sim_biolog_EX_cpd00002_e0.RDS
MYb11	7	81.2275	10	sim_biolog_EX_cpd00002_e0.RDS
MYb71	7	88.2936	10	sim_biolog_EX_cpd00002_e0.RDS
MYb11	8	104.538	10	sim_biolog_EX_cpd00002_e0.RDS
MYb71	8	113.632	10	sim_biolog_EX_cpd00002_e0.RDS
MYb11	9	127.738	10	sim_biolog_EX_cpd00002_e0.RDS
MYb71	9	138.85	10	sim_biolog_EX_cpd00002_e0.RDS
MYb11	10	147.646	10	sim_biolog_EX_cpd00002_e0.RDS
MYb71	10	160.49	10	sim_biolog_EX_cpd00002_e0.RDS
MYb11	11	162.576	10	sim_biolog_EX_cpd00002_e0.RDS
MYb71	11	176.719	10	sim_biolog_EX_cpd00002_e0.RDS
MYb11	12	171.856	10	sim_biolog_EX_cpd00002_e0.RDS
MYb71	12	186.806	10	sim_biolog_EX_cpd00002_e0.RDS
MYb11	13	177.219	10	sim_biolog_EX_cpd00002_e0.RDS
MYb71	13	192.635	10	sim_biolog_EX_cpd00002_e0.RDS
MYb11	1	10.2227	11	sim_biolog_EX_cpd00002_e0.RDS
MYb71	1	10.1618	11	sim_biolog_EX_cpd00002_e0.RDS
MYb11	2	15.3811	11	sim_biolog_EX_cpd00002_e0.RDS
MYb71	2	15.2895	11	sim_biolog_EX_cpd00002_e0.RDS
MYb11	3	22.7975	11	sim_biolog_EX_cpd00002_e0.RDS
MYb71	3	22.6619	11	sim_biolog_EX_cpd00002_e0.RDS
MYb11	4	33.2771	11	sim_biolog_EX_cpd00002_e0.RDS
MYb71	4	33.079	11	sim_biolog_EX_cpd00002_e0.RDS
MYb11	5	47.5881	11	sim_biolog_EX_cpd00002_e0.RDS
MYb71	5	47.3049	11	sim_biolog_EX_cpd00002_e0.RDS
MYb11	6	66.2571	11	sim_biolog_EX_cpd00002_e0.RDS
MYb71	6	65.8628	11	sim_biolog_EX_cpd00002_e0.RDS
MYb11	7	88.8422	11	sim_biolog_EX_cpd00002_e0.RDS
MYb71	7	88.3135	11	sim_biolog_EX_cpd00002_e0.RDS
MYb11	8	113.809	11	sim_biolog_EX_cpd00002_e0.RDS
MYb71	8	113.132	11	sim_biolog_EX_cpd00002_e0.RDS
MYb11	9	138.117	11	sim_biolog_EX_cpd00002_e0.RDS
MYb71	9	137.295	11	sim_biolog_EX_cpd00002_e0.RDS
MYb11	10	158.635	11	sim_biolog_EX_cpd00002_e0.RDS
MYb71	10	157.691	11	sim_biolog_EX_cpd00002_e0.RDS
MYb11	11	173.535	11	sim_biolog_EX_cpd00002_e0.RDS
MYb71	11	172.502	11	sim_biolog_EX_cpd00002_e0.RDS
MYb11	12	182.879	11	sim_biolog_EX_cpd00002_e0.RDS
MYb71	12	181.791	11	sim_biolog_EX_cpd00002_e0.RDS
MYb11	13	188.022	11	sim_biolog_EX_cpd00002_e0.RDS
MYb71	13	186.903	11	sim_biolog_EX_cpd00002_e0.RDS
MYb11	1	10.1605	12	sim_biolog_EX_cpd00002_e0.RDS
MYb71	1	10.5094	12	sim_biolog_EX_cpd00002_e0.RDS
MYb11	2	15.2875	12	sim_biolog_EX_cpd00002_e0.RDS
MYb71	2	15.8125	12	sim_biolog_EX_cpd00002_e0.RDS
MYb11	3	22.6589	12	sim_biolog_EX_cpd00002_e0.RDS
MYb71	3	23.4369	12	sim_biolog_EX_cpd00002_e0.RDS
MYb11	4	33.0747	12	sim_biolog_EX_cpd00002_e0.RDS
MYb71	4	34.2104	12	sim_biolog_EX_cpd00002_e0.RDS
MYb11	5	47.2817	12	sim_biolog_EX_cpd00002_e0.RDS
MYb71	5	48.9053	12	sim_biolog_EX_cpd00002_e0.RDS
MYb11	6	65.7634	12	sim_biolog_EX_cpd00002_e0.RDS
MYb71	6	68.0216	12	sim_biolog_EX_cpd00002_e0.RDS
MYb11	7	87.9562	12	sim_biolog_EX_cpd00002_e0.RDS
MYb71	7	90.9765	12	sim_biolog_EX_cpd00002_e0.RDS
MYb11	8	112.328	12	sim_biolog_EX_cpd00002_e0.RDS
MYb71	8	116.186	12	sim_biolog_EX_cpd00002_e0.RDS
MYb11	9	135.638	12	sim_biolog_EX_cpd00002_e0.RDS
MYb71	9	140.296	12	sim_biolog_EX_cpd00002_e0.RDS
MYb11	10	154.966	12	sim_biolog_EX_cpd00002_e0.RDS
MYb71	10	160.287	12	sim_biolog_EX_cpd00002_e0.RDS
MYb11	11	168.754	12	sim_biolog_EX_cpd00002_e0.RDS
MYb71	11	174.549	12	sim_biolog_EX_cpd00002_e0.RDS
MYb11	12	177.263	12	sim_biolog_EX_cpd00002_e0.RDS
MYb71	12	183.35	12	sim_biolog_EX_cpd00002_e0.RDS
MYb11	13	182.03	12	sim_biolog_EX_cpd00002_e0.RDS
MYb71	13	188.281	12	sim_biolog_EX_cpd00002_e0.RDS
MYb11	1	9.61319	13	sim_biolog_EX_cpd00002_e0.RDS
MYb71	1	9.78815	13	sim_biolog_EX_cpd00002_e0.RDS
MYb11	2	14.4641	13	sim_biolog_EX_cpd00002_e0.RDS
MYb71	2	14.7273	13	sim_biolog_EX_cpd00002_e0.RDS
MYb11	3	21.4384	13	sim_biolog_EX_cpd00002_e0.RDS
MYb71	3	21.8286	13	sim_biolog_EX_cpd00002_e0.RDS
MYb11	4	31.3046	13	sim_biolog_EX_cpd00002_e0.RDS
MYb71	4	31.8744	13	sim_biolog_EX_cpd00002_e0.RDS
MYb11	5	44.831	13	sim_biolog_EX_cpd00002_e0.RDS
MYb71	5	45.647	13	sim_biolog_EX_cpd00002_e0.RDS
MYb11	6	62.5878	13	sim_biolog_EX_cpd00002_e0.RDS
MYb71	6	63.727	13	sim_biolog_EX_cpd00002_e0.RDS
MYb11	7	84.2377	13	sim_biolog_EX_cpd00002_e0.RDS
MYb71	7	85.7709	13	sim_biolog_EX_cpd00002_e0.RDS
MYb11	8	108.552	13	sim_biolog_EX_cpd00002_e0.RDS
MYb71	8	110.528	13	sim_biolog_EX_cpd00002_e0.RDS
MYb11	9	132.644	13	sim_biolog_EX_cpd00002_e0.RDS
MYb71	9	135.058	13	sim_biolog_EX_cpd00002_e0.RDS
MYb11	10	153.316	13	sim_biolog_EX_cpd00002_e0.RDS
MYb71	10	156.107	13	sim_biolog_EX_cpd00002_e0.RDS
MYb11	11	168.98	13	sim_biolog_EX_cpd00002_e0.RDS
MYb71	11	172.056	13	sim_biolog_EX_cpd00002_e0.RDS
MYb11	12	178.802	13	sim_biolog_EX_cpd00002_e0.RDS
MYb71	12	182.056	13	sim_biolog_EX_cpd00002_e0.RDS
MYb11	13	184.298	13	sim_biolog_EX_cpd00002_e0.RDS
MYb71	13	187.652	13	sim_biolog_EX_cpd00002_e0.RDS
MYb11	1	8.69926	14	sim_biolog_EX_cpd00002_e0.RDS
MYb71	1	10.159	14	sim_biolog_EX_cpd00002_e0.RDS
MYb11	2	13.089	14	sim_biolog_EX_cpd00002_e0.RDS
MYb71	2	15.2853	14	sim_biolog_EX_cpd00002_e0.RDS
MYb11	3	19.4002	14	sim_biolog_EX_cpd00002_e0.RDS
MYb71	3	22.6556	14	sim_biolog_EX_cpd00002_e0.RDS
MYb11	4	28.3285	14	sim_biolog_EX_cpd00002_e0.RDS
MYb71	4	33.0821	14	sim_biolog_EX_cpd00002_e0.RDS
MYb11	5	40.5689	14	sim_biolog_EX_cpd00002_e0.RDS
MYb71	5	47.3765	14	sim_biolog_EX_cpd00002_e0.RDS
MYb11	6	56.6376	14	sim_biolog_EX_cpd00002_e0.RDS
MYb71	6	66.1415	14	sim_biolog_EX_cpd00002_e0.RDS
MYb11	7	76.1295	14	sim_biolog_EX_cpd00002_e0.RDS
MYb71	7	88.9042	14	sim_biolog_EX_cpd00002_e0.RDS
MYb11	8	97.963	14	sim_biolog_EX_cpd00002_e0.RDS
MYb71	8	114.401	14	sim_biolog_EX_cpd00002_e0.RDS
MYb11	9	119.877	14	sim_biolog_EX_cpd00002_e0.RDS
MYb71	9	139.993	14	sim_biolog_EX_cpd00002_e0.RDS
MYb11	10	138.708	14	sim_biolog_EX_cpd00002_e0.RDS
MYb71	10	161.984	14	sim_biolog_EX_cpd00002_e0.RDS
MYb11	11	153.041	14	sim_biolog_EX_cpd00002_e0.RDS
MYb71	11	178.721	14	sim_biolog_EX_cpd00002_e0.RDS
MYb11	12	162.669	14	sim_biolog_EX_cpd00002_e0.RDS
MYb71	12	189.965	14	sim_biolog_EX_cpd00002_e0.RDS
MYb11	13	168.309	14	sim_biolog_EX_cpd00002_e0.RDS
MYb71	13	196.552	14	sim_biolog_EX_cpd00002_e0.RDS
MYb11	1	9.48699	15	sim_biolog_EX_cpd00002_e0.RDS
MYb71	1	9.54507	15	sim_biolog_EX_cpd00002_e0.RDS
MYb11	2	14.2742	15	sim_biolog_EX_cpd00002_e0.RDS
MYb71	2	14.3616	15	sim_biolog_EX_cpd00002_e0.RDS
MYb11	3	21.1569	15	sim_biolog_EX_cpd00002_e0.RDS
MYb71	3	21.2865	15	sim_biolog_EX_cpd00002_e0.RDS
MYb11	4	30.905	15	sim_biolog_EX_cpd00002_e0.RDS
MYb71	4	31.0942	15	sim_biolog_EX_cpd00002_e0.RDS
MYb11	5	44.2901	15	sim_biolog_EX_cpd00002_e0.RDS
MYb71	5	44.5613	15	sim_biolog_EX_cpd00002_e0.RDS
MYb11	6	61.9378	15	sim_biolog_EX_cpd00002_e0.RDS
MYb71	6	62.317	15	sim_biolog_EX_cpd00002_e0.RDS
MYb11	7	83.4913	15	sim_biolog_EX_cpd00002_e0.RDS
MYb71	7	84.0024	15	sim_biolog_EX_cpd00002_e0.RDS
MYb11	8	107.929	15	sim_biolog_EX_cpd00002_e0.RDS
MYb71	8	108.589	15	sim_biolog_EX_cpd00002_e0.RDS
MYb11	9	132.394	15	sim_biolog_EX_cpd00002_e0.RDS
MYb71	9	133.204	15	sim_biolog_EX_cpd00002_e0.RDS
MYb11	10	153.601	15	sim_biolog_EX_cpd00002_e0.RDS
MYb71	10	154.541	15	sim_biolog_EX_cpd00002_e0.RDS
MYb11	11	169.184	15	sim_biolog_EX_cpd00002_e0.RDS
MYb71	11	170.219	15	sim_biolog_EX_cpd00002_e0.RDS
MYb11	12	179.081	15	sim_biolog_EX_cpd00002_e0.RDS
MYb71	12	180.178	15	sim_biolog_EX_cpd00002_e0.RDS
MYb11	13	184.657	15	sim_biolog_EX_cpd00002_e0.RDS
MYb71	13	185.788	15	sim_biolog_EX_cpd00002_e0.RDS
MYb11	1	9.88446	1	sim_biolog_EX_cpd00003_e0.RDS
MYb71	1	10.5072	1	sim_biolog_EX_cpd00003_e0.RDS
MYb11	2	14.8722	1	sim_biolog_EX_cpd00003_e0.RDS
MYb71	2	14.6029	1	sim_biolog_EX_cpd00003_e0.RDS
MYb11	3	22.0813	1	sim_biolog_EX_cpd00003_e0.RDS
MYb71	3	20.1795	1	sim_biolog_EX_cpd00003_e0.RDS
MYb11	4	32.3476	1	sim_biolog_EX_cpd00003_e0.RDS
MYb71	4	27.7303	1	sim_biolog_EX_cpd00003_e0.RDS
MYb11	5	46.61	1	sim_biolog_EX_cpd00003_e0.RDS
MYb71	5	37.8661	1	sim_biolog_EX_cpd00003_e0.RDS
MYb11	6	65.562	1	sim_biolog_EX_cpd00003_e0.RDS
MYb71	6	51.1197	1	sim_biolog_EX_cpd00003_e0.RDS
MYb11	7	89.4057	1	sim_biolog_EX_cpd00003_e0.RDS
MYb71	7	67.9748	1	sim_biolog_EX_cpd00003_e0.RDS
MYb11	8	116.797	1	sim_biolog_EX_cpd00003_e0.RDS
MYb71	8	88.426	1	sim_biolog_EX_cpd00003_e0.RDS
MYb11	9	145.004	1	sim_biolog_EX_cpd00003_e0.RDS
MYb71	9	109.782	1	sim_biolog_EX_cpd00003_e0.RDS
MYb11	10	170.375	1	sim_biolog_EX_cpd00003_e0.RDS
MYb71	10	128.989	1	sim_biolog_EX_cpd00003_e0.RDS
MYb11	11	189.32	1	sim_biolog_EX_cpd00003_e0.RDS
MYb71	11	143.333	1	sim_biolog_EX_cpd00003_e0.RDS
MYb11	12	201.67	1	sim_biolog_EX_cpd00003_e0.RDS
MYb71	12	152.683	1	sim_biolog_EX_cpd00003_e0.RDS
MYb11	13	208.921	1	sim_biolog_EX_cpd00003_e0.RDS
MYb71	13	158.172	1	sim_biolog_EX_cpd00003_e0.RDS
MYb11	1	9.57016	2	sim_biolog_EX_cpd00003_e0.RDS
MYb71	1	9.07039	2	sim_biolog_EX_cpd00003_e0.RDS
MYb11	2	14.3993	2	sim_biolog_EX_cpd00003_e0.RDS
MYb71	2	12.606	2	sim_biolog_EX_cpd00003_e0.RDS
MYb11	3	21.3791	2	sim_biolog_EX_cpd00003_e0.RDS
MYb71	3	17.42	2	sim_biolog_EX_cpd00003_e0.RDS
MYb11	4	31.3306	2	sim_biolog_EX_cpd00003_e0.RDS
MYb71	4	23.9376	2	sim_biolog_EX_cpd00003_e0.RDS
MYb11	5	45.1478	2	sim_biolog_EX_cpd00003_e0.RDS
MYb71	5	32.6767	2	sim_biolog_EX_cpd00003_e0.RDS
MYb11	6	63.6686	2	sim_biolog_EX_cpd00003_e0.RDS
MYb71	6	44.1763	2	sim_biolog_EX_cpd00003_e0.RDS
MYb11	7	87.133	2	sim_biolog_EX_cpd00003_e0.RDS
MYb71	7	58.8897	2	sim_biolog_EX_cpd00003_e0.RDS
MYb11	8	114.695	2	sim_biolog_EX_cpd00003_e0.RDS
MYb71	8	77.0051	2	sim_biolog_EX_cpd00003_e0.RDS
MYb11	9	143.751	2	sim_biolog_EX_cpd00003_e0.RDS
MYb71	9	96.5133	2	sim_biolog_EX_cpd00003_e0.RDS
MYb11	10	170.134	2	sim_biolog_EX_cpd00003_e0.RDS
MYb71	10	114.226	2	sim_biolog_EX_cpd00003_e0.RDS
MYb11	11	191.713	2	sim_biolog_EX_cpd00003_e0.RDS
MYb71	11	128.714	2	sim_biolog_EX_cpd00003_e0.RDS
MYb11	12	206.492	2	sim_biolog_EX_cpd00003_e0.RDS
MYb71	12	138.637	2	sim_biolog_EX_cpd00003_e0.RDS
MYb11	13	215.513	2	sim_biolog_EX_cpd00003_e0.RDS
MYb71	13	144.693	2	sim_biolog_EX_cpd00003_e0.RDS
MYb11	1	10.0965	3	sim_biolog_EX_cpd00003_e0.RDS
MYb71	1	10.217	3	sim_biolog_EX_cpd00003_e0.RDS
MYb11	2	15.1913	3	sim_biolog_EX_cpd00003_e0.RDS
MYb71	2	14.1995	3	sim_biolog_EX_cpd00003_e0.RDS
MYb11	3	22.555	3	sim_biolog_EX_cpd00003_e0.RDS
MYb71	3	19.6221	3	sim_biolog_EX_cpd00003_e0.RDS
MYb11	4	33.0538	3	sim_biolog_EX_cpd00003_e0.RDS
MYb71	4	26.9636	3	sim_biolog_EX_cpd00003_e0.RDS
MYb11	5	47.5797	3	sim_biolog_EX_cpd00003_e0.RDS
MYb71	5	36.8095	3	sim_biolog_EX_cpd00003_e0.RDS
MYb11	6	66.9074	3	sim_biolog_EX_cpd00003_e0.RDS
MYb71	6	49.6785	3	sim_biolog_EX_cpd00003_e0.RDS
MYb11	7	91.0445	3	sim_biolog_EX_cpd00003_e0.RDS
MYb71	7	65.9892	3	sim_biolog_EX_cpd00003_e0.RDS
MYb11	8	118.954	3	sim_biolog_EX_cpd00003_e0.RDS
MYb71	8	85.827	3	sim_biolog_EX_cpd00003_e0.RDS
MYb11	9	147.097	3	sim_biolog_EX_cpd00003_e0.RDS
MYb71	9	106.133	3	sim_biolog_EX_cpd00003_e0.RDS
MYb11	10	172.888	3	sim_biolog_EX_cpd00003_e0.RDS
MYb71	10	124.742	3	sim_biolog_EX_cpd00003_e0.RDS
MYb11	11	192.559	3	sim_biolog_EX_cpd00003_e0.RDS
MYb71	11	138.934	3	sim_biolog_EX_cpd00003_e0.RDS
MYb11	12	205.436	3	sim_biolog_EX_cpd00003_e0.RDS
MYb71	12	148.225	3	sim_biolog_EX_cpd00003_e0.RDS
MYb11	13	212.641	3	sim_biolog_EX_cpd00003_e0.RDS
MYb71	13	153.424	3	sim_biolog_EX_cpd00003_e0.RDS
MYb11	1	9.7311	4	sim_biolog_EX_cpd00003_e0.RDS
MYb71	1	9.50361	4	sim_biolog_EX_cpd00003_e0.RDS
MYb11	2	14.6415	4	sim_biolog_EX_cpd00003_e0.RDS
MYb71	2	13.2081	4	sim_biolog_EX_cpd00003_e0.RDS
MYb11	3	21.7387	4	sim_biolog_EX_cpd00003_e0.RDS
MYb71	3	18.252	4	sim_biolog_EX_cpd00003_e0.RDS
MYb11	4	31.8575	4	sim_biolog_EX_cpd00003_e0.RDS
MYb71	4	25.0809	4	sim_biolog_EX_cpd00003_e0.RDS
MYb11	5	45.9368	4	sim_biolog_EX_cpd00003_e0.RDS
MYb71	5	34.2471	4	sim_biolog_EX_cpd00003_e0.RDS
MYb11	6	64.7804	4	sim_biolog_EX_cpd00003_e0.RDS
MYb71	6	46.2993	4	sim_biolog_EX_cpd00003_e0.RDS
MYb11	7	88.666	4	sim_biolog_EX_cpd00003_e0.RDS
MYb71	7	61.6738	4	sim_biolog_EX_cpd00003_e0.RDS
MYb11	8	116.599	4	sim_biolog_EX_cpd00003_e0.RDS
MYb71	8	80.5187	4	sim_biolog_EX_cpd00003_e0.RDS
MYb11	9	146.075	4	sim_biolog_EX_cpd00003_e0.RDS
MYb71	9	100.874	4	sim_biolog_EX_cpd00003_e0.RDS
MYb11	10	173.238	4	sim_biolog_EX_cpd00003_e0.RDS
MYb71	10	119.632	4	sim_biolog_EX_cpd00003_e0.RDS
MYb11	11	195.072	4	sim_biolog_EX_cpd00003_e0.RDS
MYb71	11	134.709	4	sim_biolog_EX_cpd00003_e0.RDS
MYb11	12	209.933	4	sim_biolog_EX_cpd00003_e0.RDS
MYb71	12	144.972	4	sim_biolog_EX_cpd00003_e0.RDS
MYb11	13	218.889	4	sim_biolog_EX_cpd00003_e0.RDS
MYb71	13	151.156	4	sim_biolog_EX_cpd00003_e0.RDS
MYb11	1	9.94861	5	sim_biolog_EX_cpd00003_e0.RDS
MYb71	1	9.58922	5	sim_biolog_EX_cpd00003_e0.RDS
MYb11	2	14.9687	5	sim_biolog_EX_cpd00003_e0.RDS
MYb71	2	13.327	5	sim_biolog_EX_cpd00003_e0.RDS
MYb11	3	22.2246	5	sim_biolog_EX_cpd00003_e0.RDS
MYb71	3	18.4164	5	sim_biolog_EX_cpd00003_e0.RDS
MYb11	4	32.5601	5	sim_biolog_EX_cpd00003_e0.RDS
MYb71	4	25.299	5	sim_biolog_EX_cpd00003_e0.RDS
MYb11	5	46.9471	5	sim_biolog_EX_cpd00003_e0.RDS
MYb71	5	34.5562	5	sim_biolog_EX_cpd00003_e0.RDS
MYb11	6	66.1625	5	sim_biolog_EX_cpd00003_e0.RDS
MYb71	6	46.7005	5	sim_biolog_EX_cpd00003_e0.RDS
MYb11	7	90.4641	5	sim_biolog_EX_cpd00003_e0.RDS
MYb71	7	62.215	5	sim_biolog_EX_cpd00003_e0.RDS
MYb11	8	118.494	5	sim_biolog_EX_cpd00003_e0.RDS
MYb71	8	81.0973	5	sim_biolog_EX_cpd00003_e0.RDS
MYb11	9	147.683	5	sim_biolog_EX_cpd00003_e0.RDS
MYb71	9	101.075	5	sim_biolog_EX_cpd00003_e0.RDS
MYb11	10	174.847	5	sim_biolog_EX_cpd00003_e0.RDS
MYb71	10	119.665	5	sim_biolog_EX_cpd00003_e0.RDS
MYb11	11	196.001	5	sim_biolog_EX_cpd00003_e0.RDS
MYb71	11	134.143	5	sim_biolog_EX_cpd00003_e0.RDS
MYb11	12	209.913	5	sim_biolog_EX_cpd00003_e0.RDS
MYb71	12	143.664	5	sim_biolog_EX_cpd00003_e0.RDS
MYb11	13	218.207	5	sim_biolog_EX_cpd00003_e0.RDS
MYb71	13	149.341	5	sim_biolog_EX_cpd00003_e0.RDS
MYb11	1	10.7894	6	sim_biolog_EX_cpd00003_e0.RDS
MYb71	1	10.3525	6	sim_biolog_EX_cpd00003_e0.RDS
MYb11	2	16.2338	6	sim_biolog_EX_cpd00003_e0.RDS
MYb71	2	14.3878	6	sim_biolog_EX_cpd00003_e0.RDS
MYb11	3	24.1028	6	sim_biolog_EX_cpd00003_e0.RDS
MYb71	3	19.8823	6	sim_biolog_EX_cpd00003_e0.RDS
MYb11	4	35.3091	6	sim_biolog_EX_cpd00003_e0.RDS
MYb71	4	27.3219	6	sim_biolog_EX_cpd00003_e0.RDS
MYb11	5	50.8113	6	sim_biolog_EX_cpd00003_e0.RDS
MYb71	5	37.2871	6	sim_biolog_EX_cpd00003_e0.RDS
MYb11	6	71.3288	6	sim_biolog_EX_cpd00003_e0.RDS
MYb71	6	50.3106	6	sim_biolog_EX_cpd00003_e0.RDS
MYb11	7	96.8971	6	sim_biolog_EX_cpd00003_e0.RDS
MYb71	7	66.8304	6	sim_biolog_EX_cpd00003_e0.RDS
MYb11	8	125.811	6	sim_biolog_EX_cpd00003_e0.RDS
MYb71	8	86.7725	6	sim_biolog_EX_cpd00003_e0.RDS
MYb11	9	155.094	6	sim_biolog_EX_cpd00003_e0.RDS
MYb71	9	106.969	6	sim_biolog_EX_cpd00003_e0.RDS
MYb11	10	181.325	6	sim_biolog_EX_cpd00003_e0.RDS
MYb71	10	125.061	6	sim_biolog_EX_cpd00003_e0.RDS
MYb11	11	200.407	6	sim_biolog_EX_cpd00003_e0.RDS
MYb71	11	138.222	6	sim_biolog_EX_cpd00003_e0.RDS
MYb11	12	212.686	6	sim_biolog_EX_cpd00003_e0.RDS
MYb71	12	146.691	6	sim_biolog_EX_cpd00003_e0.RDS
MYb11	13	219.637	6	sim_biolog_EX_cpd00003_e0.RDS
MYb71	13	151.485	6	sim_biolog_EX_cpd00003_e0.RDS
MYb11	1	9.54121	7	sim_biolog_EX_cpd00003_e0.RDS
MYb71	1	9.98802	7	sim_biolog_EX_cpd00003_e0.RDS
MYb11	2	14.3558	7	sim_biolog_EX_cpd00003_e0.RDS
MYb71	2	13.8813	7	sim_biolog_EX_cpd00003_e0.RDS
MYb11	3	21.3145	7	sim_biolog_EX_cpd00003_e0.RDS
MYb71	3	19.1823	7	sim_biolog_EX_cpd00003_e0.RDS
MYb11	4	31.2358	7	sim_biolog_EX_cpd00003_e0.RDS
MYb71	4	26.3593	7	sim_biolog_EX_cpd00003_e0.RDS
MYb11	5	45.0566	7	sim_biolog_EX_cpd00003_e0.RDS
MYb71	5	35.9921	7	sim_biolog_EX_cpd00003_e0.RDS
MYb11	6	63.5509	7	sim_biolog_EX_cpd00003_e0.RDS
MYb71	6	48.6217	7	sim_biolog_EX_cpd00003_e0.RDS
MYb11	7	87.0556	7	sim_biolog_EX_cpd00003_e0.RDS
MYb71	7	64.7426	7	sim_biolog_EX_cpd00003_e0.RDS
MYb11	8	114.41	7	sim_biolog_EX_cpd00003_e0.RDS
MYb71	8	84.3975	7	sim_biolog_EX_cpd00003_e0.RDS
MYb11	9	143.351	7	sim_biolog_EX_cpd00003_e0.RDS
MYb71	9	105.746	7	sim_biolog_EX_cpd00003_e0.RDS
MYb11	10	169.781	7	sim_biolog_EX_cpd00003_e0.RDS
MYb71	10	125.243	7	sim_biolog_EX_cpd00003_e0.RDS
MYb11	11	189.954	7	sim_biolog_EX_cpd00003_e0.RDS
MYb71	11	140.124	7	sim_biolog_EX_cpd00003_e0.RDS
MYb11	12	203.597	7	sim_biolog_EX_cpd00003_e0.RDS
MYb71	12	150.188	7	sim_biolog_EX_cpd00003_e0.RDS
MYb11	13	211.915	7	sim_biolog_EX_cpd00003_e0.RDS
MYb71	13	156.324	7	sim_biolog_EX_cpd00003_e0.RDS
MYb11	1	10.3027	8	sim_biolog_EX_cpd00003_e0.RDS
MYb71	1	9.79151	8	sim_biolog_EX_cpd00003_e0.RDS
MYb11	2	15.5015	8	sim_biolog_EX_cpd00003_e0.RDS
MYb71	2	13.6082	8	sim_biolog_EX_cpd00003_e0.RDS
MYb11	3	23.0155	8	sim_biolog_EX_cpd00003_e0.RDS
MYb71	3	18.8049	8	sim_biolog_EX_cpd00003_e0.RDS
MYb11	4	33.7287	8	sim_biolog_EX_cpd00003_e0.RDS
MYb71	4	25.8407	8	sim_biolog_EX_cpd00003_e0.RDS
MYb11	5	48.558	8	sim_biolog_EX_cpd00003_e0.RDS
MYb71	5	35.2537	8	sim_biolog_EX_cpd00003_e0.RDS
MYb11	6	68.2706	8	sim_biolog_EX_cpd00003_e0.RDS
MYb71	6	47.553	8	sim_biolog_EX_cpd00003_e0.RDS
MYb11	7	92.8683	8	sim_biolog_EX_cpd00003_e0.RDS
MYb71	7	63.1954	8	sim_biolog_EX_cpd00003_e0.RDS
MYb11	8	121.249	8	sim_biolog_EX_cpd00003_e0.RDS
MYb71	8	82.2625	8	sim_biolog_EX_cpd00003_e0.RDS
MYb11	9	150.353	8	sim_biolog_EX_cpd00003_e0.RDS
MYb71	9	102.008	8	sim_biolog_EX_cpd00003_e0.RDS
MYb11	10	176.378	8	sim_biolog_EX_cpd00003_e0.RDS
MYb71	10	119.665	8	sim_biolog_EX_cpd00003_e0.RDS
MYb11	11	196.731	8	sim_biolog_EX_cpd00003_e0.RDS
MYb71	11	133.473	8	sim_biolog_EX_cpd00003_e0.RDS
MYb11	12	210.554	8	sim_biolog_EX_cpd00003_e0.RDS
MYb71	12	142.852	8	sim_biolog_EX_cpd00003_e0.RDS
MYb11	13	218.51	8	sim_biolog_EX_cpd00003_e0.RDS
MYb71	13	148.249	8	sim_biolog_EX_cpd00003_e0.RDS
MYb11	1	10.3587	9	sim_biolog_EX_cpd00003_e0.RDS
MYb71	1	8.39398	9	sim_biolog_EX_cpd00003_e0.RDS
MYb11	2	15.5858	9	sim_biolog_EX_cpd00003_e0.RDS
MYb71	2	11.6659	9	sim_biolog_EX_cpd00003_e0.RDS
MYb11	3	23.1408	9	sim_biolog_EX_cpd00003_e0.RDS
MYb71	3	16.1209	9	sim_biolog_EX_cpd00003_e0.RDS
MYb11	4	33.8872	9	sim_biolog_EX_cpd00003_e0.RDS
MYb71	4	22.1537	9	sim_biolog_EX_cpd00003_e0.RDS
MYb11	5	48.8214	9	sim_biolog_EX_cpd00003_e0.RDS
MYb71	5	30.2708	9	sim_biolog_EX_cpd00003_e0.RDS
MYb11	6	68.7963	9	sim_biolog_EX_cpd00003_e0.RDS
MYb71	6	40.9827	9	sim_biolog_EX_cpd00003_e0.RDS
MYb11	7	94.1248	9	sim_biolog_EX_cpd00003_e0.RDS
MYb71	7	54.7542	9	sim_biolog_EX_cpd00003_e0.RDS
MYb11	8	123.822	9	sim_biolog_EX_cpd00003_e0.RDS
MYb71	8	71.8778	9	sim_biolog_EX_cpd00003_e0.RDS
MYb11	9	154.841	9	sim_biolog_EX_cpd00003_e0.RDS
MYb71	9	89.8841	9	sim_biolog_EX_cpd00003_e0.RDS
MYb11	10	183.416	9	sim_biolog_EX_cpd00003_e0.RDS
MYb71	10	106.472	9	sim_biolog_EX_cpd00003_e0.RDS
MYb11	11	205.981	9	sim_biolog_EX_cpd00003_e0.RDS
MYb71	11	119.571	9	sim_biolog_EX_cpd00003_e0.RDS
MYb11	12	221.187	9	sim_biolog_EX_cpd00003_e0.RDS
MYb71	12	128.397	9	sim_biolog_EX_cpd00003_e0.RDS
MYb11	13	230.058	9	sim_biolog_EX_cpd00003_e0.RDS
MYb71	13	133.547	9	sim_biolog_EX_cpd00003_e0.RDS
MYb11	1	9.3231	10	sim_biolog_EX_cpd00003_e0.RDS
MYb71	1	9.65184	10	sim_biolog_EX_cpd00003_e0.RDS
MYb11	2	14.0276	10	sim_biolog_EX_cpd00003_e0.RDS
MYb71	2	13.4141	10	sim_biolog_EX_cpd00003_e0.RDS
MYb11	3	20.8272	10	sim_biolog_EX_cpd00003_e0.RDS
MYb71	3	18.5367	10	sim_biolog_EX_cpd00003_e0.RDS
MYb11	4	30.5105	10	sim_biolog_EX_cpd00003_e0.RDS
MYb71	4	25.4728	10	sim_biolog_EX_cpd00003_e0.RDS
MYb11	5	43.9629	10	sim_biolog_EX_cpd00003_e0.RDS
MYb71	5	34.7835	10	sim_biolog_EX_cpd00003_e0.RDS
MYb11	6	61.9173	10	sim_biolog_EX_cpd00003_e0.RDS
MYb71	6	46.9913	10	sim_biolog_EX_cpd00003_e0.RDS
MYb11	7	84.6611	10	sim_biolog_EX_cpd00003_e0.RDS
MYb71	7	62.603	10	sim_biolog_EX_cpd00003_e0.RDS
MYb11	8	110.995	10	sim_biolog_EX_cpd00003_e0.RDS
MYb71	8	81.6348	10	sim_biolog_EX_cpd00003_e0.RDS
MYb11	9	138.752	10	sim_biolog_EX_cpd00003_e0.RDS
MYb71	9	102.05	10	sim_biolog_EX_cpd00003_e0.RDS
MYb11	10	164.275	10	sim_biolog_EX_cpd00003_e0.RDS
MYb71	10	120.822	10	sim_biolog_EX_cpd00003_e0.RDS
MYb11	11	184.421	10	sim_biolog_EX_cpd00003_e0.RDS
MYb71	11	135.638	10	sim_biolog_EX_cpd00003_e0.RDS
MYb11	12	198.091	10	sim_biolog_EX_cpd00003_e0.RDS
MYb71	12	145.692	10	sim_biolog_EX_cpd00003_e0.RDS
MYb11	13	206.509	10	sim_biolog_EX_cpd00003_e0.RDS
MYb71	13	151.884	10	sim_biolog_EX_cpd00003_e0.RDS
MYb11	1	10.4408	11	sim_biolog_EX_cpd00003_e0.RDS
MYb71	1	9.30029	11	sim_biolog_EX_cpd00003_e0.RDS
MYb11	2	15.7093	11	sim_biolog_EX_cpd00003_e0.RDS
MYb71	2	12.9255	11	sim_biolog_EX_cpd00003_e0.RDS
MYb11	3	23.324	11	sim_biolog_EX_cpd00003_e0.RDS
MYb71	3	17.8615	11	sim_biolog_EX_cpd00003_e0.RDS
MYb11	4	34.1807	11	sim_biolog_EX_cpd00003_e0.RDS
MYb71	4	24.5443	11	sim_biolog_EX_cpd00003_e0.RDS
MYb11	5	49.2657	11	sim_biolog_EX_cpd00003_e0.RDS
MYb71	5	33.5259	11	sim_biolog_EX_cpd00003_e0.RDS
MYb11	6	69.465	11	sim_biolog_EX_cpd00003_e0.RDS
MYb71	6	45.3468	11	sim_biolog_EX_cpd00003_e0.RDS
MYb11	7	94.8683	11	sim_biolog_EX_cpd00003_e0.RDS
MYb71	7	60.4318	11	sim_biolog_EX_cpd00003_e0.RDS
MYb11	8	124.367	11	sim_biolog_EX_cpd00003_e0.RDS
MYb71	8	78.9515	11	sim_biolog_EX_cpd00003_e0.RDS
MYb11	9	154.493	11	sim_biolog_EX_cpd00003_e0.RDS
MYb71	9	98.0763	11	sim_biolog_EX_cpd00003_e0.RDS
MYb11	10	181.937	11	sim_biolog_EX_cpd00003_e0.RDS
MYb71	10	115.498	11	sim_biolog_EX_cpd00003_e0.RDS
MYb11	11	203.195	11	sim_biolog_EX_cpd00003_e0.RDS
MYb71	11	128.994	11	sim_biolog_EX_cpd00003_e0.RDS
MYb11	12	217.045	11	sim_biolog_EX_cpd00003_e0.RDS
MYb71	12	137.786	11	sim_biolog_EX_cpd00003_e0.RDS
MYb11	13	225.034	11	sim_biolog_EX_cpd00003_e0.RDS
MYb71	13	142.858	11	sim_biolog_EX_cpd00003_e0.RDS
MYb11	1	9.81424	12	sim_biolog_EX_cpd00003_e0.RDS
MYb71	1	10.1897	12	sim_biolog_EX_cpd00003_e0.RDS
MYb11	2	14.7666	12	sim_biolog_EX_cpd00003_e0.RDS
MYb71	2	14.1617	12	sim_biolog_EX_cpd00003_e0.RDS
MYb11	3	21.9244	12	sim_biolog_EX_cpd00003_e0.RDS
MYb71	3	19.5697	12	sim_biolog_EX_cpd00003_e0.RDS
MYb11	4	32.1296	12	sim_biolog_EX_cpd00003_e0.RDS
MYb71	4	26.8917	12	sim_biolog_EX_cpd00003_e0.RDS
MYb11	5	46.2927	12	sim_biolog_EX_cpd00003_e0.RDS
MYb71	5	36.7329	12	sim_biolog_EX_cpd00003_e0.RDS
MYb11	6	65.2467	12	sim_biolog_EX_cpd00003_e0.RDS
MYb71	6	49.6172	12	sim_biolog_EX_cpd00003_e0.RDS
MYb11	7	89.1631	12	sim_biolog_EX_cpd00003_e0.RDS
MYb71	7	66.0625	12	sim_biolog_EX_cpd00003_e0.RDS
MYb11	8	116.919	12	sim_biolog_EX_cpd00003_e0.RDS
MYb71	8	86.0676	12	sim_biolog_EX_cpd00003_e0.RDS
MYb11	9	145.394	12	sim_biolog_EX_cpd00003_e0.RDS
MYb71	9	107.029	12	sim_biolog_EX_cpd00003_e0.RDS
MYb11	10	171.047	12	sim_biolog_EX_cpd00003_e0.RDS
MYb71	10	125.913	12	sim_biolog_EX_cpd00003_e0.RDS
MYb11	11	190.897	12	sim_biolog_EX_cpd00003_e0.RDS
MYb71	11	140.525	12	sim_biolog_EX_cpd00003_e0.RDS
MYb11	12	203.599	12	sim_biolog_EX_cpd00003_e0.RDS
MYb71	12	149.875	12	sim_biolog_EX_cpd00003_e0.RDS
MYb11	13	211.125	12	sim_biolog_EX_cpd00003_e0.RDS
MYb71	13	155.416	12	sim_biolog_EX_cpd00003_e0.RDS
MYb11	1	10.1699	13	sim_biolog_EX_cpd00003_e0.RDS
MYb71	1	9.06955	13	sim_biolog_EX_cpd00003_e0.RDS
MYb11	2	15.3017	13	sim_biolog_EX_cpd00003_e0.RDS
MYb71	2	12.6048	13	sim_biolog_EX_cpd00003_e0.RDS
MYb11	3	22.7189	13	sim_biolog_EX_cpd00003_e0.RDS
MYb71	3	17.4184	13	sim_biolog_EX_cpd00003_e0.RDS
MYb11	4	33.2817	13	sim_biolog_EX_cpd00003_e0.RDS
MYb71	4	23.9361	13	sim_biolog_EX_cpd00003_e0.RDS
MYb11	5	47.9386	13	sim_biolog_EX_cpd00003_e0.RDS
MYb71	5	32.6856	13	sim_biolog_EX_cpd00003_e0.RDS
MYb11	6	67.5279	13	sim_biolog_EX_cpd00003_e0.RDS
MYb71	6	44.1926	13	sim_biolog_EX_cpd00003_e0.RDS
MYb11	7	92.1118	13	sim_biolog_EX_cpd00003_e0.RDS
MYb71	7	58.8544	13	sim_biolog_EX_cpd00003_e0.RDS
MYb11	8	120.797	13	sim_biolog_EX_cpd00003_e0.RDS
MYb71	8	76.9148	13	sim_biolog_EX_cpd00003_e0.RDS
MYb11	9	150.518	13	sim_biolog_EX_cpd00003_e0.RDS
MYb71	9	95.8387	13	sim_biolog_EX_cpd00003_e0.RDS
MYb11	10	177.593	13	sim_biolog_EX_cpd00003_e0.RDS
MYb71	10	113.078	13	sim_biolog_EX_cpd00003_e0.RDS
MYb11	11	199.032	13	sim_biolog_EX_cpd00003_e0.RDS
MYb71	11	126.729	13	sim_biolog_EX_cpd00003_e0.RDS
MYb11	12	213.449	13	sim_biolog_EX_cpd00003_e0.RDS
MYb71	12	135.908	13	sim_biolog_EX_cpd00003_e0.RDS
MYb11	13	221.626	13	sim_biolog_EX_cpd00003_e0.RDS
MYb71	13	141.115	13	sim_biolog_EX_cpd00003_e0.RDS
MYb11	1	10.0119	14	sim_biolog_EX_cpd00003_e0.RDS
MYb71	1	8.84766	14	sim_biolog_EX_cpd00003_e0.RDS
MYb11	2	15.064	14	sim_biolog_EX_cpd00003_e0.RDS
MYb71	2	12.2964	14	sim_biolog_EX_cpd00003_e0.RDS
MYb11	3	22.366	14	sim_biolog_EX_cpd00003_e0.RDS
MYb71	3	16.9922	14	sim_biolog_EX_cpd00003_e0.RDS
MYb11	4	32.7768	14	sim_biolog_EX_cpd00003_e0.RDS
MYb71	4	23.3498	14	sim_biolog_EX_cpd00003_e0.RDS
MYb11	5	47.1913	14	sim_biolog_EX_cpd00003_e0.RDS
MYb71	5	31.8961	14	sim_biolog_EX_cpd00003_e0.RDS
MYb11	6	66.4507	14	sim_biolog_EX_cpd00003_e0.RDS
MYb71	6	43.1227	14	sim_biolog_EX_cpd00003_e0.RDS
MYb11	7	90.6582	14	sim_biolog_EX_cpd00003_e0.RDS
MYb71	7	57.4745	14	sim_biolog_EX_cpd00003_e0.RDS
MYb11	8	118.945	14	sim_biolog_EX_cpd00003_e0.RDS
MYb71	8	75.1516	14	sim_biolog_EX_cpd00003_e0.RDS
MYb11	9	147.976	14	sim_biolog_EX_cpd00003_e0.RDS
MYb71	9	93.4944	14	sim_biolog_EX_cpd00003_e0.RDS
MYb11	10	174.864	14	sim_biolog_EX_cpd00003_e0.RDS
MYb71	10	110.483	14	sim_biolog_EX_cpd00003_e0.RDS
MYb11	11	196.329	14	sim_biolog_EX_cpd00003_e0.RDS
MYb71	11	124.044	14	sim_biolog_EX_cpd00003_e0.RDS
MYb11	12	210.761	14	sim_biolog_EX_cpd00003_e0.RDS
MYb71	12	133.163	14	sim_biolog_EX_cpd00003_e0.RDS
MYb11	13	219.283	14	sim_biolog_EX_cpd00003_e0.RDS
MYb71	13	138.547	14	sim_biolog_EX_cpd00003_e0.RDS
MYb11	1	9.26454	15	sim_biolog_EX_cpd00003_e0.RDS
MYb71	1	10.6553	15	sim_biolog_EX_cpd00003_e0.RDS
MYb11	2	13.9395	15	sim_biolog_EX_cpd00003_e0.RDS
MYb71	2	14.8087	15	sim_biolog_EX_cpd00003_e0.RDS
MYb11	3	20.6964	15	sim_biolog_EX_cpd00003_e0.RDS
MYb71	3	20.4639	15	sim_biolog_EX_cpd00003_e0.RDS
MYb11	4	30.3301	15	sim_biolog_EX_cpd00003_e0.RDS
MYb71	4	28.1204	15	sim_biolog_EX_cpd00003_e0.RDS
MYb11	5	43.6965	15	sim_biolog_EX_cpd00003_e0.RDS
MYb71	5	38.3623	15	sim_biolog_EX_cpd00003_e0.RDS
MYb11	6	61.5681	15	sim_biolog_EX_cpd00003_e0.RDS
MYb71	6	51.749	15	sim_biolog_EX_cpd00003_e0.RDS
MYb11	7	84.1163	15	sim_biolog_EX_cpd00003_e0.RDS
MYb71	7	68.6918	15	sim_biolog_EX_cpd00003_e0.RDS
MYb11	8	110.217	15	sim_biolog_EX_cpd00003_e0.RDS
MYb71	8	89.1305	15	sim_biolog_EX_cpd00003_e0.RDS
MYb11	9	137.215	15	sim_biolog_EX_cpd00003_e0.RDS
MYb71	9	110.964	15	sim_biolog_EX_cpd00003_e0.RDS
MYb11	10	162.274	15	sim_biolog_EX_cpd00003_e0.RDS
MYb71	10	131.229	15	sim_biolog_EX_cpd00003_e0.RDS
MYb11	11	181.439	15	sim_biolog_EX_cpd00003_e0.RDS
MYb71	11	146.727	15	sim_biolog_EX_cpd00003_e0.RDS
MYb11	12	193.867	15	sim_biolog_EX_cpd00003_e0.RDS
MYb71	12	156.777	15	sim_biolog_EX_cpd00003_e0.RDS
MYb11	13	201.274	15	sim_biolog_EX_cpd00003_e0.RDS
MYb71	13	162.767	15	sim_biolog_EX_cpd00003_e0.RDS
MYb11	1	8.90171	1	sim_biolog_EX_cpd00006_e0.RDS
MYb71	1	10.6184	1	sim_biolog_EX_cpd00006_e0.RDS
MYb11	2	13.3936	1	sim_biolog_EX_cpd00006_e0.RDS
MYb71	2	14.9835	1	sim_biolog_EX_cpd00006_e0.RDS
MYb11	3	19.8795	1	sim_biolog_EX_cpd00006_e0.RDS
MYb71	3	21.0027	1	sim_biolog_EX_cpd00006_e0.RDS
MYb11	4	29.1149	1	sim_biolog_EX_cpd00006_e0.RDS
MYb71	4	29.2472	1	sim_biolog_EX_cpd00006_e0.RDS
MYb11	5	41.9349	1	sim_biolog_EX_cpd00006_e0.RDS
MYb71	5	40.3921	1	sim_biolog_EX_cpd00006_e0.RDS
MYb11	6	59.0426	1	sim_biolog_EX_cpd00006_e0.RDS
MYb71	6	55.1566	1	sim_biolog_EX_cpd00006_e0.RDS
MYb11	7	80.4643	1	sim_biolog_EX_cpd00006_e0.RDS
MYb71	7	73.9454	1	sim_biolog_EX_cpd00006_e0.RDS
MYb11	8	105.256	1	sim_biolog_EX_cpd00006_e0.RDS
MYb71	8	96.7284	1	sim_biolog_EX_cpd00006_e0.RDS
MYb11	9	130.911	1	sim_biolog_EX_cpd00006_e0.RDS
MYb71	9	120.305	1	sim_biolog_EX_cpd00006_e0.RDS
MYb11	10	153.638	1	sim_biolog_EX_cpd00006_e0.RDS
MYb71	10	141.191	1	sim_biolog_EX_cpd00006_e0.RDS
MYb11	11	171.211	1	sim_biolog_EX_cpd00006_e0.RDS
MYb71	11	157.341	1	sim_biolog_EX_cpd00006_e0.RDS
MYb11	12	183.484	1	sim_biolog_EX_cpd00006_e0.RDS
MYb71	12	168.619	1	sim_biolog_EX_cpd00006_e0.RDS
MYb11	13	190.791	1	sim_biolog_EX_cpd00006_e0.RDS
MYb71	13	175.334	1	sim_biolog_EX_cpd00006_e0.RDS
MYb11	1	9.59467	2	sim_biolog_EX_cpd00006_e0.RDS
MYb71	1	9.35728	2	sim_biolog_EX_cpd00006_e0.RDS
MYb11	2	14.4362	2	sim_biolog_EX_cpd00006_e0.RDS
MYb71	2	13.204	2	sim_biolog_EX_cpd00006_e0.RDS
MYb11	3	21.4271	2	sim_biolog_EX_cpd00006_e0.RDS
MYb71	3	18.5083	2	sim_biolog_EX_cpd00006_e0.RDS
MYb11	4	31.3814	2	sim_biolog_EX_cpd00006_e0.RDS
MYb71	4	25.7737	2	sim_biolog_EX_cpd00006_e0.RDS
MYb11	5	45.1757	2	sim_biolog_EX_cpd00006_e0.RDS
MYb71	5	35.6281	2	sim_biolog_EX_cpd00006_e0.RDS
MYb11	6	63.6058	2	sim_biolog_EX_cpd00006_e0.RDS
MYb71	6	48.7247	2	sim_biolog_EX_cpd00006_e0.RDS
MYb11	7	86.7021	2	sim_biolog_EX_cpd00006_e0.RDS
MYb71	7	65.5964	2	sim_biolog_EX_cpd00006_e0.RDS
MYb11	8	113.325	2	sim_biolog_EX_cpd00006_e0.RDS
MYb71	8	85.7385	2	sim_biolog_EX_cpd00006_e0.RDS
MYb11	9	140.699	2	sim_biolog_EX_cpd00006_e0.RDS
MYb71	9	106.449	2	sim_biolog_EX_cpd00006_e0.RDS
MYb11	10	165.245	2	sim_biolog_EX_cpd00006_e0.RDS
MYb71	10	125.02	2	sim_biolog_EX_cpd00006_e0.RDS
MYb11	11	184.977	2	sim_biolog_EX_cpd00006_e0.RDS
MYb71	11	139.948	2	sim_biolog_EX_cpd00006_e0.RDS
MYb11	12	198.033	2	sim_biolog_EX_cpd00006_e0.RDS
MYb71	12	149.826	2	sim_biolog_EX_cpd00006_e0.RDS
MYb11	13	205.611	2	sim_biolog_EX_cpd00006_e0.RDS
MYb71	13	155.56	2	sim_biolog_EX_cpd00006_e0.RDS
MYb11	1	9.68042	3	sim_biolog_EX_cpd00006_e0.RDS
MYb71	1	10.3351	3	sim_biolog_EX_cpd00006_e0.RDS
MYb11	2	14.5652	3	sim_biolog_EX_cpd00006_e0.RDS
MYb71	2	14.5838	3	sim_biolog_EX_cpd00006_e0.RDS
MYb11	3	21.6186	3	sim_biolog_EX_cpd00006_e0.RDS
MYb71	3	20.4425	3	sim_biolog_EX_cpd00006_e0.RDS
MYb11	4	31.6619	3	sim_biolog_EX_cpd00006_e0.RDS
MYb71	4	28.4671	3	sim_biolog_EX_cpd00006_e0.RDS
MYb11	5	45.6034	3	sim_biolog_EX_cpd00006_e0.RDS
MYb71	5	39.3148	3	sim_biolog_EX_cpd00006_e0.RDS
MYb11	6	64.096	3	sim_biolog_EX_cpd00006_e0.RDS
MYb71	6	53.6683	3	sim_biolog_EX_cpd00006_e0.RDS
MYb11	7	87.2543	3	sim_biolog_EX_cpd00006_e0.RDS
MYb71	7	71.9901	3	sim_biolog_EX_cpd00006_e0.RDS
MYb11	8	113.661	3	sim_biolog_EX_cpd00006_e0.RDS
MYb71	8	93.777	3	sim_biolog_EX_cpd00006_e0.RDS
MYb11	9	140.95	3	sim_biolog_EX_cpd00006_e0.RDS
MYb71	9	116.292	3	sim_biolog_EX_cpd00006_e0.RDS
MYb11	10	165.316	3	sim_biolog_EX_cpd00006_e0.RDS
MYb71	10	136.395	3	sim_biolog_EX_cpd00006_e0.RDS
MYb11	11	183.923	3	sim_biolog_EX_cpd00006_e0.RDS
MYb71	11	151.747	3	sim_biolog_EX_cpd00006_e0.RDS
MYb11	12	196.344	3	sim_biolog_EX_cpd00006_e0.RDS
MYb71	12	161.996	3	sim_biolog_EX_cpd00006_e0.RDS
MYb11	13	203.651	3	sim_biolog_EX_cpd00006_e0.RDS
MYb71	13	168.025	3	sim_biolog_EX_cpd00006_e0.RDS
MYb11	1	9.07637	4	sim_biolog_EX_cpd00006_e0.RDS
MYb71	1	10.8926	4	sim_biolog_EX_cpd00006_e0.RDS
MYb11	2	13.6564	4	sim_biolog_EX_cpd00006_e0.RDS
MYb71	2	15.3704	4	sim_biolog_EX_cpd00006_e0.RDS
MYb11	3	20.2696	4	sim_biolog_EX_cpd00006_e0.RDS
MYb71	3	21.5451	4	sim_biolog_EX_cpd00006_e0.RDS
MYb11	4	29.6862	4	sim_biolog_EX_cpd00006_e0.RDS
MYb71	4	30.0025	4	sim_biolog_EX_cpd00006_e0.RDS
MYb11	5	42.7295	4	sim_biolog_EX_cpd00006_e0.RDS
MYb71	5	41.422	4	sim_biolog_EX_cpd00006_e0.RDS
MYb11	6	60.1467	4	sim_biolog_EX_cpd00006_e0.RDS
MYb71	6	56.5316	4	sim_biolog_EX_cpd00006_e0.RDS
MYb11	7	81.8402	4	sim_biolog_EX_cpd00006_e0.RDS
MYb71	7	75.7539	4	sim_biolog_EX_cpd00006_e0.RDS
MYb11	8	106.967	4	sim_biolog_EX_cpd00006_e0.RDS
MYb71	8	99.0124	4	sim_biolog_EX_cpd00006_e0.RDS
MYb11	9	132.876	4	sim_biolog_EX_cpd00006_e0.RDS
MYb71	9	122.994	4	sim_biolog_EX_cpd00006_e0.RDS
MYb11	10	155.762	4	sim_biolog_EX_cpd00006_e0.RDS
MYb71	10	144.179	4	sim_biolog_EX_cpd00006_e0.RDS
MYb11	11	173.171	4	sim_biolog_EX_cpd00006_e0.RDS
MYb71	11	160.292	4	sim_biolog_EX_cpd00006_e0.RDS
MYb11	12	184.611	4	sim_biolog_EX_cpd00006_e0.RDS
MYb71	12	170.882	4	sim_biolog_EX_cpd00006_e0.RDS
MYb11	13	191.008	4	sim_biolog_EX_cpd00006_e0.RDS
MYb71	13	176.803	4	sim_biolog_EX_cpd00006_e0.RDS
MYb11	1	9.96763	5	sim_biolog_EX_cpd00006_e0.RDS
MYb71	1	9.41941	5	sim_biolog_EX_cpd00006_e0.RDS
MYb11	2	14.9974	5	sim_biolog_EX_cpd00006_e0.RDS
MYb71	2	13.2916	5	sim_biolog_EX_cpd00006_e0.RDS
MYb11	3	22.26	5	sim_biolog_EX_cpd00006_e0.RDS
MYb71	3	18.6312	5	sim_biolog_EX_cpd00006_e0.RDS
MYb11	4	32.6013	5	sim_biolog_EX_cpd00006_e0.RDS
MYb71	4	25.9448	5	sim_biolog_EX_cpd00006_e0.RDS
MYb11	5	46.9485	5	sim_biolog_EX_cpd00006_e0.RDS
MYb71	5	35.8648	5	sim_biolog_EX_cpd00006_e0.RDS
MYb11	6	65.9445	5	sim_biolog_EX_cpd00006_e0.RDS
MYb71	6	49.0143	5	sim_biolog_EX_cpd00006_e0.RDS
MYb11	7	89.8648	5	sim_biolog_EX_cpd00006_e0.RDS
MYb71	7	65.9657	5	sim_biolog_EX_cpd00006_e0.RDS
MYb11	8	117.137	5	sim_biolog_EX_cpd00006_e0.RDS
MYb71	8	85.9848	5	sim_biolog_EX_cpd00006_e0.RDS
MYb11	9	145.26	5	sim_biolog_EX_cpd00006_e0.RDS
MYb71	9	106.628	5	sim_biolog_EX_cpd00006_e0.RDS
MYb11	10	169.904	5	sim_biolog_EX_cpd00006_e0.RDS
MYb71	10	124.719	5	sim_biolog_EX_cpd00006_e0.RDS
MYb11	11	188.609	5	sim_biolog_EX_cpd00006_e0.RDS
MYb71	11	138.449	5	sim_biolog_EX_cpd00006_e0.RDS
MYb11	12	201.367	5	sim_biolog_EX_cpd00006_e0.RDS
MYb71	12	147.815	5	sim_biolog_EX_cpd00006_e0.RDS
MYb11	13	209.238	5	sim_biolog_EX_cpd00006_e0.RDS
MYb71	13	153.592	5	sim_biolog_EX_cpd00006_e0.RDS
MYb11	1	9.54947	6	sim_biolog_EX_cpd00006_e0.RDS
MYb71	1	9.40588	6	sim_biolog_EX_cpd00006_e0.RDS
MYb11	2	14.3682	6	sim_biolog_EX_cpd00006_e0.RDS
MYb71	2	13.2725	6	sim_biolog_EX_cpd00006_e0.RDS
MYb11	3	21.3261	6	sim_biolog_EX_cpd00006_e0.RDS
MYb71	3	18.6045	6	sim_biolog_EX_cpd00006_e0.RDS
MYb11	4	31.2336	6	sim_biolog_EX_cpd00006_e0.RDS
MYb71	4	25.9075	6	sim_biolog_EX_cpd00006_e0.RDS
MYb11	5	44.979	6	sim_biolog_EX_cpd00006_e0.RDS
MYb71	5	35.8133	6	sim_biolog_EX_cpd00006_e0.RDS
MYb11	6	63.288	6	sim_biolog_EX_cpd00006_e0.RDS
MYb71	6	48.9596	6	sim_biolog_EX_cpd00006_e0.RDS
MYb11	7	86.36	6	sim_biolog_EX_cpd00006_e0.RDS
MYb71	7	65.9088	6	sim_biolog_EX_cpd00006_e0.RDS
MYb11	8	112.992	6	sim_biolog_EX_cpd00006_e0.RDS
MYb71	8	86.2338	6	sim_biolog_EX_cpd00006_e0.RDS
MYb11	9	140.48	6	sim_biolog_EX_cpd00006_e0.RDS
MYb71	9	107.213	6	sim_biolog_EX_cpd00006_e0.RDS
MYb11	10	165.238	6	sim_biolog_EX_cpd00006_e0.RDS
MYb71	10	126.108	6	sim_biolog_EX_cpd00006_e0.RDS
MYb11	11	184.653	6	sim_biolog_EX_cpd00006_e0.RDS
MYb71	11	140.925	6	sim_biolog_EX_cpd00006_e0.RDS
MYb11	12	197.959	6	sim_biolog_EX_cpd00006_e0.RDS
MYb71	12	151.08	6	sim_biolog_EX_cpd00006_e0.RDS
MYb11	13	205.916	6	sim_biolog_EX_cpd00006_e0.RDS
MYb71	13	157.153	6	sim_biolog_EX_cpd00006_e0.RDS
MYb11	1	10.0342	7	sim_biolog_EX_cpd00006_e0.RDS
MYb71	1	8.89362	7	sim_biolog_EX_cpd00006_e0.RDS
MYb11	2	15.0976	7	sim_biolog_EX_cpd00006_e0.RDS
MYb71	2	12.5497	7	sim_biolog_EX_cpd00006_e0.RDS
MYb11	3	22.4087	7	sim_biolog_EX_cpd00006_e0.RDS
MYb71	3	17.5912	7	sim_biolog_EX_cpd00006_e0.RDS
MYb11	4	32.8191	7	sim_biolog_EX_cpd00006_e0.RDS
MYb71	4	24.4966	7	sim_biolog_EX_cpd00006_e0.RDS
MYb11	5	47.2765	7	sim_biolog_EX_cpd00006_e0.RDS
MYb71	5	33.8735	7	sim_biolog_EX_cpd00006_e0.RDS
MYb11	6	66.6031	7	sim_biolog_EX_cpd00006_e0.RDS
MYb71	6	46.3538	7	sim_biolog_EX_cpd00006_e0.RDS
MYb11	7	90.8309	7	sim_biolog_EX_cpd00006_e0.RDS
MYb71	7	62.4705	7	sim_biolog_EX_cpd00006_e0.RDS
MYb11	8	118.976	7	sim_biolog_EX_cpd00006_e0.RDS
MYb71	8	81.828	7	sim_biolog_EX_cpd00006_e0.RDS
MYb11	9	148.142	7	sim_biolog_EX_cpd00006_e0.RDS
MYb71	9	101.887	7	sim_biolog_EX_cpd00006_e0.RDS
MYb11	10	174.693	7	sim_biolog_EX_cpd00006_e0.RDS
MYb71	10	120.148	7	sim_biolog_EX_cpd00006_e0.RDS
MYb11	11	195.426	7	sim_biolog_EX_cpd00006_e0.RDS
MYb71	11	134.408	7	sim_biolog_EX_cpd00006_e0.RDS
MYb11	12	209.265	7	sim_biolog_EX_cpd00006_e0.RDS
MYb71	12	143.926	7	sim_biolog_EX_cpd00006_e0.RDS
MYb11	13	217.317	7	sim_biolog_EX_cpd00006_e0.RDS
MYb71	13	149.464	7	sim_biolog_EX_cpd00006_e0.RDS
MYb11	1	9.51098	8	sim_biolog_EX_cpd00006_e0.RDS
MYb71	1	9.06748	8	sim_biolog_EX_cpd00006_e0.RDS
MYb11	2	14.3103	8	sim_biolog_EX_cpd00006_e0.RDS
MYb71	2	12.795	8	sim_biolog_EX_cpd00006_e0.RDS
MYb11	3	21.2402	8	sim_biolog_EX_cpd00006_e0.RDS
MYb71	3	17.9351	8	sim_biolog_EX_cpd00006_e0.RDS
MYb11	4	31.1077	8	sim_biolog_EX_cpd00006_e0.RDS
MYb71	4	24.9755	8	sim_biolog_EX_cpd00006_e0.RDS
MYb11	5	44.8458	8	sim_biolog_EX_cpd00006_e0.RDS
MYb71	5	34.5253	8	sim_biolog_EX_cpd00006_e0.RDS
MYb11	6	63.1833	8	sim_biolog_EX_cpd00006_e0.RDS
MYb71	6	47.2348	8	sim_biolog_EX_cpd00006_e0.RDS
MYb11	7	86.3316	8	sim_biolog_EX_cpd00006_e0.RDS
MYb71	7	63.585	8	sim_biolog_EX_cpd00006_e0.RDS
MYb11	8	113.36	8	sim_biolog_EX_cpd00006_e0.RDS
MYb71	8	83.492	8	sim_biolog_EX_cpd00006_e0.RDS
MYb11	9	141.595	8	sim_biolog_EX_cpd00006_e0.RDS
MYb71	9	104.287	8	sim_biolog_EX_cpd00006_e0.RDS
MYb11	10	167.222	8	sim_biolog_EX_cpd00006_e0.RDS
MYb71	10	123.162	8	sim_biolog_EX_cpd00006_e0.RDS
MYb11	11	187.332	8	sim_biolog_EX_cpd00006_e0.RDS
MYb71	11	137.974	8	sim_biolog_EX_cpd00006_e0.RDS
MYb11	12	201.274	8	sim_biolog_EX_cpd00006_e0.RDS
MYb71	12	148.242	8	sim_biolog_EX_cpd00006_e0.RDS
MYb11	13	209.729	8	sim_biolog_EX_cpd00006_e0.RDS
MYb71	13	154.47	8	sim_biolog_EX_cpd00006_e0.RDS
MYb11	1	10.2133	9	sim_biolog_EX_cpd00006_e0.RDS
MYb71	1	10.26	9	sim_biolog_EX_cpd00006_e0.RDS
MYb11	2	15.367	9	sim_biolog_EX_cpd00006_e0.RDS
MYb71	2	14.4778	9	sim_biolog_EX_cpd00006_e0.RDS
MYb11	3	22.8086	9	sim_biolog_EX_cpd00006_e0.RDS
MYb71	3	20.2939	9	sim_biolog_EX_cpd00006_e0.RDS
MYb11	4	33.4048	9	sim_biolog_EX_cpd00006_e0.RDS
MYb71	4	28.2601	9	sim_biolog_EX_cpd00006_e0.RDS
MYb11	5	48.0567	9	sim_biolog_EX_cpd00006_e0.RDS
MYb71	5	39.0527	9	sim_biolog_EX_cpd00006_e0.RDS
MYb11	6	67.5343	9	sim_biolog_EX_cpd00006_e0.RDS
MYb71	6	53.3351	9	sim_biolog_EX_cpd00006_e0.RDS
MYb11	7	91.7524	9	sim_biolog_EX_cpd00006_e0.RDS
MYb71	7	71.6397	9	sim_biolog_EX_cpd00006_e0.RDS
MYb11	8	119.431	9	sim_biolog_EX_cpd00006_e0.RDS
MYb71	8	93.2507	9	sim_biolog_EX_cpd00006_e0.RDS
MYb11	9	147.292	9	sim_biolog_EX_cpd00006_e0.RDS
MYb71	9	115.005	9	sim_biolog_EX_cpd00006_e0.RDS
MYb11	10	171.422	9	sim_biolog_EX_cpd00006_e0.RDS
MYb71	10	133.845	9	sim_biolog_EX_cpd00006_e0.RDS
MYb11	11	190.143	9	sim_biolog_EX_cpd00006_e0.RDS
MYb71	11	148.462	9	sim_biolog_EX_cpd00006_e0.RDS
MYb11	12	202.349	9	sim_biolog_EX_cpd00006_e0.RDS
MYb71	12	157.993	9	sim_biolog_EX_cpd00006_e0.RDS
MYb11	13	209.248	9	sim_biolog_EX_cpd00006_e0.RDS
MYb71	13	163.379	9	sim_biolog_EX_cpd00006_e0.RDS
MYb11	1	10.8677	10	sim_biolog_EX_cpd00006_e0.RDS
MYb71	1	10.0799	10	sim_biolog_EX_cpd00006_e0.RDS
MYb11	2	16.3516	10	sim_biolog_EX_cpd00006_e0.RDS
MYb71	2	14.2236	10	sim_biolog_EX_cpd00006_e0.RDS
MYb11	3	24.2699	10	sim_biolog_EX_cpd00006_e0.RDS
MYb71	3	19.9376	10	sim_biolog_EX_cpd00006_e0.RDS
MYb11	4	35.5319	10	sim_biolog_EX_cpd00006_e0.RDS
MYb71	4	27.7637	10	sim_biolog_EX_cpd00006_e0.RDS
MYb11	5	51.0984	10	sim_biolog_EX_cpd00006_e0.RDS
MYb71	5	38.3664	10	sim_biolog_EX_cpd00006_e0.RDS
MYb11	6	71.6126	10	sim_biolog_EX_cpd00006_e0.RDS
MYb71	6	52.3576	10	sim_biolog_EX_cpd00006_e0.RDS
MYb11	7	97.0734	10	sim_biolog_EX_cpd00006_e0.RDS
MYb71	7	70.2791	10	sim_biolog_EX_cpd00006_e0.RDS
MYb11	8	125.477	10	sim_biolog_EX_cpd00006_e0.RDS
MYb71	8	90.8427	10	sim_biolog_EX_cpd00006_e0.RDS
MYb11	9	153.951	10	sim_biolog_EX_cpd00006_e0.RDS
MYb71	9	111.457	10	sim_biolog_EX_cpd00006_e0.RDS
MYb11	10	179.027	10	sim_biolog_EX_cpd00006_e0.RDS
MYb71	10	129.612	10	sim_biolog_EX_cpd00006_e0.RDS
MYb11	11	197.041	10	sim_biolog_EX_cpd00006_e0.RDS
MYb71	11	142.654	10	sim_biolog_EX_cpd00006_e0.RDS
MYb11	12	208.409	10	sim_biolog_EX_cpd00006_e0.RDS
MYb71	12	150.884	10	sim_biolog_EX_cpd00006_e0.RDS
MYb11	13	215.035	10	sim_biolog_EX_cpd00006_e0.RDS
MYb71	13	155.681	10	sim_biolog_EX_cpd00006_e0.RDS
MYb11	1	9.94939	11	sim_biolog_EX_cpd00006_e0.RDS
MYb71	1	10.9927	11	sim_biolog_EX_cpd00006_e0.RDS
MYb11	2	14.9699	11	sim_biolog_EX_cpd00006_e0.RDS
MYb71	2	15.5117	11	sim_biolog_EX_cpd00006_e0.RDS
MYb11	3	22.2192	11	sim_biolog_EX_cpd00006_e0.RDS
MYb71	3	21.7432	11	sim_biolog_EX_cpd00006_e0.RDS
MYb11	4	32.5416	11	sim_biolog_EX_cpd00006_e0.RDS
MYb71	4	30.2784	11	sim_biolog_EX_cpd00006_e0.RDS
MYb11	5	46.8368	11	sim_biolog_EX_cpd00006_e0.RDS
MYb71	5	41.8158	11	sim_biolog_EX_cpd00006_e0.RDS
MYb11	6	65.7865	11	sim_biolog_EX_cpd00006_e0.RDS
MYb71	6	57.0607	11	sim_biolog_EX_cpd00006_e0.RDS
MYb11	7	89.2962	11	sim_biolog_EX_cpd00006_e0.RDS
MYb71	7	76.4653	11	sim_biolog_EX_cpd00006_e0.RDS
MYb11	8	116.012	11	sim_biolog_EX_cpd00006_e0.RDS
MYb71	8	99.3426	11	sim_biolog_EX_cpd00006_e0.RDS
MYb11	9	143.24	11	sim_biolog_EX_cpd00006_e0.RDS
MYb71	9	122.658	11	sim_biolog_EX_cpd00006_e0.RDS
MYb11	10	166.399	11	sim_biolog_EX_cpd00006_e0.RDS
MYb71	10	142.489	11	sim_biolog_EX_cpd00006_e0.RDS
MYb11	11	183.975	11	sim_biolog_EX_cpd00006_e0.RDS
MYb71	11	157.54	11	sim_biolog_EX_cpd00006_e0.RDS
MYb11	12	195.549	11	sim_biolog_EX_cpd00006_e0.RDS
MYb71	12	167.45	11	sim_biolog_EX_cpd00006_e0.RDS
MYb11	13	202.329	11	sim_biolog_EX_cpd00006_e0.RDS
MYb71	13	173.256	11	sim_biolog_EX_cpd00006_e0.RDS
MYb11	1	9.51194	12	sim_biolog_EX_cpd00006_e0.RDS
MYb71	1	9.08464	12	sim_biolog_EX_cpd00006_e0.RDS
MYb11	2	14.3117	12	sim_biolog_EX_cpd00006_e0.RDS
MYb71	2	12.8192	12	sim_biolog_EX_cpd00006_e0.RDS
MYb11	3	21.2423	12	sim_biolog_EX_cpd00006_e0.RDS
MYb71	3	17.9691	12	sim_biolog_EX_cpd00006_e0.RDS
MYb11	4	31.1108	12	sim_biolog_EX_cpd00006_e0.RDS
MYb71	4	25.0227	12	sim_biolog_EX_cpd00006_e0.RDS
MYb11	5	44.7936	12	sim_biolog_EX_cpd00006_e0.RDS
MYb71	5	34.5577	12	sim_biolog_EX_cpd00006_e0.RDS
MYb11	6	63.1343	12	sim_biolog_EX_cpd00006_e0.RDS
MYb71	6	47.2835	12	sim_biolog_EX_cpd00006_e0.RDS
MYb11	7	86.1936	12	sim_biolog_EX_cpd00006_e0.RDS
MYb71	7	63.5788	12	sim_biolog_EX_cpd00006_e0.RDS
MYb11	8	112.96	12	sim_biolog_EX_cpd00006_e0.RDS
MYb71	8	83.3226	12	sim_biolog_EX_cpd00006_e0.RDS
MYb11	9	141.023	12	sim_biolog_EX_cpd00006_e0.RDS
MYb71	9	104.023	12	sim_biolog_EX_cpd00006_e0.RDS
MYb11	10	166.56	12	sim_biolog_EX_cpd00006_e0.RDS
MYb71	10	122.859	12	sim_biolog_EX_cpd00006_e0.RDS
MYb11	11	186.533	12	sim_biolog_EX_cpd00006_e0.RDS
MYb71	11	137.592	12	sim_biolog_EX_cpd00006_e0.RDS
MYb11	12	200.252	12	sim_biolog_EX_cpd00006_e0.RDS
MYb71	12	147.711	12	sim_biolog_EX_cpd00006_e0.RDS
MYb11	13	208.582	12	sim_biolog_EX_cpd00006_e0.RDS
MYb71	13	153.856	12	sim_biolog_EX_cpd00006_e0.RDS
MYb11	1	9.71073	13	sim_biolog_EX_cpd00006_e0.RDS
MYb71	1	9.66645	13	sim_biolog_EX_cpd00006_e0.RDS
MYb11	2	14.6108	13	sim_biolog_EX_cpd00006_e0.RDS
MYb71	2	13.6402	13	sim_biolog_EX_cpd00006_e0.RDS
MYb11	3	21.6863	13	sim_biolog_EX_cpd00006_e0.RDS
MYb71	3	19.1199	13	sim_biolog_EX_cpd00006_e0.RDS
MYb11	4	31.761	13	sim_biolog_EX_cpd00006_e0.RDS
MYb71	4	26.6253	13	sim_biolog_EX_cpd00006_e0.RDS
MYb11	5	45.7272	13	sim_biolog_EX_cpd00006_e0.RDS
MYb71	5	36.7824	13	sim_biolog_EX_cpd00006_e0.RDS
MYb11	6	64.3655	13	sim_biolog_EX_cpd00006_e0.RDS
MYb71	6	50.2889	13	sim_biolog_EX_cpd00006_e0.RDS
MYb11	7	87.696	13	sim_biolog_EX_cpd00006_e0.RDS
MYb71	7	67.6308	13	sim_biolog_EX_cpd00006_e0.RDS
MYb11	8	114.648	13	sim_biolog_EX_cpd00006_e0.RDS
MYb71	8	88.4163	13	sim_biolog_EX_cpd00006_e0.RDS
MYb11	9	142.524	13	sim_biolog_EX_cpd00006_e0.RDS
MYb71	9	109.914	13	sim_biolog_EX_cpd00006_e0.RDS
MYb11	10	167.397	13	sim_biolog_EX_cpd00006_e0.RDS
MYb71	10	129.096	13	sim_biolog_EX_cpd00006_e0.RDS
MYb11	11	187.132	13	sim_biolog_EX_cpd00006_e0.RDS
MYb71	11	144.316	13	sim_biolog_EX_cpd00006_e0.RDS
MYb11	12	200.468	13	sim_biolog_EX_cpd00006_e0.RDS
MYb71	12	154.6	13	sim_biolog_EX_cpd00006_e0.RDS
MYb11	13	208.055	13	sim_biolog_EX_cpd00006_e0.RDS
MYb71	13	160.451	13	sim_biolog_EX_cpd00006_e0.RDS
MYb11	1	9.79747	14	sim_biolog_EX_cpd00006_e0.RDS
MYb71	1	10.116	14	sim_biolog_EX_cpd00006_e0.RDS
MYb11	2	14.7414	14	sim_biolog_EX_cpd00006_e0.RDS
MYb71	2	14.2746	14	sim_biolog_EX_cpd00006_e0.RDS
MYb11	3	21.88	14	sim_biolog_EX_cpd00006_e0.RDS
MYb71	3	20.0091	14	sim_biolog_EX_cpd00006_e0.RDS
MYb11	4	32.0447	14	sim_biolog_EX_cpd00006_e0.RDS
MYb71	4	27.8636	14	sim_biolog_EX_cpd00006_e0.RDS
MYb11	5	46.1636	14	sim_biolog_EX_cpd00006_e0.RDS
MYb71	5	38.5174	14	sim_biolog_EX_cpd00006_e0.RDS
MYb11	6	64.9384	14	sim_biolog_EX_cpd00006_e0.RDS
MYb71	6	52.6269	14	sim_biolog_EX_cpd00006_e0.RDS
MYb11	7	88.6807	14	sim_biolog_EX_cpd00006_e0.RDS
MYb71	7	70.8215	14	sim_biolog_EX_cpd00006_e0.RDS
MYb11	8	115.981	14	sim_biolog_EX_cpd00006_e0.RDS
MYb71	8	92.6236	14	sim_biolog_EX_cpd00006_e0.RDS
MYb11	9	144.306	14	sim_biolog_EX_cpd00006_e0.RDS
MYb71	9	115.244	14	sim_biolog_EX_cpd00006_e0.RDS
MYb11	10	168.898	14	sim_biolog_EX_cpd00006_e0.RDS
MYb71	10	134.884	14	sim_biolog_EX_cpd00006_e0.RDS
MYb11	11	187.318	14	sim_biolog_EX_cpd00006_e0.RDS
MYb71	11	149.595	14	sim_biolog_EX_cpd00006_e0.RDS
MYb11	12	199.395	14	sim_biolog_EX_cpd00006_e0.RDS
MYb71	12	159.239	14	sim_biolog_EX_cpd00006_e0.RDS
MYb11	13	206.822	14	sim_biolog_EX_cpd00006_e0.RDS
MYb71	13	165.171	14	sim_biolog_EX_cpd00006_e0.RDS
MYb11	1	9.63579	15	sim_biolog_EX_cpd00006_e0.RDS
MYb71	1	10.728	15	sim_biolog_EX_cpd00006_e0.RDS
MYb11	2	14.4981	15	sim_biolog_EX_cpd00006_e0.RDS
MYb71	2	15.1382	15	sim_biolog_EX_cpd00006_e0.RDS
MYb11	3	21.5189	15	sim_biolog_EX_cpd00006_e0.RDS
MYb71	3	21.2197	15	sim_biolog_EX_cpd00006_e0.RDS
MYb11	4	31.4947	15	sim_biolog_EX_cpd00006_e0.RDS
MYb71	4	29.5395	15	sim_biolog_EX_cpd00006_e0.RDS
MYb11	5	45.3142	15	sim_biolog_EX_cpd00006_e0.RDS
MYb71	5	40.7955	15	sim_biolog_EX_cpd00006_e0.RDS
MYb11	6	63.5876	15	sim_biolog_EX_cpd00006_e0.RDS
MYb71	6	55.6301	15	sim_biolog_EX_cpd00006_e0.RDS
MYb11	7	86.5068	15	sim_biolog_EX_cpd00006_e0.RDS
MYb71	7	74.6352	15	sim_biolog_EX_cpd00006_e0.RDS
MYb11	8	112.721	15	sim_biolog_EX_cpd00006_e0.RDS
MYb71	8	97.2518	15	sim_biolog_EX_cpd00006_e0.RDS
MYb11	9	139.743	15	sim_biolog_EX_cpd00006_e0.RDS
MYb71	9	120.566	15	sim_biolog_EX_cpd00006_e0.RDS
MYb11	10	163.342	15	sim_biolog_EX_cpd00006_e0.RDS
MYb71	10	140.926	15	sim_biolog_EX_cpd00006_e0.RDS
MYb11	11	180.567	15	sim_biolog_EX_cpd00006_e0.RDS
MYb71	11	155.788	15	sim_biolog_EX_cpd00006_e0.RDS
MYb11	12	191.844	15	sim_biolog_EX_cpd00006_e0.RDS
MYb71	12	165.517	15	sim_biolog_EX_cpd00006_e0.RDS
MYb11	13	198.553	15	sim_biolog_EX_cpd00006_e0.RDS
MYb71	13	171.305	15	sim_biolog_EX_cpd00006_e0.RDS
MYb11	1	9.08384	1	sim_biolog_EX_cpd00007_e0.RDS
MYb71	1	10.2475	1	sim_biolog_EX_cpd00007_e0.RDS
MYb11	2	12.8348	1	sim_biolog_EX_cpd00007_e0.RDS
MYb71	2	14.2266	1	sim_biolog_EX_cpd00007_e0.RDS
MYb11	3	17.919	1	sim_biolog_EX_cpd00007_e0.RDS
MYb71	3	19.5052	1	sim_biolog_EX_cpd00007_e0.RDS
MYb11	4	24.7288	1	sim_biolog_EX_cpd00007_e0.RDS
MYb71	4	26.4208	1	sim_biolog_EX_cpd00007_e0.RDS
MYb11	5	33.6987	1	sim_biolog_EX_cpd00007_e0.RDS
MYb71	5	35.3199	1	sim_biolog_EX_cpd00007_e0.RDS
MYb11	6	45.1212	1	sim_biolog_EX_cpd00007_e0.RDS
MYb71	6	46.3572	1	sim_biolog_EX_cpd00007_e0.RDS
MYb11	7	59.094	1	sim_biolog_EX_cpd00007_e0.RDS
MYb71	7	59.4595	1	sim_biolog_EX_cpd00007_e0.RDS
MYb11	8	75.4607	1	sim_biolog_EX_cpd00007_e0.RDS
MYb71	8	74.3042	1	sim_biolog_EX_cpd00007_e0.RDS
MYb11	9	93.0656	1	sim_biolog_EX_cpd00007_e0.RDS
MYb71	9	89.6396	1	sim_biolog_EX_cpd00007_e0.RDS
MYb11	10	110.712	1	sim_biolog_EX_cpd00007_e0.RDS
MYb71	10	104.358	1	sim_biolog_EX_cpd00007_e0.RDS
MYb11	11	127.059	1	sim_biolog_EX_cpd00007_e0.RDS
MYb71	11	117.342	1	sim_biolog_EX_cpd00007_e0.RDS
MYb11	12	140.645	1	sim_biolog_EX_cpd00007_e0.RDS
MYb71	12	127.465	1	sim_biolog_EX_cpd00007_e0.RDS
MYb11	13	151.056	1	sim_biolog_EX_cpd00007_e0.RDS
MYb71	13	134.6	1	sim_biolog_EX_cpd00007_e0.RDS
MYb11	1	10.4249	2	sim_biolog_EX_cpd00007_e0.RDS
MYb71	1	9.96667	2	sim_biolog_EX_cpd00007_e0.RDS
MYb11	2	14.7297	2	sim_biolog_EX_cpd00007_e0.RDS
MYb71	2	13.8367	2	sim_biolog_EX_cpd00007_e0.RDS
MYb11	3	20.5645	2	sim_biolog_EX_cpd00007_e0.RDS
MYb71	3	18.9707	2	sim_biolog_EX_cpd00007_e0.RDS
MYb11	4	28.3797	2	sim_biolog_EX_cpd00007_e0.RDS
MYb71	4	25.6967	2	sim_biolog_EX_cpd00007_e0.RDS
MYb11	5	38.614	2	sim_biolog_EX_cpd00007_e0.RDS
MYb71	5	34.3014	2	sim_biolog_EX_cpd00007_e0.RDS
MYb11	6	51.5772	2	sim_biolog_EX_cpd00007_e0.RDS
MYb71	6	44.9194	2	sim_biolog_EX_cpd00007_e0.RDS
MYb11	7	67.3122	2	sim_biolog_EX_cpd00007_e0.RDS
MYb71	7	57.4339	2	sim_biolog_EX_cpd00007_e0.RDS
MYb11	8	85.3487	2	sim_biolog_EX_cpd00007_e0.RDS
MYb71	8	71.3013	2	sim_biolog_EX_cpd00007_e0.RDS
MYb11	9	104.763	2	sim_biolog_EX_cpd00007_e0.RDS
MYb71	9	85.6861	2	sim_biolog_EX_cpd00007_e0.RDS
MYb11	10	123.711	2	sim_biolog_EX_cpd00007_e0.RDS
MYb71	10	99.1506	2	sim_biolog_EX_cpd00007_e0.RDS
MYb11	11	140.79	2	sim_biolog_EX_cpd00007_e0.RDS
MYb71	11	110.715	2	sim_biolog_EX_cpd00007_e0.RDS
MYb11	12	154.937	2	sim_biolog_EX_cpd00007_e0.RDS
[truncated: 74,051 more rows]

## Sheet: S6
Table S6: OD of in vitro growth of Pseudomonas lurida MYb11 and Ochrobactrum vermis MYb71 in mono- and co-culture with L-serine supplementation (Figure 3A)
Treatment	Supplement	Bacteria	Replicate	Time (h)	OD
control	L-serine 0 mM	empty control	1	0.5	0.075
control	L-serine 0 mM	empty control	1	1	0.075
control	L-serine 0 mM	empty control	1	1.5	0.075
control	L-serine 0 mM	empty control	1	2	0.075
control	L-serine 0 mM	empty control	1	2.5	0.075
control	L-serine 0 mM	empty control	1	3	0.075
control	L-serine 0 mM	empty control	1	3.5	0.075
control	L-serine 0 mM	empty control	1	4	0.075
control	L-serine 0 mM	empty control	1	4.5	0.075
control	L-serine 0 mM	empty control	1	5	0.075
control	L-serine 0 mM	empty control	1	5.5	0.075
control	L-serine 0 mM	empty control	1	6	0.075
control	L-serine 0 mM	empty control	1	6.5	0.075
control	L-serine 0 mM	empty control	1	7	0.075
control	L-serine 0 mM	empty control	1	7.5	0.075
control	L-serine 0 mM	empty control	1	8	0.075
control	L-serine 0 mM	empty control	1	8.5	0.075
control	L-serine 0 mM	empty control	1	9	0.075
control	L-serine 0 mM	empty control	1	9.5	0.075
control	L-serine 0 mM	empty control	1	10	0.075
control	L-serine 0 mM	empty control	1	10.5	0.075
control	L-serine 0 mM	empty control	1	11	0.075
control	L-serine 0 mM	empty control	1	11.5	0.075
control	L-serine 0 mM	empty control	1	12	0.075
control	L-serine 0 mM	empty control	1	12.5	0.075
control	L-serine 0 mM	empty control	1	13	0.075
control	L-serine 0 mM	empty control	1	13.5	0.075
control	L-serine 0 mM	empty control	1	14	0.075
control	L-serine 0 mM	empty control	1	14.5	0.075
control	L-serine 0 mM	empty control	1	15	0.075
control	L-serine 0 mM	empty control	1	15.5	0.075
control	L-serine 0 mM	empty control	1	16	0.075
control	L-serine 0 mM	empty control	1	16.5	0.075
control	L-serine 0 mM	empty control	1	17	0.075
control	L-serine 0 mM	empty control	1	17.5	0.075
control	L-serine 0 mM	empty control	1	18	0.075
control	L-serine 0 mM	empty control	1	18.5	0.075
control	L-serine 0 mM	empty control	1	19	0.075
control	L-serine 0 mM	empty control	1	19.5	0.075
control	L-serine 0 mM	empty control	1	20	0.075
control	L-serine 0 mM	empty control	1	20.5	0.075
control	L-serine 0 mM	empty control	1	21	0.075
control	L-serine 0 mM	empty control	1	21.5	0.075
control	L-serine 0 mM	empty control	1	22	0.075
control	L-serine 0 mM	empty control	1	22.5	0.075
control	L-serine 0 mM	empty control	1	23	0.075
control	L-serine 0 mM	empty control	1	23.5	0.075
control	L-serine 0 mM	empty control	1	24	0.075
control	L-serine 0 mM	empty control	2	0.5	0.08
control	L-serine 0 mM	empty control	2	1	0.079
control	L-serine 0 mM	empty control	2	1.5	0.079
control	L-serine 0 mM	empty control	2	2	0.079
control	L-serine 0 mM	empty control	2	2.5	0.079
control	L-serine 0 mM	empty control	2	3	0.078
control	L-serine 0 mM	empty control	2	3.5	0.078
control	L-serine 0 mM	empty control	2	4	0.078
control	L-serine 0 mM	empty control	2	4.5	0.078
control	L-serine 0 mM	empty control	2	5	0.078
control	L-serine 0 mM	empty control	2	5.5	0.078
control	L-serine 0 mM	empty control	2	6	0.078
control	L-serine 0 mM	empty control	2	6.5	0.078
control	L-serine 0 mM	empty control	2	7	0.077
control	L-serine 0 mM	empty control	2	7.5	0.077
control	L-serine 0 mM	empty control	2	8	0.077
control	L-serine 0 mM	empty control	2	8.5	0.077
control	L-serine 0 mM	empty control	2	9	0.077
control	L-serine 0 mM	empty control	2	9.5	0.077
control	L-serine 0 mM	empty control	2	10	0.077
control	L-serine 0 mM	empty control	2	10.5	0.077
control	L-serine 0 mM	empty control	2	11	0.077
control	L-serine 0 mM	empty control	2	11.5	0.077
control	L-serine 0 mM	empty control	2	12	0.077
control	L-serine 0 mM	empty control	2	12.5	0.077
control	L-serine 0 mM	empty control	2	13	0.077
control	L-serine 0 mM	empty control	2	13.5	0.077
control	L-serine 0 mM	empty control	2	14	0.077
control	L-serine 0 mM	empty control	2	14.5	0.077
control	L-serine 0 mM	empty control	2	15	0.077
control	L-serine 0 mM	empty control	2	15.5	0.077
control	L-serine 0 mM	empty control	2	16	0.077
control	L-serine 0 mM	empty control	2	16.5	0.076
control	L-serine 0 mM	empty control	2	17	0.076
control	L-serine 0 mM	empty control	2	17.5	0.077
control	L-serine 0 mM	empty control	2	18	0.076
control	L-serine 0 mM	empty control	2	18.5	0.076
control	L-serine 0 mM	empty control	2	19	0.076
control	L-serine 0 mM	empty control	2	19.5	0.076
control	L-serine 0 mM	empty control	2	20	0.076
control	L-serine 0 mM	empty control	2	20.5	0.076
control	L-serine 0 mM	empty control	2	21	0.076
control	L-serine 0 mM	empty control	2	21.5	0.076
control	L-serine 0 mM	empty control	2	22	0.076
control	L-serine 0 mM	empty control	2	22.5	0.076
control	L-serine 0 mM	empty control	2	23	0.076
control	L-serine 0 mM	empty control	2	23.5	0.076
control	L-serine 0 mM	empty control	2	24	0.076
control	L-serine 0 mM	empty control	3	0.5	0.074
control	L-serine 0 mM	empty control	3	1	0.074
control	L-serine 0 mM	empty control	3	1.5	0.074
control	L-serine 0 mM	empty control	3	2	0.074
control	L-serine 0 mM	empty control	3	2.5	0.074
control	L-serine 0 mM	empty control	3	3	0.074
control	L-serine 0 mM	empty control	3	3.5	0.074
control	L-serine 0 mM	empty control	3	4	0.073
control	L-serine 0 mM	empty control	3	4.5	0.073
control	L-serine 0 mM	empty control	3	5	0.073
control	L-serine 0 mM	empty control	3	5.5	0.073
control	L-serine 0 mM	empty control	3	6	0.073
control	L-serine 0 mM	empty control	3	6.5	0.073
control	L-serine 0 mM	empty control	3	7	0.073
control	L-serine 0 mM	empty control	3	7.5	0.073
control	L-serine 0 mM	empty control	3	8	0.073
control	L-serine 0 mM	empty control	3	8.5	0.073
control	L-serine 0 mM	empty control	3	9	0.073
control	L-serine 0 mM	empty control	3	9.5	0.073
control	L-serine 0 mM	empty control	3	10	0.073
control	L-serine 0 mM	empty control	3	10.5	0.073
control	L-serine 0 mM	empty control	3	11	0.073
control	L-serine 0 mM	empty control	3	11.5	0.073
control	L-serine 0 mM	empty control	3	12	0.073
control	L-serine 0 mM	empty control	3	12.5	0.073
control	L-serine 0 mM	empty control	3	13	0.073
control	L-serine 0 mM	empty control	3	13.5	0.073
control	L-serine 0 mM	empty control	3	14	0.073
control	L-serine 0 mM	empty control	3	14.5	0.073
control	L-serine 0 mM	empty control	3	15	0.073
control	L-serine 0 mM	empty control	3	15.5	0.073
control	L-serine 0 mM	empty control	3	16	0.073
control	L-serine 0 mM	empty control	3	16.5	0.073
control	L-serine 0 mM	empty control	3	17	0.073
control	L-serine 0 mM	empty control	3	17.5	0.073
control	L-serine 0 mM	empty control	3	18	0.072
control	L-serine 0 mM	empty control	3	18.5	0.073
control	L-serine 0 mM	empty control	3	19	0.073
control	L-serine 0 mM	empty control	3	19.5	0.073
control	L-serine 0 mM	empty control	3	20	0.073
control	L-serine 0 mM	empty control	3	20.5	0.073
control	L-serine 0 mM	empty control	3	21	0.073
control	L-serine 0 mM	empty control	3	21.5	0.073
control	L-serine 0 mM	empty control	3	22	0.073
control	L-serine 0 mM	empty control	3	22.5	0.072
control	L-serine 0 mM	empty control	3	23	0.073
control	L-serine 0 mM	empty control	3	23.5	0.073
control	L-serine 0 mM	empty control	3	24	0.073
control	L-serine 0 mM	empty control	4	0.5	0.074
control	L-serine 0 mM	empty control	4	1	0.074
control	L-serine 0 mM	empty control	4	1.5	0.074
control	L-serine 0 mM	empty control	4	2	0.074
control	L-serine 0 mM	empty control	4	2.5	0.074
control	L-serine 0 mM	empty control	4	3	0.074
control	L-serine 0 mM	empty control	4	3.5	0.074
control	L-serine 0 mM	empty control	4	4	0.074
control	L-serine 0 mM	empty control	4	4.5	0.074
control	L-serine 0 mM	empty control	4	5	0.074
control	L-serine 0 mM	empty control	4	5.5	0.074
control	L-serine 0 mM	empty control	4	6	0.074
control	L-serine 0 mM	empty control	4	6.5	0.074
control	L-serine 0 mM	empty control	4	7	0.074
control	L-serine 0 mM	empty control	4	7.5	0.074
control	L-serine 0 mM	empty control	4	8	0.074
control	L-serine 0 mM	empty control	4	8.5	0.074
control	L-serine 0 mM	empty control	4	9	0.074
control	L-serine 0 mM	empty control	4	9.5	0.074
control	L-serine 0 mM	empty control	4	10	0.074
control	L-serine 0 mM	empty control	4	10.5	0.074
control	L-serine 0 mM	empty control	4	11	0.074
control	L-serine 0 mM	empty control	4	11.5	0.073
control	L-serine 0 mM	empty control	4	12	0.074
control	L-serine 0 mM	empty control	4	12.5	0.074
control	L-serine 0 mM	empty control	4	13	0.074
control	L-serine 0 mM	empty control	4	13.5	0.074
control	L-serine 0 mM	empty control	4	14	0.074
control	L-serine 0 mM	empty control	4	14.5	0.074
control	L-serine 0 mM	empty control	4	15	0.074
control	L-serine 0 mM	empty control	4	15.5	0.074
control	L-serine 0 mM	empty control	4	16	0.074
control	L-serine 0 mM	empty control	4	16.5	0.073
control	L-serine 0 mM	empty control	4	17	0.073
control	L-serine 0 mM	empty control	4	17.5	0.073
control	L-serine 0 mM	empty control	4	18	0.073
control	L-serine 0 mM	empty control	4	18.5	0.074
control	L-serine 0 mM	empty control	4	19	0.073
control	L-serine 0 mM	empty control	4	19.5	0.073
control	L-serine 0 mM	empty control	4	20	0.073
control	L-serine 0 mM	empty control	4	20.5	0.073
control	L-serine 0 mM	empty control	4	21	0.073
control	L-serine 0 mM	empty control	4	21.5	0.073
control	L-serine 0 mM	empty control	4	22	0.073
control	L-serine 0 mM	empty control	4	22.5	0.073
control	L-serine 0 mM	empty control	4	23	0.073
control	L-serine 0 mM	empty control	4	23.5	0.073
control	L-serine 0 mM	empty control	4	24	0.073
control	L-serine 0 mM	empty control	5	0.5	0.077
control	L-serine 0 mM	empty control	5	1	0.077
control	L-serine 0 mM	empty control	5	1.5	0.077
control	L-serine 0 mM	empty control	5	2	0.077
control	L-serine 0 mM	empty control	5	2.5	0.077
control	L-serine 0 mM	empty control	5	3	0.077
control	L-serine 0 mM	empty control	5	3.5	0.077
control	L-serine 0 mM	empty control	5	4	0.077
control	L-serine 0 mM	empty control	5	4.5	0.076
control	L-serine 0 mM	empty control	5	5	0.076
control	L-serine 0 mM	empty control	5	5.5	0.076
control	L-serine 0 mM	empty control	5	6	0.076
control	L-serine 0 mM	empty control	5	6.5	0.076
control	L-serine 0 mM	empty control	5	7	0.076
control	L-serine 0 mM	empty control	5	7.5	0.076
control	L-serine 0 mM	empty control	5	8	0.076
control	L-serine 0 mM	empty control	5	8.5	0.076
control	L-serine 0 mM	empty control	5	9	0.076
control	L-serine 0 mM	empty control	5	9.5	0.076
control	L-serine 0 mM	empty control	5	10	0.076
control	L-serine 0 mM	empty control	5	10.5	0.076
control	L-serine 0 mM	empty control	5	11	0.076
control	L-serine 0 mM	empty control	5	11.5	0.076
control	L-serine 0 mM	empty control	5	12	0.076
control	L-serine 0 mM	empty control	5	12.5	0.076
control	L-serine 0 mM	empty control	5	13	0.076
control	L-serine 0 mM	empty control	5	13.5	0.076
control	L-serine 0 mM	empty control	5	14	0.076
control	L-serine 0 mM	empty control	5	14.5	0.075
control	L-serine 0 mM	empty control	5	15	0.076
control	L-serine 0 mM	empty control	5	15.5	0.076
control	L-serine 0 mM	empty control	5	16	0.075
control	L-serine 0 mM	empty control	5	16.5	0.075
control	L-serine 0 mM	empty control	5	17	0.075
control	L-serine 0 mM	empty control	5	17.5	0.075
control	L-serine 0 mM	empty control	5	18	0.075
control	L-serine 0 mM	empty control	5	18.5	0.075
control	L-serine 0 mM	empty control	5	19	0.075
control	L-serine 0 mM	empty control	5	19.5	0.075
control	L-serine 0 mM	empty control	5	20	0.075
control	L-serine 0 mM	empty control	5	20.5	0.075
control	L-serine 0 mM	empty control	5	21	0.075
control	L-serine 0 mM	empty control	5	21.5	0.075
control	L-serine 0 mM	empty control	5	22	0.075
control	L-serine 0 mM	empty control	5	22.5	0.075
control	L-serine 0 mM	empty control	5	23	0.075
control	L-serine 0 mM	empty control	5	23.5	0.075
control	L-serine 0 mM	empty control	5	24	0.075
control	L-serine 0 mM	empty control	6	0.5	0.079
control	L-serine 0 mM	empty control	6	1	0.08
control	L-serine 0 mM	empty control	6	1.5	0.08
control	L-serine 0 mM	empty control	6	2	0.08
control	L-serine 0 mM	empty control	6	2.5	0.08
control	L-serine 0 mM	empty control	6	3	0.08
control	L-serine 0 mM	empty control	6	3.5	0.08
control	L-serine 0 mM	empty control	6	4	0.08
control	L-serine 0 mM	empty control	6	4.5	0.08
control	L-serine 0 mM	empty control	6	5	0.08
control	L-serine 0 mM	empty control	6	5.5	0.08
control	L-serine 0 mM	empty control	6	6	0.08
control	L-serine 0 mM	empty control	6	6.5	0.08
control	L-serine 0 mM	empty control	6	7	0.079
control	L-serine 0 mM	empty control	6	7.5	0.079
control	L-serine 0 mM	empty control	6	8	0.079
control	L-serine 0 mM	empty control	6	8.5	0.079
control	L-serine 0 mM	empty control	6	9	0.079
control	L-serine 0 mM	empty control	6	9.5	0.079
control	L-serine 0 mM	empty control	6	10	0.079
control	L-serine 0 mM	empty control	6	10.5	0.079
control	L-serine 0 mM	empty control	6	11	0.079
control	L-serine 0 mM	empty control	6	11.5	0.079
control	L-serine 0 mM	empty control	6	12	0.079
control	L-serine 0 mM	empty control	6	12.5	0.079
control	L-serine 0 mM	empty control	6	13	0.079
control	L-serine 0 mM	empty control	6	13.5	0.079
control	L-serine 0 mM	empty control	6	14	0.079
control	L-serine 0 mM	empty control	6	14.5	0.078
control	L-serine 0 mM	empty control	6	15	0.078
control	L-serine 0 mM	empty control	6	15.5	0.078
control	L-serine 0 mM	empty control	6	16	0.078
control	L-serine 0 mM	empty control	6	16.5	0.078
control	L-serine 0 mM	empty control	6	17	0.078
control	L-serine 0 mM	empty control	6	17.5	0.078
control	L-serine 0 mM	empty control	6	18	0.078
control	L-serine 0 mM	empty control	6	18.5	0.078
control	L-serine 0 mM	empty control	6	19	0.078
control	L-serine 0 mM	empty control	6	19.5	0.078
control	L-serine 0 mM	empty control	6	20	0.078
control	L-serine 0 mM	empty control	6	20.5	0.078
control	L-serine 0 mM	empty control	6	21	0.078
control	L-serine 0 mM	empty control	6	21.5	0.078
control	L-serine 0 mM	empty control	6	22	0.078
control	L-serine 0 mM	empty control	6	22.5	0.078
control	L-serine 0 mM	empty control	6	23	0.078
control	L-serine 0 mM	empty control	6	23.5	0.078
control	L-serine 0 mM	empty control	6	24	0.077
control	L-serine 0 mM	empty control	7	0.5	0.07
control	L-serine 0 mM	empty control	7	1	0.07
control	L-serine 0 mM	empty control	7	1.5	0.07
control	L-serine 0 mM	empty control	7	2	0.07
control	L-serine 0 mM	empty control	7	2.5	0.07
control	L-serine 0 mM	empty control	7	3	0.07
control	L-serine 0 mM	empty control	7	3.5	0.07
control	L-serine 0 mM	empty control	7	4	0.07
control	L-serine 0 mM	empty control	7	4.5	0.07
control	L-serine 0 mM	empty control	7	5	0.07
control	L-serine 0 mM	empty control	7	5.5	0.07
control	L-serine 0 mM	empty control	7	6	0.07
control	L-serine 0 mM	empty control	7	6.5	0.07
control	L-serine 0 mM	empty control	7	7	0.07
control	L-serine 0 mM	empty control	7	7.5	0.07
control	L-serine 0 mM	empty control	7	8	0.07
control	L-serine 0 mM	empty control	7	8.5	0.07
control	L-serine 0 mM	empty control	7	9	0.07
control	L-serine 0 mM	empty control	7	9.5	0.07
control	L-serine 0 mM	empty control	7	10	0.07
control	L-serine 0 mM	empty control	7	10.5	0.07
control	L-serine 0 mM	empty control	7	11	0.07
control	L-serine 0 mM	empty control	7	11.5	0.07
control	L-serine 0 mM	empty control	7	12	0.07
control	L-serine 0 mM	empty control	7	12.5	0.07
control	L-serine 0 mM	empty control	7	13	0.07
control	L-serine 0 mM	empty control	7	13.5	0.07
control	L-serine 0 mM	empty control	7	14	0.07
control	L-serine 0 mM	empty control	7	14.5	0.07
control	L-serine 0 mM	empty control	7	15	0.07
control	L-serine 0 mM	empty control	7	15.5	0.07
control	L-serine 0 mM	empty control	7	16	0.07
control	L-serine 0 mM	empty control	7	16.5	0.07
control	L-serine 0 mM	empty control	7	17	0.07
control	L-serine 0 mM	empty control	7	17.5	0.07
control	L-serine 0 mM	empty control	7	18	0.07
control	L-serine 0 mM	empty control	7	18.5	0.07
control	L-serine 0 mM	empty control	7	19	0.07
control	L-serine 0 mM	empty control	7	19.5	0.07
control	L-serine 0 mM	empty control	7	20	0.07
control	L-serine 0 mM	empty control	7	20.5	0.07
control	L-serine 0 mM	empty control	7	21	0.07
control	L-serine 0 mM	empty control	7	21.5	0.07
control	L-serine 0 mM	empty control	7	22	0.07
control	L-serine 0 mM	empty control	7	22.5	0.07
control	L-serine 0 mM	empty control	7	23	0.07
control	L-serine 0 mM	empty control	7	23.5	0.07
control	L-serine 0 mM	empty control	7	24	0.07
control	L-serine 0 mM	empty control	8	0.5	0.076
control	L-serine 0 mM	empty control	8	1	0.076
control	L-serine 0 mM	empty control	8	1.5	0.076
control	L-serine 0 mM	empty control	8	2	0.076
control	L-serine 0 mM	empty control	8	2.5	0.076
control	L-serine 0 mM	empty control	8	3	0.076
control	L-serine 0 mM	empty control	8	3.5	0.076
control	L-serine 0 mM	empty control	8	4	0.076
control	L-serine 0 mM	empty control	8	4.5	0.076
control	L-serine 0 mM	empty control	8	5	0.076
control	L-serine 0 mM	empty control	8	5.5	0.076
control	L-serine 0 mM	empty control	8	6	0.076
control	L-serine 0 mM	empty control	8	6.5	0.076
control	L-serine 0 mM	empty control	8	7	0.076
control	L-serine 0 mM	empty control	8	7.5	0.076
control	L-serine 0 mM	empty control	8	8	0.076
control	L-serine 0 mM	empty control	8	8.5	0.076
control	L-serine 0 mM	empty control	8	9	0.076
control	L-serine 0 mM	empty control	8	9.5	0.076
control	L-serine 0 mM	empty control	8	10	0.076
control	L-serine 0 mM	empty control	8	10.5	0.076
control	L-serine 0 mM	empty control	8	11	0.076
control	L-serine 0 mM	empty control	8	11.5	0.076
control	L-serine 0 mM	empty control	8	12	0.075
control	L-serine 0 mM	empty control	8	12.5	0.076
control	L-serine 0 mM	empty control	8	13	0.076
control	L-serine 0 mM	empty control	8	13.5	0.076
control	L-serine 0 mM	empty control	8	14	0.076
control	L-serine 0 mM	empty control	8	14.5	0.075
control	L-serine 0 mM	empty control	8	15	0.076
control	L-serine 0 mM	empty control	8	15.5	0.076
control	L-serine 0 mM	empty control	8	16	0.075
control	L-serine 0 mM	empty control	8	16.5	0.075
control	L-serine 0 mM	empty control	8	17	0.076
control	L-serine 0 mM	empty control	8	17.5	0.075
control	L-serine 0 mM	empty control	8	18	0.075
control	L-serine 0 mM	empty control	8	18.5	0.076
control	L-serine 0 mM	empty control	8	19	0.075
control	L-serine 0 mM	empty control	8	19.5	0.076
control	L-serine 0 mM	empty control	8	20	0.075
control	L-serine 0 mM	empty control	8	20.5	0.075
control	L-serine 0 mM	empty control	8	21	0.075
control	L-serine 0 mM	empty control	8	21.5	0.076
control	L-serine 0 mM	empty control	8	22	0.076
control	L-serine 0 mM	empty control	8	22.5	0.075
control	L-serine 0 mM	empty control	8	23	0.075
control	L-serine 0 mM	empty control	8	23.5	0.075
control	L-serine 0 mM	empty control	8	24	0.075
control	L-serine 0 mM	empty control	9	0.5	0.078
control	L-serine 0 mM	empty control	9	1	0.079
control	L-serine 0 mM	empty control	9	1.5	0.078
control	L-serine 0 mM	empty control	9	2	0.078
control	L-serine 0 mM	empty control	9	2.5	0.078
control	L-serine 0 mM	empty control	9	3	0.078
control	L-serine 0 mM	empty control	9	3.5	0.078
control	L-serine 0 mM	empty control	9	4	0.078
control	L-serine 0 mM	empty control	9	4.5	0.078
control	L-serine 0 mM	empty control	9	5	0.078
control	L-serine 0 mM	empty control	9	5.5	0.078
control	L-serine 0 mM	empty control	9	6	0.078
control	L-serine 0 mM	empty control	9	6.5	0.078
control	L-serine 0 mM	empty control	9	7	0.077
control	L-serine 0 mM	empty control	9	7.5	0.077
control	L-serine 0 mM	empty control	9	8	0.077
control	L-serine 0 mM	empty control	9	8.5	0.077
control	L-serine 0 mM	empty control	9	9	0.077
control	L-serine 0 mM	empty control	9	9.5	0.077
control	L-serine 0 mM	empty control	9	10	0.077
control	L-serine 0 mM	empty control	9	10.5	0.077
control	L-serine 0 mM	empty control	9	11	0.077
control	L-serine 0 mM	empty control	9	11.5	0.077
control	L-serine 0 mM	empty control	9	12	0.077
control	L-serine 0 mM	empty control	9	12.5	0.077
control	L-serine 0 mM	empty control	9	13	0.077
control	L-serine 0 mM	empty control	9	13.5	0.077
control	L-serine 0 mM	empty control	9	14	0.077
control	L-serine 0 mM	empty control	9	14.5	0.077
control	L-serine 0 mM	empty control	9	15	0.077
control	L-serine 0 mM	empty control	9	15.5	0.077
control	L-serine 0 mM	empty control	9	16	0.077
control	L-serine 0 mM	empty control	9	16.5	0.077
control	L-serine 0 mM	empty control	9	17	0.077
control	L-serine 0 mM	empty control	9	17.5	0.077
control	L-serine 0 mM	empty control	9	18	0.076
control	L-serine 0 mM	empty control	9	18.5	0.077
control	L-serine 0 mM	empty control	9	19	0.076
control	L-serine 0 mM	empty control	9	19.5	0.077
control	L-serine 0 mM	empty control	9	20	0.077
control	L-serine 0 mM	empty control	9	20.5	0.077
control	L-serine 0 mM	empty control	9	21	0.076
control	L-serine 0 mM	empty control	9	21.5	0.076
control	L-serine 0 mM	empty control	9	22	0.076
control	L-serine 0 mM	empty control	9	22.5	0.076
control	L-serine 0 mM	empty control	9	23	0.076
control	L-serine 0 mM	empty control	9	23.5	0.076
control	L-serine 0 mM	empty control	9	24	0.076
control	L-serine 0 mM	empty control	10	0.5	0.077
control	L-serine 0 mM	empty control	10	1	0.077
control	L-serine 0 mM	empty control	10	1.5	0.077
control	L-serine 0 mM	empty control	10	2	0.077
control	L-serine 0 mM	empty control	10	2.5	0.077
control	L-serine 0 mM	empty control	10	3	0.077
control	L-serine 0 mM	empty control	10	3.5	0.077
control	L-serine 0 mM	empty control	10	4	0.077
control	L-serine 0 mM	empty control	10	4.5	0.077
control	L-serine 0 mM	empty control	10	5	0.077
control	L-serine 0 mM	empty control	10	5.5	0.077
control	L-serine 0 mM	empty control	10	6	0.077
control	L-serine 0 mM	empty control	10	6.5	0.077
control	L-serine 0 mM	empty control	10	7	0.076
control	L-serine 0 mM	empty control	10	7.5	0.076
control	L-serine 0 mM	empty control	10	8	0.076
control	L-serine 0 mM	empty control	10	8.5	0.076
control	L-serine 0 mM	empty control	10	9	0.076
control	L-serine 0 mM	empty control	10	9.5	0.076
control	L-serine 0 mM	empty control	10	10	0.076
control	L-serine 0 mM	empty control	10	10.5	0.076
control	L-serine 0 mM	empty control	10	11	0.076
control	L-serine 0 mM	empty control	10	11.5	0.076
control	L-serine 0 mM	empty control	10	12	0.076
control	L-serine 0 mM	empty control	10	12.5	0.076
control	L-serine 0 mM	empty control	10	13	0.076
control	L-serine 0 mM	empty control	10	13.5	0.076
control	L-serine 0 mM	empty control	10	14	0.076
control	L-serine 0 mM	empty control	10	14.5	0.076
control	L-serine 0 mM	empty control	10	15	0.076
control	L-serine 0 mM	empty control	10	15.5	0.076
control	L-serine 0 mM	empty control	10	16	0.076
control	L-serine 0 mM	empty control	10	16.5	0.076
control	L-serine 0 mM	empty control	10	17	0.076
control	L-serine 0 mM	empty control	10	17.5	0.076
control	L-serine 0 mM	empty control	10	18	0.076
control	L-serine 0 mM	empty control	10	18.5	0.076
control	L-serine 0 mM	empty control	10	19	0.076
control	L-serine 0 mM	empty control	10	19.5	0.076
control	L-serine 0 mM	empty control	10	20	0.076
control	L-serine 0 mM	empty control	10	20.5	0.076
control	L-serine 0 mM	empty control	10	21	0.076
control	L-serine 0 mM	empty control	10	21.5	0.076
control	L-serine 0 mM	empty control	10	22	0.076
control	L-serine 0 mM	empty control	10	22.5	0.076
control	L-serine 0 mM	empty control	10	23	0.076
control	L-serine 0 mM	empty control	10	23.5	0.076
control	L-serine 0 mM	empty control	10	24	0.076
control	L-serine 0 mM	empty control	11	0.5	0.074
control	L-serine 0 mM	empty control	11	1	0.074
control	L-serine 0 mM	empty control	11	1.5	0.074
control	L-serine 0 mM	empty control	11	2	0.074
control	L-serine 0 mM	empty control	11	2.5	0.074
control	L-serine 0 mM	empty control	11	3	0.074
control	L-serine 0 mM	empty control	11	3.5	0.074
control	L-serine 0 mM	empty control	11	4	0.074
control	L-serine 0 mM	empty control	11	4.5	0.074
control	L-serine 0 mM	empty control	11	5	0.074
control	L-serine 0 mM	empty control	11	5.5	0.074
control	L-serine 0 mM	empty control	11	6	0.073
control	L-serine 0 mM	empty control	11	6.5	0.073
control	L-serine 0 mM	empty control	11	7	0.073
control	L-serine 0 mM	empty control	11	7.5	0.073
control	L-serine 0 mM	empty control	11	8	0.073
control	L-serine 0 mM	empty control	11	8.5	0.073
control	L-serine 0 mM	empty control	11	9	0.073
control	L-serine 0 mM	empty control	11	9.5	0.073
control	L-serine 0 mM	empty control	11	10	0.073
control	L-serine 0 mM	empty control	11	10.5	0.073
control	L-serine 0 mM	empty control	11	11	0.073
control	L-serine 0 mM	empty control	11	11.5	0.073
control	L-serine 0 mM	empty control	11	12	0.073
control	L-serine 0 mM	empty control	11	12.5	0.073
control	L-serine 0 mM	empty control	11	13	0.073
control	L-serine 0 mM	empty control	11	13.5	0.073
control	L-serine 0 mM	empty control	11	14	0.073
control	L-serine 0 mM	empty control	11	14.5	0.073
control	L-serine 0 mM	empty control	11	15	0.073
control	L-serine 0 mM	empty control	11	15.5	0.073
control	L-serine 0 mM	empty control	11	16	0.073
control	L-serine 0 mM	empty control	11	16.5	0.073
control	L-serine 0 mM	empty control	11	17	0.073
control	L-serine 0 mM	empty control	11	17.5	0.073
control	L-serine 0 mM	empty control	11	18	0.073
control	L-serine 0 mM	empty control	11	18.5	0.073
control	L-serine 0 mM	empty control	11	19	0.073
control	L-serine 0 mM	empty control	11	19.5	0.073
control	L-serine 0 mM	empty control	11	20	0.073
control	L-serine 0 mM	empty control	11	20.5	0.073
control	L-serine 0 mM	empty control	11	21	0.073
control	L-serine 0 mM	empty control	11	21.5	0.073
control	L-serine 0 mM	empty control	11	22	0.073
control	L-serine 0 mM	empty control	11	22.5	0.073
control	L-serine 0 mM	empty control	11	23	0.073
control	L-serine 0 mM	empty control	11	23.5	0.073
control	L-serine 0 mM	empty control	11	24	0.073
control	L-serine 0 mM	empty control	12	0.5	0.075
control	L-serine 0 mM	empty control	12	1	0.075
control	L-serine 0 mM	empty control	12	1.5	0.075
control	L-serine 0 mM	empty control	12	2	0.075
control	L-serine 0 mM	empty control	12	2.5	0.078
control	L-serine 0 mM	empty control	12	3	0.074
control	L-serine 0 mM	empty control	12	3.5	0.074
control	L-serine 0 mM	empty control	12	4	0.074
control	L-serine 0 mM	empty control	12	4.5	0.074
control	L-serine 0 mM	empty control	12	5	0.074
control	L-serine 0 mM	empty control	12	5.5	0.074
control	L-serine 0 mM	empty control	12	6	0.074
control	L-serine 0 mM	empty control	12	6.5	0.074
control	L-serine 0 mM	empty control	12	7	0.073
control	L-serine 0 mM	empty control	12	7.5	0.073
control	L-serine 0 mM	empty control	12	8	0.073
control	L-serine 0 mM	empty control	12	8.5	0.073
control	L-serine 0 mM	empty control	12	9	0.075
control	L-serine 0 mM	empty control	12	9.5	0.073
control	L-serine 0 mM	empty control	12	10	0.073
control	L-serine 0 mM	empty control	12	10.5	0.073
control	L-serine 0 mM	empty control	12	11	0.073
control	L-serine 0 mM	empty control	12	11.5	0.073
control	L-serine 0 mM	empty control	12	12	0.073
control	L-serine 0 mM	empty control	12	12.5	0.073
control	L-serine 0 mM	empty control	12	13	0.073
control	L-serine 0 mM	empty control	12	13.5	0.073
control	L-serine 0 mM	empty control	12	14	0.077
control	L-serine 0 mM	empty control	12	14.5	0.073
control	L-serine 0 mM	empty control	12	15	0.073
control	L-serine 0 mM	empty control	12	15.5	0.073
control	L-serine 0 mM	empty control	12	16	0.073
control	L-serine 0 mM	empty control	12	16.5	0.073
control	L-serine 0 mM	empty control	12	17	0.073
control	L-serine 0 mM	empty control	12	17.5	0.073
control	L-serine 0 mM	empty control	12	18	0.073
control	L-serine 0 mM	empty control	12	18.5	0.073
control	L-serine 0 mM	empty control	12	19	0.073
control	L-serine 0 mM	empty control	12	19.5	0.073
control	L-serine 0 mM	empty control	12	20	0.073
control	L-serine 0 mM	empty control	12	20.5	0.073
control	L-serine 0 mM	empty control	12	21	0.073
control	L-serine 0 mM	empty control	12	21.5	0.073
control	L-serine 0 mM	empty control	12	22	0.073
control	L-serine 0 mM	empty control	12	22.5	0.073
control	L-serine 0 mM	empty control	12	23	0.073
control	L-serine 0 mM	empty control	12	23.5	0.073
control	L-serine 0 mM	empty control	12	24	0.073
MYb11::dTomato	L-serine 0 mM	mono-culture MYb11	1	0.5	0.088
MYb11::dTomato	L-serine 0 mM	mono-culture MYb11	1	1	0.089
MYb11::dTomato	L-serine 0 mM	mono-culture MYb11	1	1.5	0.091
MYb11::dTomato	L-serine 0 mM	mono-culture MYb11	1	2	0.094
MYb11::dTomato	L-serine 0 mM	mono-culture MYb11	1	2.5	0.097
MYb11::dTomato	L-serine 0 mM	mono-culture MYb11	1	3	0.103
MYb11::dTomato	L-serine 0 mM	mono-culture MYb11	1	3.5	0.108
MYb11::dTomato	L-serine 0 mM	mono-culture MYb11	1	4	0.118
MYb11::dTomato	L-serine 0 mM	mono-culture MYb11	1	4.5	0.131
MYb11::dTomato	L-serine 0 mM	mono-culture MYb11	1	5	0.151
MYb11::dTomato	L-serine 0 mM	mono-culture MYb11	1	5.5	0.172
MYb11::dTomato	L-serine 0 mM	mono-culture MYb11	1	6	0.181
MYb11::dTomato	L-serine 0 mM	mono-culture MYb11	1	6.5	0.191
MYb11::dTomato	L-serine 0 mM	mono-culture MYb11	1	7	0.197
MYb11::dTomato	L-serine 0 mM	mono-culture MYb11	1	7.5	0.2
MYb11::dTomato	L-serine 0 mM	mono-culture MYb11	1	8	0.198
MYb11::dTomato	L-serine 0 mM	mono-culture MYb11	1	8.5	0.199
MYb11::dTomato	L-serine 0 mM	mono-culture MYb11	1	9	0.2
MYb11::dTomato	L-serine 0 mM	mono-culture MYb11	1	9.5	0.2
MYb11::dTomato	L-serine 0 mM	mono-culture MYb11	1	10	0.2
MYb11::dTomato	L-serine 0 mM	mono-culture MYb11	1	10.5	0.2
MYb11::dTomato	L-serine 0 mM	mono-culture MYb11	1	11	0.2
MYb11::dTomato	L-serine 0 mM	mono-culture MYb11	1	11.5	0.2
MYb11::dTomato	L-serine 0 mM	mono-culture MYb11	1	12	0.201
MYb11::dTomato	L-serine 0 mM	mono-culture MYb11	1	12.5	0.2
MYb11::dTomato	L-serine 0 mM	mono-culture MYb11	1	13	0.2
MYb11::dTomato	L-serine 0 mM	mono-culture MYb11	1	13.5	0.201
MYb11::dTomato	L-serine 0 mM	mono-culture MYb11	1	14	0.2
MYb11::dTomato	L-serine 0 mM	mono-culture MYb11	1	14.5	0.2
MYb11::dTomato	L-serine 0 mM	mono-culture MYb11	1	15	0.2
MYb11::dTomato	L-serine 0 mM	mono-culture MYb11	1	15.5	0.2
MYb11::dTomato	L-serine 0 mM	mono-culture MYb11	1	16	0.2
MYb11::dTomato	L-serine 0 mM	mono-culture MYb11	1	16.5	0.2
MYb11::dTomato	L-serine 0 mM	mono-culture MYb11	1	17	0.2
MYb11::dTomato	L-serine 0 mM	mono-culture MYb11	1	17.5	0.2
MYb11::dTomato	L-serine 0 mM	mono-culture MYb11	1	18	0.199
MYb11::dTomato	L-serine 0 mM	mono-culture MYb11	1	18.5	0.199
MYb11::dTomato	L-serine 0 mM	mono-culture MYb11	1	19	0.199
MYb11::dTomato	L-serine 0 mM	mono-culture MYb11	1	19.5	0.199
MYb11::dTomato	L-serine 0 mM	mono-culture MYb11	1	20	0.199
MYb11::dTomato	L-serine 0 mM	mono-culture MYb11	1	20.5	0.202
MYb11::dTomato	L-serine 0 mM	mono-culture MYb11	1	21	0.2
MYb11::dTomato	L-serine 0 mM	mono-culture MYb11	1	21.5	0.2
MYb11::dTomato	L-serine 0 mM	mono-culture MYb11	1	22	0.199
MYb11::dTomato	L-serine 0 mM	mono-culture MYb11	1	22.5	0.199
MYb11::dTomato	L-serine 0 mM	mono-culture MYb11	1	23	0.2
MYb11::dTomato	L-serine 0 mM	mono-culture MYb11	1	23.5	0.198
MYb11::dTomato	L-serine 0 mM	mono-culture MYb11	1	24	0.199
MYb11::dTomato	L-serine 0 mM	mono-culture MYb11	2	0.5	0.079
MYb11::dTomato	L-serine 0 mM	mono-culture MYb11	2	1	0.08
MYb11::dTomato	L-serine 0 mM	mono-culture MYb11	2	1.5	0.081
MYb11::dTomato	L-serine 0 mM	mono-culture MYb11	2	2	0.083
MYb11::dTomato	L-serine 0 mM	mono-culture MYb11	2	2.5	0.086
MYb11::dTomato	L-serine 0 mM	mono-culture MYb11	2	3	0.091
MYb11::dTomato	L-serine 0 mM	mono-culture MYb11	2	3.5	0.096
MYb11::dTomato	L-serine 0 mM	mono-culture MYb11	2	4	0.106
MYb11::dTomato	L-serine 0 mM	mono-culture MYb11	2	4.5	0.119
MYb11::dTomato	L-serine 0 mM	mono-culture MYb11	2	5	0.132
MYb11::dTomato	L-serine 0 mM	mono-culture MYb11	2	5.5	0.141
MYb11::dTomato	L-serine 0 mM	mono-culture MYb11	2	6	0.158
MYb11::dTomato	L-serine 0 mM	mono-culture MYb11	2	6.5	0.186
MYb11::dTomato	L-serine 0 mM	mono-culture MYb11	2	7	0.199
MYb11::dTomato	L-serine 0 mM	mono-culture MYb11	2	7.5	0.191
MYb11::dTomato	L-serine 0 mM	mono-culture MYb11	2	8	0.191
MYb11::dTomato	L-serine 0 mM	mono-culture MYb11	2	8.5	0.191
MYb11::dTomato	L-serine 0 mM	mono-culture MYb11	2	9	0.192
MYb11::dTomato	L-serine 0 mM	mono-culture MYb11	2	9.5	0.192
MYb11::dTomato	L-serine 0 mM	mono-culture MYb11	2	10	0.193
MYb11::dTomato	L-serine 0 mM	mono-culture MYb11	2	10.5	0.193
MYb11::dTomato	L-serine 0 mM	mono-culture MYb11	2	11	0.194
MYb11::dTomato	L-serine 0 mM	mono-culture MYb11	2	11.5	0.193
MYb11::dTomato	L-serine 0 mM	mono-culture MYb11	2	12	0.195
MYb11::dTomato	L-serine 0 mM	mono-culture MYb11	2	12.5	0.193
MYb11::dTomato	L-serine 0 mM	mono-culture MYb11	2	13	0.194
MYb11::dTomato	L-serine 0 mM	mono-culture MYb11	2	13.5	0.194
MYb11::dTomato	L-serine 0 mM	mono-culture MYb11	2	14	0.194
MYb11::dTomato	L-serine 0 mM	mono-culture MYb11	2	14.5	0.199
MYb11::dTomato	L-serine 0 mM	mono-culture MYb11	2	15	0.195
MYb11::dTomato	L-serine 0 mM	mono-culture MYb11	2	15.5	0.194
MYb11::dTomato	L-serine 0 mM	mono-culture MYb11	2	16	0.196
MYb11::dTomato	L-serine 0 mM	mono-culture MYb11	2	16.5	0.193
MYb11::dTomato	L-serine 0 mM	mono-culture MYb11	2	17	0.193
MYb11::dTomato	L-serine 0 mM	mono-culture MYb11	2	17.5	0.193
MYb11::dTomato	L-serine 0 mM	mono-culture MYb11	2	18	0.193
MYb11::dTomato	L-serine 0 mM	mono-culture MYb11	2	18.5	0.193
MYb11::dTomato	L-serine 0 mM	mono-culture MYb11	2	19	0.195
MYb11::dTomato	L-serine 0 mM	mono-culture MYb11	2	19.5	0.194
MYb11::dTomato	L-serine 0 mM	mono-culture MYb11	2	20	0.193
MYb11::dTomato	L-serine 0 mM	mono-culture MYb11	2	20.5	0.193
MYb11::dTomato	L-serine 0 mM	mono-culture MYb11	2	21	0.193
MYb11::dTomato	L-serine 0 mM	mono-culture MYb11	2	21.5	0.194
MYb11::dTomato	L-serine 0 mM	mono-culture MYb11	2	22	0.194
MYb11::dTomato	L-serine 0 mM	mono-culture MYb11	2	22.5	0.193
MYb11::dTomato	L-serine 0 mM	mono-culture MYb11	2	23	0.195
MYb11::dTomato	L-serine 0 mM	mono-culture MYb11	2	23.5	0.195
MYb11::dTomato	L-serine 0 mM	mono-culture MYb11	2	24	0.194
MYb11::dTomato	L-serine 0 mM	mono-culture MYb11	3	0.5	0.077
MYb11::dTomato	L-serine 0 mM	mono-culture MYb11	3	1	0.078
MYb11::dTomato	L-serine 0 mM	mono-culture MYb11	3	1.5	0.08
MYb11::dTomato	L-serine 0 mM	mono-culture MYb11	3	2	0.082
MYb11::dTomato	L-serine 0 mM	mono-culture MYb11	3	2.5	0.085
MYb11::dTomato	L-serine 0 mM	mono-culture MYb11	3	3	0.091
MYb11::dTomato	L-serine 0 mM	mono-culture MYb11	3	3.5	0.095
MYb11::dTomato	L-serine 0 mM	mono-culture MYb11	3	4	0.105
MYb11::dTomato	L-serine 0 mM	mono-culture MYb11	3	4.5	0.118
MYb11::dTomato	L-serine 0 mM	mono-culture MYb11	3	5	0.132
MYb11::dTomato	L-serine 0 mM	mono-culture MYb11	3	5.5	0.158
MYb11::dTomato	L-serine 0 mM	mono-culture MYb11	3	6	0.175
MYb11::dTomato	L-serine 0 mM	mono-culture MYb11	3	6.5	0.187
MYb11::dTomato	L-serine 0 mM	mono-culture MYb11	3	7	0.189
MYb11::dTomato	L-serine 0 mM	mono-culture MYb11	3	7.5	0.19
MYb11::dTomato	L-serine 0 mM	mono-culture MYb11	3	8	0.19
MYb11::dTomato	L-serine 0 mM	mono-culture MYb11	3	8.5	0.19
MYb11::dTomato	L-serine 0 mM	mono-culture MYb11	3	9	0.191
MYb11::dTomato	L-serine 0 mM	mono-culture MYb11	3	9.5	0.191
MYb11::dTomato	L-serine 0 mM	mono-culture MYb11	3	10	0.191
MYb11::dTomato	L-serine 0 mM	mono-culture MYb11	3	10.5	0.191
MYb11::dTomato	L-serine 0 mM	mono-culture MYb11	3	11	0.191
MYb11::dTomato	L-serine 0 mM	mono-culture MYb11	3	11.5	0.191
MYb11::dTomato	L-serine 0 mM	mono-culture MYb11	3	12	0.192
MYb11::dTomato	L-serine 0 mM	mono-culture MYb11	3	12.5	0.192
MYb11::dTomato	L-serine 0 mM	mono-culture MYb11	3	13	0.192
MYb11::dTomato	L-serine 0 mM	mono-culture MYb11	3	13.5	0.192
MYb11::dTomato	L-serine 0 mM	mono-culture MYb11	3	14	0.192
MYb11::dTomato	L-serine 0 mM	mono-culture MYb11	3	14.5	0.192
MYb11::dTomato	L-serine 0 mM	mono-culture MYb11	3	15	0.192
MYb11::dTomato	L-serine 0 mM	mono-culture MYb11	3	15.5	0.192
MYb11::dTomato	L-serine 0 mM	mono-culture MYb11	3	16	0.191
MYb11::dTomato	L-serine 0 mM	mono-culture MYb11	3	16.5	0.191
MYb11::dTomato	L-serine 0 mM	mono-culture MYb11	3	17	0.191
MYb11::dTomato	L-serine 0 mM	mono-culture MYb11	3	17.5	0.191
MYb11::dTomato	L-serine 0 mM	mono-culture MYb11	3	18	0.191
MYb11::dTomato	L-serine 0 mM	mono-culture MYb11	3	18.5	0.191
MYb11::dTomato	L-serine 0 mM	mono-culture MYb11	3	19	0.191
MYb11::dTomato	L-serine 0 mM	mono-culture MYb11	3	19.5	0.191
MYb11::dTomato	L-serine 0 mM	mono-culture MYb11	3	20	0.191
MYb11::dTomato	L-serine 0 mM	mono-culture MYb11	3	20.5	0.191
MYb11::dTomato	L-serine 0 mM	mono-culture MYb11	3	21	0.191
MYb11::dTomato	L-serine 0 mM	mono-culture MYb11	3	21.5	0.19
MYb11::dTomato	L-serine 0 mM	mono-culture MYb11	3	22	0.191
MYb11::dTomato	L-serine 0 mM	mono-culture MYb11	3	22.5	0.19
MYb11::dTomato	L-serine 0 mM	mono-culture MYb11	3	23	0.19
MYb11::dTomato	L-serine 0 mM	mono-culture MYb11	3	23.5	0.19
MYb11::dTomato	L-serine 0 mM	mono-culture MYb11	3	24	0.19
MYb11::dTomato	L-serine 0 mM	mono-culture MYb11	4	0.5	0.081
MYb11::dTomato	L-serine 0 mM	mono-culture MYb11	4	1	0.081
MYb11::dTomato	L-serine 0 mM	mono-culture MYb11	4	1.5	0.083
MYb11::dTomato	L-serine 0 mM	mono-culture MYb11	4	2	0.085
MYb11::dTomato	L-serine 0 mM	mono-culture MYb11	4	2.5	0.087
MYb11::dTomato	L-serine 0 mM	mono-culture MYb11	4	3	0.094
MYb11::dTomato	L-serine 0 mM	mono-culture MYb11	4	3.5	0.096
MYb11::dTomato	L-serine 0 mM	mono-culture MYb11	4	4	0.105
MYb11::dTomato	L-serine 0 mM	mono-culture MYb11	4	4.5	0.118
MYb11::dTomato	L-serine 0 mM	mono-culture MYb11	4	5	0.132
MYb11::dTomato	L-serine 0 mM	mono-culture MYb11	4	5.5	0.141
MYb11::dTomato	L-serine 0 mM	mono-culture MYb11	4	6	0.178
MYb11::dTomato	L-serine 0 mM	mono-culture MYb11	4	6.5	0.184
MYb11::dTomato	L-serine 0 mM	mono-culture MYb11	4	7	0.195
MYb11::dTomato	L-serine 0 mM	mono-culture MYb11	4	7.5	0.199
MYb11::dTomato	L-serine 0 mM	mono-culture MYb11	4	8	0.198
MYb11::dTomato	L-serine 0 mM	mono-culture MYb11	4	8.5	0.19
MYb11::dTomato	L-serine 0 mM	mono-culture MYb11	4	9	0.189
MYb11::dTomato	L-serine 0 mM	mono-culture MYb11	4	9.5	0.189
MYb11::dTomato	L-serine 0 mM	mono-culture MYb11	4	10	0.189
MYb11::dTomato	L-serine 0 mM	mono-culture MYb11	4	10.5	0.189
MYb11::dTomato	L-serine 0 mM	mono-culture MYb11	4	11	0.195
MYb11::dTomato	L-serine 0 mM	mono-culture MYb11	4	11.5	0.19
MYb11::dTomato	L-serine 0 mM	mono-culture MYb11	4	12	0.19
MYb11::dTomato	L-serine 0 mM	mono-culture MYb11	4	12.5	0.19
MYb11::dTomato	L-serine 0 mM	mono-culture MYb11	4	13	0.191
MYb11::dTomato	L-serine 0 mM	mono-culture MYb11	4	13.5	0.19
MYb11::dTomato	L-serine 0 mM	mono-culture MYb11	4	14	0.19
MYb11::dTomato	L-serine 0 mM	mono-culture MYb11	4	14.5	0.19
MYb11::dTomato	L-serine 0 mM	mono-culture MYb11	4	15	0.192
MYb11::dTomato	L-serine 0 mM	mono-culture MYb11	4	15.5	0.19
MYb11::dTomato	L-serine 0 mM	mono-culture MYb11	4	16	0.189
MYb11::dTomato	L-serine 0 mM	mono-culture MYb11	4	16.5	0.189
MYb11::dTomato	L-serine 0 mM	mono-culture MYb11	4	17	0.189
MYb11::dTomato	L-serine 0 mM	mono-culture MYb11	4	17.5	0.189
MYb11::dTomato	L-serine 0 mM	mono-culture MYb11	4	18	0.189
MYb11::dTomato	L-serine 0 mM	mono-culture MYb11	4	18.5	0.189
MYb11::dTomato	L-serine 0 mM	mono-culture MYb11	4	19	0.19
MYb11::dTomato	L-serine 0 mM	mono-culture MYb11	4	19.5	0.189
MYb11::dTomato	L-serine 0 mM	mono-culture MYb11	4	20	0.188
MYb11::dTomato	L-serine 0 mM	mono-culture MYb11	4	20.5	0.189
MYb11::dTomato	L-serine 0 mM	mono-culture MYb11	4	21	0.188
MYb11::dTomato	L-serine 0 mM	mono-culture MYb11	4	21.5	0.189
MYb11::dTomato	L-serine 0 mM	mono-culture MYb11	4	22	0.189
MYb11::dTomato	L-serine 0 mM	mono-culture MYb11	4	22.5	0.188
MYb11::dTomato	L-serine 0 mM	mono-culture MYb11	4	23	0.188
MYb11::dTomato	L-serine 0 mM	mono-culture MYb11	4	23.5	0.189
MYb11::dTomato	L-serine 0 mM	mono-culture MYb11	4	24	0.189
MYb11::dTomato	L-serine 0 mM	mono-culture MYb11	5	0.5	0.08
MYb11::dTomato	L-serine 0 mM	mono-culture MYb11	5	1	0.081
MYb11::dTomato	L-serine 0 mM	mono-culture MYb11	5	1.5	0.081
MYb11::dTomato	L-serine 0 mM	mono-culture MYb11	5	2	0.083
MYb11::dTomato	L-serine 0 mM	mono-culture MYb11	5	2.5	0.086
MYb11::dTomato	L-serine 0 mM	mono-culture MYb11	5	3	0.091
MYb11::dTomato	L-serine 0 mM	mono-culture MYb11	5	3.5	0.096
MYb11::dTomato	L-serine 0 mM	mono-culture MYb11	5	4	0.107
MYb11::dTomato	L-serine 0 mM	mono-culture MYb11	5	4.5	0.118
MYb11::dTomato	L-serine 0 mM	mono-culture MYb11	5	5	0.136
MYb11::dTomato	L-serine 0 mM	mono-culture MYb11	5	5.5	0.143
MYb11::dTomato	L-serine 0 mM	mono-culture MYb11	5	6	0.161
MYb11::dTomato	L-serine 0 mM	mono-culture MYb11	5	6.5	0.184
MYb11::dTomato	L-serine 0 mM	mono-culture MYb11	5	7	0.192
MYb11::dTomato	L-serine 0 mM	mono-culture MYb11	5	7.5	0.196
MYb11::dTomato	L-serine 0 mM	mono-culture MYb11	5	8	0.196
MYb11::dTomato	L-serine 0 mM	mono-culture MYb11	5	8.5	0.196
MYb11::dTomato	L-serine 0 mM	mono-culture MYb11	5	9	0.201
MYb11::dTomato	L-serine 0 mM	mono-culture MYb11	5	9.5	0.197
MYb11::dTomato	L-serine 0 mM	mono-culture MYb11	5	10	0.196
MYb11::dTomato	L-serine 0 mM	mono-culture MYb11	5	10.5	0.196
MYb11::dTomato	L-serine 0 mM	mono-culture MYb11	5	11	0.197
MYb11::dTomato	L-serine 0 mM	mono-culture MYb11	5	11.5	0.199
MYb11::dTomato	L-serine 0 mM	mono-culture MYb11	5	12	0.196
MYb11::dTomato	L-serine 0 mM	mono-culture MYb11	5	12.5	0.196
MYb11::dTomato	L-serine 0 mM	mono-culture MYb11	5	13	0.206
MYb11::dTomato	L-serine 0 mM	mono-culture MYb11	5	13.5	0.197
MYb11::dTomato	L-serine 0 mM	mono-culture MYb11	5	14	0.195
MYb11::dTomato	L-serine 0 mM	mono-culture MYb11	5	14.5	0.195
MYb11::dTomato	L-serine 0 mM	mono-culture MYb11	5	15	0.199
MYb11::dTomato	L-serine 0 mM	mono-culture MYb11	5	15.5	0.195
MYb11::dTomato	L-serine 0 mM	mono-culture MYb11	5	16	0.195
MYb11::dTomato	L-serine 0 mM	mono-culture MYb11	5	16.5	0.196
MYb11::dTomato	L-serine 0 mM	mono-culture MYb11	5	17	0.196
MYb11::dTomato	L-serine 0 mM	mono-culture MYb11	5	17.5	0.195
MYb11::dTomato	L-serine 0 mM	mono-culture MYb11	5	18	0.195
MYb11::dTomato	L-serine 0 mM	mono-culture MYb11	5	18.5	0.198
MYb11::dTomato	L-serine 0 mM	mono-culture MYb11	5	19	0.195
MYb11::dTomato	L-serine 0 mM	mono-culture MYb11	5	19.5	0.197
MYb11::dTomato	L-serine 0 mM	mono-culture MYb11	5	20	0.195
MYb11::dTomato	L-serine 0 mM	mono-culture MYb11	5	20.5	0.206
MYb11::dTomato	L-serine 0 mM	mono-culture MYb11	5	21	0.196
MYb11::dTomato	L-serine 0 mM	mono-culture MYb11	5	21.5	0.196
MYb11::dTomato	L-serine 0 mM	mono-culture MYb11	5	22	0.199
MYb11::dTomato	L-serine 0 mM	mono-culture MYb11	5	22.5	0.195
MYb11::dTomato	L-serine 0 mM	mono-culture MYb11	5	23	0.195
MYb11::dTomato	L-serine 0 mM	mono-culture MYb11	5	23.5	0.205
MYb11::dTomato	L-serine 0 mM	mono-culture MYb11	5	24	0.195
MYb11::dTomato	L-serine 0 mM	mono-culture MYb11	6	0.5	0.075
MYb11::dTomato	L-serine 0 mM	mono-culture MYb11	6	1	0.077
MYb11::dTomato	L-serine 0 mM	mono-culture MYb11	6	1.5	0.078
MYb11::dTomato	L-serine 0 mM	mono-culture MYb11	6	2	0.079
MYb11::dTomato	L-serine 0 mM	mono-culture MYb11	6	2.5	0.083
MYb11::dTomato	L-serine 0 mM	mono-culture MYb11	6	3	0.088
MYb11::dTomato	L-serine 0 mM	mono-culture MYb11	6	3.5	0.093
MYb11::dTomato	L-serine 0 mM	mono-culture MYb11	6	4	0.103
MYb11::dTomato	L-serine 0 mM	mono-culture MYb11	6	4.5	0.114
MYb11::dTomato	L-serine 0 mM	mono-culture MYb11	6	5	0.129
MYb11::dTomato	L-serine 0 mM	mono-culture MYb11	6	5.5	0.143
MYb11::dTomato	L-serine 0 mM	mono-culture MYb11	6	6	0.196
MYb11::dTomato	L-serine 0 mM	mono-culture MYb11	6	6.5	0.195
MYb11::dTomato	L-serine 0 mM	mono-culture MYb11	6	7	0.209
MYb11::dTomato	L-serine 0 mM	mono-culture MYb11	6	7.5	0.209
MYb11::dTomato	L-serine 0 mM	mono-culture MYb11	6	8	0.199
MYb11::dTomato	L-serine 0 mM	mono-culture MYb11	6	8.5	0.191
MYb11::dTomato	L-serine 0 mM	mono-culture MYb11	6	9	0.19
MYb11::dTomato	L-serine 0 mM	mono-culture MYb11	6	9.5	0.19
MYb11::dTomato	L-serine 0 mM	mono-culture MYb11	6	10	0.19
MYb11::dTomato	L-serine 0 mM	mono-culture MYb11	6	10.5	0.189
MYb11::dTomato	L-serine 0 mM	mono-culture MYb11	6	11	0.19
MYb11::dTomato	L-serine 0 mM	mono-culture MYb11	6	11.5	0.19
MYb11::dTomato	L-serine 0 mM	mono-culture MYb11	6	12	0.19
MYb11::dTomato	L-serine 0 mM	mono-culture MYb11	6	12.5	0.19
MYb11::dTomato	L-serine 0 mM	mono-culture MYb11	6	13	0.19
MYb11::dTomato	L-serine 0 mM	mono-culture MYb11	6	13.5	0.191
MYb11::dTomato	L-serine 0 mM	mono-culture MYb11	6	14	0.191
MYb11::dTomato	L-serine 0 mM	mono-culture MYb11	6	14.5	0.19
MYb11::dTomato	L-serine 0 mM	mono-culture MYb11	6	15	0.193
MYb11::dTomato	L-serine 0 mM	mono-culture MYb11	6	15.5	0.191
MYb11::dTomato	L-serine 0 mM	mono-culture MYb11	6	16	0.19
MYb11::dTomato	L-serine 0 mM	mono-culture MYb11	6	16.5	0.19
MYb11::dTomato	L-serine 0 mM	mono-culture MYb11	6	17	0.191
MYb11::dTomato	L-serine 0 mM	mono-culture MYb11	6	17.5	0.19
MYb11::dTomato	L-serine 0 mM	mono-culture MYb11	6	18	0.191
MYb11::dTomato	L-serine 0 mM	mono-culture MYb11	6	18.5	0.19
MYb11::dTomato	L-serine 0 mM	mono-culture MYb11	6	19	0.194
MYb11::dTomato	L-serine 0 mM	mono-culture MYb11	6	19.5	0.191
MYb11::dTomato	L-serine 0 mM	mono-culture MYb11	6	20	0.19
MYb11::dTomato	L-serine 0 mM	mono-culture MYb11	6	20.5	0.198
MYb11::dTomato	L-serine 0 mM	mono-culture MYb11	6	21	0.19
MYb11::dTomato	L-serine 0 mM	mono-culture MYb11	6	21.5	0.191
MYb11::dTomato	L-serine 0 mM	mono-culture MYb11	6	22	0.195
MYb11::dTomato	L-serine 0 mM	mono-culture MYb11	6	22.5	0.191
MYb11::dTomato	L-serine 0 mM	mono-culture MYb11	6	23	0.19
MYb11::dTomato	L-serine 0 mM	mono-culture MYb11	6	23.5	0.191
MYb11::dTomato	L-serine 0 mM	mono-culture MYb11	6	24	0.19
MYb11::dTomato	L-serine 0 mM	mono-culture MYb11	7	0.5	0.081
MYb11::dTomato	L-serine 0 mM	mono-culture MYb11	7	1	0.082
MYb11::dTomato	L-serine 0 mM	mono-culture MYb11	7	1.5	0.085
MYb11::dTomato	L-serine 0 mM	mono-culture MYb11	7	2	0.088
MYb11::dTomato	L-serine 0 mM	mono-culture MYb11	7	2.5	0.091
MYb11::dTomato	L-serine 0 mM	mono-culture MYb11	7	3	0.097
MYb11::dTomato	L-serine 0 mM	mono-culture MYb11	7	3.5	0.104
MYb11::dTomato	L-serine 0 mM	mono-culture MYb11	7	4	0.113
MYb11::dTomato	L-serine 0 mM	mono-culture MYb11	7	4.5	0.134
MYb11::dTomato	L-serine 0 mM	mono-culture MYb11	7	5	0.148
MYb11::dTomato	L-serine 0 mM	mono-culture MYb11	7	5.5	0.176
MYb11::dTomato	L-serine 0 mM	mono-culture MYb11	7	6	0.191
MYb11::dTomato	L-serine 0 mM	mono-culture MYb11	7	6.5	0.209
MYb11::dTomato	L-serine 0 mM	mono-culture MYb11	7	7	0.213
MYb11::dTomato	L-serine 0 mM	mono-culture MYb11	7	7.5	0.213
MYb11::dTomato	L-serine 0 mM	mono-culture MYb11	7	8	0.214
MYb11::dTomato	L-serine 0 mM	mono-culture MYb11	7	8.5	0.209
MYb11::dTomato	L-serine 0 mM	mono-culture MYb11	7	9	0.211
MYb11::dTomato	L-serine 0 mM	mono-culture MYb11	7	9.5	0.207
MYb11::dTomato	L-serine 0 mM	mono-culture MYb11	7	10	0.201
MYb11::dTomato	L-serine 0 mM	mono-culture MYb11	7	10.5	0.205
MYb11::dTomato	L-serine 0 mM	mono-culture MYb11	7	11	0.202
MYb11::dTomato	L-serine 0 mM	mono-culture MYb11	7	11.5	0.199
MYb11::dTomato	L-serine 0 mM	mono-culture MYb11	7	12	0.196
MYb11::dTomato	L-serine 0 mM	mono-culture MYb11	7	12.5	0.2
MYb11::dTomato	L-serine 0 mM	mono-culture MYb11	7	13	0.197
MYb11::dTomato	L-serine 0 mM	mono-culture MYb11	7	13.5	0.201
MYb11::dTomato	L-serine 0 mM	mono-culture MYb11	7	14	0.195
MYb11::dTomato	L-serine 0 mM	mono-culture MYb11	7	14.5	0.201
MYb11::dTomato	L-serine 0 mM	mono-culture MYb11	7	15	0.197
MYb11::dTomato	L-serine 0 mM	mono-culture MYb11	7	15.5	0.198
MYb11::dTomato	L-serine 0 mM	mono-culture MYb11	7	16	0.199
MYb11::dTomato	L-serine 0 mM	mono-culture MYb11	7	16.5	0.197
MYb11::dTomato	L-serine 0 mM	mono-culture MYb11	7	17	0.197
MYb11::dTomato	L-serine 0 mM	mono-culture MYb11	7	17.5	0.196
MYb11::dTomato	L-serine 0 mM	mono-culture MYb11	7	18	0.196
MYb11::dTomato	L-serine 0 mM	mono-culture MYb11	7	18.5	0.194
MYb11::dTomato	L-serine 0 mM	mono-culture MYb11	7	19	0.194
MYb11::dTomato	L-serine 0 mM	mono-culture MYb11	7	19.5	0.194
MYb11::dTomato	L-serine 0 mM	mono-culture MYb11	7	20	0.194
MYb11::dTomato	L-serine 0 mM	mono-culture MYb11	7	20.5	0.194
MYb11::dTomato	L-serine 0 mM	mono-culture MYb11	7	21	0.199
MYb11::dTomato	L-serine 0 mM	mono-culture MYb11	7	21.5	0.194
MYb11::dTomato	L-serine 0 mM	mono-culture MYb11	7	22	0.193
MYb11::dTomato	L-serine 0 mM	mono-culture MYb11	7	22.5	0.195
MYb11::dTomato	L-serine 0 mM	mono-culture MYb11	7	23	0.196
MYb11::dTomato	L-serine 0 mM	mono-culture MYb11	7	23.5	0.195
MYb11::dTomato	L-serine 0 mM	mono-culture MYb11	7	24	0.194
MYb11::dTomato	L-serine 0 mM	mono-culture MYb11	8	0.5	0.091
MYb11::dTomato	L-serine 0 mM	mono-culture MYb11	8	1	0.093
MYb11::dTomato	L-serine 0 mM	mono-culture MYb11	8	1.5	0.094
MYb11::dTomato	L-serine 0 mM	mono-culture MYb11	8	2	0.095
MYb11::dTomato	L-serine 0 mM	mono-culture MYb11	8	2.5	0.097
MYb11::dTomato	L-serine 0 mM	mono-culture MYb11	8	3	0.103
MYb11::dTomato	L-serine 0 mM	mono-culture MYb11	8	3.5	0.107
MYb11::dTomato	L-serine 0 mM	mono-culture MYb11	8	4	0.115
MYb11::dTomato	L-serine 0 mM	mono-culture MYb11	8	4.5	0.127
MYb11::dTomato	L-serine 0 mM	mono-culture MYb11	8	5	0.139
MYb11::dTomato	L-serine 0 mM	mono-culture MYb11	8	5.5	0.149
MYb11::dTomato	L-serine 0 mM	mono-culture MYb11	8	6	0.18
MYb11::dTomato	L-serine 0 mM	mono-culture MYb11	8	6.5	0.208
MYb11::dTomato	L-serine 0 mM	mono-culture MYb11	8	7	0.211
MYb11::dTomato	L-serine 0 mM	mono-culture MYb11	8	7.5	0.21
MYb11::dTomato	L-serine 0 mM	mono-culture MYb11	8	8	0.211
MYb11::dTomato	L-serine 0 mM	mono-culture MYb11	8	8.5	0.208
MYb11::dTomato	L-serine 0 mM	mono-culture MYb11	8	9	0.207
MYb11::dTomato	L-serine 0 mM	mono-culture MYb11	8	9.5	0.204
MYb11::dTomato	L-serine 0 mM	mono-culture MYb11	8	10	0.202
MYb11::dTomato	L-serine 0 mM	mono-culture MYb11	8	10.5	0.203
MYb11::dTomato	L-serine 0 mM	mono-culture MYb11	8	11	0.195
MYb11::dTomato	L-serine 0 mM	mono-culture MYb11	8	11.5	0.196
MYb11::dTomato	L-serine 0 mM	mono-culture MYb11	8	12	0.199
MYb11::dTomato	L-serine 0 mM	mono-culture MYb11	8	12.5	0.197
MYb11::dTomato	L-serine 0 mM	mono-culture MYb11	8	13	0.197
MYb11::dTomato	L-serine 0 mM	mono-culture MYb11	8	13.5	0.197
MYb11::dTomato	L-serine 0 mM	mono-culture MYb11	8	14	0.195
MYb11::dTomato	L-serine 0 mM	mono-culture MYb11	8	14.5	0.199
MYb11::dTomato	L-serine 0 mM	mono-culture MYb11	8	15	0.199
MYb11::dTomato	L-serine 0 mM	mono-culture MYb11	8	15.5	0.195
MYb11::dTomato	L-serine 0 mM	mono-culture MYb11	8	16	0.194
MYb11::dTomato	L-serine 0 mM	mono-culture MYb11	8	16.5	0.198
MYb11::dTomato	L-serine 0 mM	mono-culture MYb11	8	17	0.202
MYb11::dTomato	L-serine 0 mM	mono-culture MYb11	8	17.5	0.196
MYb11::dTomato	L-serine 0 mM	mono-culture MYb11	8	18	0.198
MYb11::dTomato	L-serine 0 mM	mono-culture MYb11	8	18.5	0.194
MYb11::dTomato	L-serine 0 mM	mono-culture MYb11	8	19	0.196
MYb11::dTomato	L-serine 0 mM	mono-culture MYb11	8	19.5	0.2
MYb11::dTomato	L-serine 0 mM	mono-culture MYb11	8	20	0.194
MYb11::dTomato	L-serine 0 mM	mono-culture MYb11	8	20.5	0.193
MYb11::dTomato	L-serine 0 mM	mono-culture MYb11	8	21	0.199
MYb11::dTomato	L-serine 0 mM	mono-culture MYb11	8	21.5	0.192
MYb11::dTomato	L-serine 0 mM	mono-culture MYb11	8	22	0.195
MYb11::dTomato	L-serine 0 mM	mono-culture MYb11	8	22.5	0.192
MYb11::dTomato	L-serine 0 mM	mono-culture MYb11	8	23	0.192
MYb11::dTomato	L-serine 0 mM	mono-culture MYb11	8	23.5	0.193
MYb11::dTomato	L-serine 0 mM	mono-culture MYb11	8	24	0.194
MYb11::dTomato	L-serine 0 mM	mono-culture MYb11	9	0.5	0.081
MYb11::dTomato	L-serine 0 mM	mono-culture MYb11	9	1	0.083
MYb11::dTomato	L-serine 0 mM	mono-culture MYb11	9	1.5	0.085
MYb11::dTomato	L-serine 0 mM	mono-culture MYb11	9	2	0.088
MYb11::dTomato	L-serine 0 mM	mono-culture MYb11	9	2.5	0.091
MYb11::dTomato	L-serine 0 mM	mono-culture MYb11	9	3	0.097
MYb11::dTomato	L-serine 0 mM	mono-culture MYb11	9	3.5	0.103
MYb11::dTomato	L-serine 0 mM	mono-culture MYb11	9	4	0.112
MYb11::dTomato	L-serine 0 mM	mono-culture MYb11	9	4.5	0.131
MYb11::dTomato	L-serine 0 mM	mono-culture MYb11	9	5	0.134
MYb11::dTomato	L-serine 0 mM	mono-culture MYb11	9	5.5	0.167
MYb11::dTomato	L-serine 0 mM	mono-culture MYb11	9	6	0.194
MYb11::dTomato	L-serine 0 mM	mono-culture MYb11	9	6.5	0.2
MYb11::dTomato	L-serine 0 mM	mono-culture MYb11	9	7	0.206
MYb11::dTomato	L-serine 0 mM	mono-culture MYb11	9	7.5	0.202
MYb11::dTomato	L-serine 0 mM	mono-culture MYb11	9	8	0.204
MYb11::dTomato	L-serine 0 mM	mono-culture MYb11	9	8.5	0.196
MYb11::dTomato	L-serine 0 mM	mono-culture MYb11	9	9	0.207
MYb11::dTomato	L-serine 0 mM	mono-culture MYb11	9	9.5	0.197
MYb11::dTomato	L-serine 0 mM	mono-culture MYb11	9	10	0.202
MYb11::dTomato	L-serine 0 mM	mono-culture MYb11	9	10.5	0.196
MYb11::dTomato	L-serine 0 mM	mono-culture MYb11	9	11	0.204
MYb11::dTomato	L-serine 0 mM	mono-culture MYb11	9	11.5	0.209
MYb11::dTomato	L-serine 0 mM	mono-culture MYb11	9	12	0.202
MYb11::dTomato	L-serine 0 mM	mono-culture MYb11	9	12.5	0.197
MYb11::dTomato	L-serine 0 mM	mono-culture MYb11	9	13	0.2
MYb11::dTomato	L-serine 0 mM	mono-culture MYb11	9	13.5	0.198
MYb11::dTomato	L-serine 0 mM	mono-culture MYb11	9	14	0.195
MYb11::dTomato	L-serine 0 mM	mono-culture MYb11	9	14.5	0.193
MYb11::dTomato	L-serine 0 mM	mono-culture MYb11	9	15	0.195
MYb11::dTomato	L-serine 0 mM	mono-culture MYb11	9	15.5	0.196
MYb11::dTomato	L-serine 0 mM	mono-culture MYb11	9	16	0.197
MYb11::dTomato	L-serine 0 mM	mono-culture MYb11	9	16.5	0.195
MYb11::dTomato	L-serine 0 mM	mono-culture MYb11	9	17	0.193
MYb11::dTomato	L-serine 0 mM	mono-culture MYb11	9	17.5	0.194
MYb11::dTomato	L-serine 0 mM	mono-culture MYb11	9	18	0.196
MYb11::dTomato	L-serine 0 mM	mono-culture MYb11	9	18.5	0.193
MYb11::dTomato	L-serine 0 mM	mono-culture MYb11	9	19	0.193
MYb11::dTomato	L-serine 0 mM	mono-culture MYb11	9	19.5	0.192
MYb11::dTomato	L-serine 0 mM	mono-culture MYb11	9	20	0.195
MYb11::dTomato	L-serine 0 mM	mono-culture MYb11	9	20.5	0.191
MYb11::dTomato	L-serine 0 mM	mono-culture MYb11	9	21	0.194
MYb11::dTomato	L-serine 0 mM	mono-culture MYb11	9	21.5	0.193
MYb11::dTomato	L-serine 0 mM	mono-culture MYb11	9	22	0.196
MYb11::dTomato	L-serine 0 mM	mono-culture MYb11	9	22.5	0.194
MYb11::dTomato	L-serine 0 mM	mono-culture MYb11	9	23	0.192
MYb11::dTomato	L-serine 0 mM	mono-culture MYb11	9	23.5	0.194
MYb11::dTomato	L-serine 0 mM	mono-culture MYb11	9	24	0.198
MYb11::dTomato	L-serine 0 mM	mono-culture MYb11	10	0.5	0.078
MYb11::dTomato	L-serine 0 mM	mono-culture MYb11	10	1	0.079
MYb11::dTomato	L-serine 0 mM	mono-culture MYb11	10	1.5	0.08
MYb11::dTomato	L-serine 0 mM	mono-culture MYb11	10	2	0.083
MYb11::dTomato	L-serine 0 mM	mono-culture MYb11	10	2.5	0.086
MYb11::dTomato	L-serine 0 mM	mono-culture MYb11	10	3	0.09
MYb11::dTomato	L-serine 0 mM	mono-culture MYb11	10	3.5	0.096
MYb11::dTomato	L-serine 0 mM	mono-culture MYb11	10	4	0.107
MYb11::dTomato	L-serine 0 mM	mono-culture MYb11	10	4.5	0.124
MYb11::dTomato	L-serine 0 mM	mono-culture MYb11	10	5	0.131
MYb11::dTomato	L-serine 0 mM	mono-culture MYb11	10	5.5	0.159
MYb11::dTomato	L-serine 0 mM	mono-culture MYb11	10	6	0.174
MYb11::dTomato	L-serine 0 mM	mono-culture MYb11	10	6.5	0.186
MYb11::dTomato	L-serine 0 mM	mono-culture MYb11	10	7	0.199
MYb11::dTomato	L-serine 0 mM	mono-culture MYb11	10	7.5	0.196
MYb11::dTomato	L-serine 0 mM	mono-culture MYb11	10	8	0.195
MYb11::dTomato	L-serine 0 mM	mono-culture MYb11	10	8.5	0.203
MYb11::dTomato	L-serine 0 mM	mono-culture MYb11	10	9	0.223
MYb11::dTomato	L-serine 0 mM	mono-culture MYb11	10	9.5	0.224
MYb11::dTomato	L-serine 0 mM	mono-culture MYb11	10	10	0.205
MYb11::dTomato	L-serine 0 mM	mono-culture MYb11	10	10.5	0.212
MYb11::dTomato	L-serine 0 mM	mono-culture MYb11	10	11	0.195
MYb11::dTomato	L-serine 0 mM	mono-culture MYb11	10	11.5	0.205
MYb11::dTomato	L-serine 0 mM	mono-culture MYb11	10	12	0.196
MYb11::dTomato	L-serine 0 mM	mono-culture MYb11	10	12.5	0.193
MYb11::dTomato	L-serine 0 mM	mono-culture MYb11	10	13	0.192
MYb11::dTomato	L-serine 0 mM	mono-culture MYb11	10	13.5	0.193
MYb11::dTomato	L-serine 0 mM	mono-culture MYb11	10	14	0.191
MYb11::dTomato	L-serine 0 mM	mono-culture MYb11	10	14.5	0.192
MYb11::dTomato	L-serine 0 mM	mono-culture MYb11	10	15	0.191
MYb11::dTomato	L-serine 0 mM	mono-culture MYb11	10	15.5	0.19
MYb11::dTomato	L-serine 0 mM	mono-culture MYb11	10	16	0.191
MYb11::dTomato	L-serine 0 mM	mono-culture MYb11	10	16.5	0.191
MYb11::dTomato	L-serine 0 mM	mono-culture MYb11	10	17	0.19
MYb11::dTomato	L-serine 0 mM	mono-culture MYb11	10	17.5	0.191
MYb11::dTomato	L-serine 0 mM	mono-culture MYb11	10	18	0.19
MYb11::dTomato	L-serine 0 mM	mono-culture MYb11	10	18.5	0.19
MYb11::dTomato	L-serine 0 mM	mono-culture MYb11	10	19	0.19
MYb11::dTomato	L-serine 0 mM	mono-culture MYb11	10	19.5	0.19
MYb11::dTomato	L-serine 0 mM	mono-culture MYb11	10	20	0.19
MYb11::dTomato	L-serine 0 mM	mono-culture MYb11	10	20.5	0.191
MYb11::dTomato	L-serine 0 mM	mono-culture MYb11	10	21	0.19
MYb11::dTomato	L-serine 0 mM	mono-culture MYb11	10	21.5	0.189
MYb11::dTomato	L-serine 0 mM	mono-culture MYb11	10	22	0.19
MYb11::dTomato	L-serine 0 mM	mono-culture MYb11	10	22.5	0.189
MYb11::dTomato	L-serine 0 mM	mono-culture MYb11	10	23	0.189
MYb11::dTomato	L-serine 0 mM	mono-culture MYb11	10	23.5	0.191
MYb11::dTomato	L-serine 0 mM	mono-culture MYb11	10	24	0.189
MYb11::dTomato	L-serine 0 mM	mono-culture MYb11	11	0.5	0.081
MYb11::dTomato	L-serine 0 mM	mono-culture MYb11	11	1	0.081
MYb11::dTomato	L-serine 0 mM	mono-culture MYb11	11	1.5	0.082
MYb11::dTomato	L-serine 0 mM	mono-culture MYb11	11	2	0.085
MYb11::dTomato	L-serine 0 mM	mono-culture MYb11	11	2.5	0.088
MYb11::dTomato	L-serine 0 mM	mono-culture MYb11	11	3	0.092
MYb11::dTomato	L-serine 0 mM	mono-culture MYb11	11	3.5	0.097
MYb11::dTomato	L-serine 0 mM	mono-culture MYb11	11	4	0.109
MYb11::dTomato	L-serine 0 mM	mono-culture MYb11	11	4.5	0.124
MYb11::dTomato	L-serine 0 mM	mono-culture MYb11	11	5	0.136
MYb11::dTomato	L-serine 0 mM	mono-culture MYb11	11	5.5	0.154
MYb11::dTomato	L-serine 0 mM	mono-culture MYb11	11	6	0.193
MYb11::dTomato	L-serine 0 mM	mono-culture MYb11	11	6.5	0.193
MYb11::dTomato	L-serine 0 mM	mono-culture MYb11	11	7	0.197
MYb11::dTomato	L-serine 0 mM	mono-culture MYb11	11	7.5	0.213
MYb11::dTomato	L-serine 0 mM	mono-culture MYb11	11	8	0.191
MYb11::dTomato	L-serine 0 mM	mono-culture MYb11	11	8.5	0.201
MYb11::dTomato	L-serine 0 mM	mono-culture MYb11	11	9	0.2
MYb11::dTomato	L-serine 0 mM	mono-culture MYb11	11	9.5	0.192
MYb11::dTomato	L-serine 0 mM	mono-culture MYb11	11	10	0.191
MYb11::dTomato	L-serine 0 mM	mono-culture MYb11	11	10.5	0.191
MYb11::dTomato	L-serine 0 mM	mono-culture MYb11	11	11	0.191
MYb11::dTomato	L-serine 0 mM	mono-culture MYb11	11	11.5	0.191
MYb11::dTomato	L-serine 0 mM	mono-culture MYb11	11	12	0.193
MYb11::dTomato	L-serine 0 mM	mono-culture MYb11	11	12.5	0.191
MYb11::dTomato	L-serine 0 mM	mono-culture MYb11	11	13	0.192
MYb11::dTomato	L-serine 0 mM	mono-culture MYb11	11	13.5	0.192
MYb11::dTomato	L-serine 0 mM	mono-culture MYb11	11	14	0.192
MYb11::dTomato	L-serine 0 mM	mono-culture MYb11	11	14.5	0.192
MYb11::dTomato	L-serine 0 mM	mono-culture MYb11	11	15	0.191
MYb11::dTomato	L-serine 0 mM	mono-culture MYb11	11	15.5	0.192
MYb11::dTomato	L-serine 0 mM	mono-culture MYb11	11	16	0.191
MYb11::dTomato	L-serine 0 mM	mono-culture MYb11	11	16.5	0.191
MYb11::dTomato	L-serine 0 mM	mono-culture MYb11	11	17	0.192
MYb11::dTomato	L-serine 0 mM	mono-culture MYb11	11	17.5	0.191
MYb11::dTomato	L-serine 0 mM	mono-culture MYb11	11	18	0.19
MYb11::dTomato	L-serine 0 mM	mono-culture MYb11	11	18.5	0.191
MYb11::dTomato	L-serine 0 mM	mono-culture MYb11	11	19	0.193
MYb11::dTomato	L-serine 0 mM	mono-culture MYb11	11	19.5	0.191
MYb11::dTomato	L-serine 0 mM	mono-culture MYb11	11	20	0.191
MYb11::dTomato	L-serine 0 mM	mono-culture MYb11	11	20.5	0.193
MYb11::dTomato	L-serine 0 mM	mono-culture MYb11	11	21	0.19
MYb11::dTomato	L-serine 0 mM	mono-culture MYb11	11	21.5	0.191
MYb11::dTomato	L-serine 0 mM	mono-culture MYb11	11	22	0.19
MYb11::dTomato	L-serine 0 mM	mono-culture MYb11	11	22.5	0.19
MYb11::dTomato	L-serine 0 mM	mono-culture MYb11	11	23	0.191
MYb11::dTomato	L-serine 0 mM	mono-culture MYb11	11	23.5	0.19
MYb11::dTomato	L-serine 0 mM	mono-culture MYb11	11	24	0.19
MYb11::dTomato	L-serine 0 mM	mono-culture MYb11	12	0.5	0.083
MYb11::dTomato	L-serine 0 mM	mono-culture MYb11	12	1	0.084
MYb11::dTomato	L-serine 0 mM	mono-culture MYb11	12	1.5	0.085
MYb11::dTomato	L-serine 0 mM	mono-culture MYb11	12	2	0.088
MYb11::dTomato	L-serine 0 mM	mono-culture MYb11	12	2.5	0.09
MYb11::dTomato	L-serine 0 mM	mono-culture MYb11	12	3	0.097
MYb11::dTomato	L-serine 0 mM	mono-culture MYb11	12	3.5	0.102
MYb11::dTomato	L-serine 0 mM	mono-culture MYb11	12	4	0.112
MYb11::dTomato	L-serine 0 mM	mono-culture MYb11	12	4.5	0.128
MYb11::dTomato	L-serine 0 mM	mono-culture MYb11	12	5	0.136
MYb11::dTomato	L-serine 0 mM	mono-culture MYb11	12	5.5	0.155
MYb11::dTomato	L-serine 0 mM	mono-culture MYb11	12	6	0.187
MYb11::dTomato	L-serine 0 mM	mono-culture MYb11	12	6.5	0.195
MYb11::dTomato	L-serine 0 mM	mono-culture MYb11	12	7	0.209
MYb11::dTomato	L-serine 0 mM	mono-culture MYb11	12	7.5	0.204
MYb11::dTomato	L-serine 0 mM	mono-culture MYb11	12	8	0.203
MYb11::dTomato	L-serine 0 mM	mono-culture MYb11	12	8.5	0.199
MYb11::dTomato	L-serine 0 mM	mono-culture MYb11	12	9	0.201
MYb11::dTomato	L-serine 0 mM	mono-culture MYb11	12	9.5	0.219
MYb11::dTomato	L-serine 0 mM	mono-culture MYb11	12	10	0.218
MYb11::dTomato	L-serine 0 mM	mono-culture MYb11	12	10.5	0.22
MYb11::dTomato	L-serine 0 mM	mono-culture MYb11	12	11	0.25
MYb11::dTomato	L-serine 0 mM	mono-culture MYb11	12	11.5	0.217
MYb11::dTomato	L-serine 0 mM	mono-culture MYb11	12	12	0.21
MYb11::dTomato	L-serine 0 mM	mono-culture MYb11	12	12.5	0.22
MYb11::dTomato	L-serine 0 mM	mono-culture MYb11	12	13	0.199
MYb11::dTomato	L-serine 0 mM	mono-culture MYb11	12	13.5	0.2
MYb11::dTomato	L-serine 0 mM	mono-culture MYb11	12	14	0.2
MYb11::dTomato	L-serine 0 mM	mono-culture MYb11	12	14.5	0.199
MYb11::dTomato	L-serine 0 mM	mono-culture MYb11	12	15	0.198
MYb11::dTomato	L-serine 0 mM	mono-culture MYb11	12	15.5	0.203
MYb11::dTomato	L-serine 0 mM	mono-culture MYb11	12	16	0.199
MYb11::dTomato	L-serine 0 mM	mono-culture MYb11	12	16.5	0.198
MYb11::dTomato	L-serine 0 mM	mono-culture MYb11	12	17	0.197
MYb11::dTomato	L-serine 0 mM	mono-culture MYb11	12	17.5	0.197
MYb11::dTomato	L-serine 0 mM	mono-culture MYb11	12	18	0.199
MYb11::dTomato	L-serine 0 mM	mono-culture MYb11	12	18.5	0.199
MYb11::dTomato	L-serine 0 mM	mono-culture MYb11	12	19	0.201
MYb11::dTomato	L-serine 0 mM	mono-culture MYb11	12	19.5	0.198
MYb11::dTomato	L-serine 0 mM	mono-culture MYb11	12	20	0.2
MYb11::dTomato	L-serine 0 mM	mono-culture MYb11	12	20.5	0.196
MYb11::dTomato	L-serine 0 mM	mono-culture MYb11	12	21	0.197
MYb11::dTomato	L-serine 0 mM	mono-culture MYb11	12	21.5	0.2
MYb11::dTomato	L-serine 0 mM	mono-culture MYb11	12	22	0.196
MYb11::dTomato	L-serine 0 mM	mono-culture MYb11	12	22.5	0.203
MYb11::dTomato	L-serine 0 mM	mono-culture MYb11	12	23	0.199
MYb11::dTomato	L-serine 0 mM	mono-culture MYb11	12	23.5	0.199
MYb11::dTomato	L-serine 0 mM	mono-culture MYb11	12	24	0.195
MYb11::dTomato	L-serine 0 mM	mono-culture MYb11	13	0.5	0.079
MYb11::dTomato	L-serine 0 mM	mono-culture MYb11	13	1	0.081
MYb11::dTomato	L-serine 0 mM	mono-culture MYb11	13	1.5	0.082
MYb11::dTomato	L-serine 0 mM	mono-culture MYb11	13	2	0.085
MYb11::dTomato	L-serine 0 mM	mono-culture MYb11	13	2.5	0.088
MYb11::dTomato	L-serine 0 mM	mono-culture MYb11	13	3	0.091
MYb11::dTomato	L-serine 0 mM	mono-culture MYb11	13	3.5	0.097
MYb11::dTomato	L-serine 0 mM	mono-culture MYb11	13	4	0.11
MYb11::dTomato	L-serine 0 mM	mono-culture MYb11	13	4.5	0.122
MYb11::dTomato	L-serine 0 mM	mono-culture MYb11	13	5	0.136
MYb11::dTomato	L-serine 0 mM	mono-culture MYb11	13	5.5	0.157
MYb11::dTomato	L-serine 0 mM	mono-culture MYb11	13	6	0.183
MYb11::dTomato	L-serine 0 mM	mono-culture MYb11	13	6.5	0.193
MYb11::dTomato	L-serine 0 mM	mono-culture MYb11	13	7	0.189
MYb11::dTomato	L-serine 0 mM	mono-culture MYb11	13	7.5	0.198
MYb11::dTomato	L-serine 0 mM	mono-culture MYb11	13	8	0.19
MYb11::dTomato	L-serine 0 mM	mono-culture MYb11	13	8.5	0.19
MYb11::dTomato	L-serine 0 mM	mono-culture MYb11	13	9	0.197
MYb11::dTomato	L-serine 0 mM	mono-culture MYb11	13	9.5	0.19
MYb11::dTomato	L-serine 0 mM	mono-culture MYb11	13	10	0.191
MYb11::dTomato	L-serine 0 mM	mono-culture MYb11	13	10.5	0.19
MYb11::dTomato	L-serine 0 mM	mono-culture MYb11	13	11	0.191
MYb11::dTomato	L-serine 0 mM	mono-culture MYb11	13	11.5	0.191
MYb11::dTomato	L-serine 0 mM	mono-culture MYb11	13	12	0.191
MYb11::dTomato	L-serine 0 mM	mono-culture MYb11	13	12.5	0.192
MYb11::dTomato	L-serine 0 mM	mono-culture MYb11	13	13	0.191
MYb11::dTomato	L-serine 0 mM	mono-culture MYb11	13	13.5	0.192
MYb11::dTomato	L-serine 0 mM	mono-culture MYb11	13	14	0.191
MYb11::dTomato	L-serine 0 mM	mono-culture MYb11	13	14.5	0.192
MYb11::dTomato	L-serine 0 mM	mono-culture MYb11	13	15	0.192
MYb11::dTomato	L-serine 0 mM	mono-culture MYb11	13	15.5	0.193
MYb11::dTomato	L-serine 0 mM	mono-culture MYb11	13	16	0.191
MYb11::dTomato	L-serine 0 mM	mono-culture MYb11	13	16.5	0.191
MYb11::dTomato	L-serine 0 mM	mono-culture MYb11	13	17	0.191
MYb11::dTomato	L-serine 0 mM	mono-culture MYb11	13	17.5	0.191
MYb11::dTomato	L-serine 0 mM	mono-culture MYb11	13	18	0.191
MYb11::dTomato	L-serine 0 mM	mono-culture MYb11	13	18.5	0.191
MYb11::dTomato	L-serine 0 mM	mono-culture MYb11	13	19	0.191
MYb11::dTomato	L-serine 0 mM	mono-culture MYb11	13	19.5	0.19
MYb11::dTomato	L-serine 0 mM	mono-culture MYb11	13	20	0.19
MYb11::dTomato	L-serine 0 mM	mono-culture MYb11	13	20.5	0.19
MYb11::dTomato	L-serine 0 mM	mono-culture MYb11	13	21	0.19
MYb11::dTomato	L-serine 0 mM	mono-culture MYb11	13	21.5	0.19
MYb11::dTomato	L-serine 0 mM	mono-culture MYb11	13	22	0.19
MYb11::dTomato	L-serine 0 mM	mono-culture MYb11	13	22.5	0.19
MYb11::dTomato	L-serine 0 mM	mono-culture MYb11	13	23	0.19
MYb11::dTomato	L-serine 0 mM	mono-culture MYb11	13	23.5	0.19
MYb11::dTomato	L-serine 0 mM	mono-culture MYb11	13	24	0.191
MYb11::dTomato	L-serine 0 mM	mono-culture MYb11	14	0.5	0.083
MYb11::dTomato	L-serine 0 mM	mono-culture MYb11	14	1	0.084
MYb11::dTomato	L-serine 0 mM	mono-culture MYb11	14	1.5	0.082
MYb11::dTomato	L-serine 0 mM	mono-culture MYb11	14	2	0.083
MYb11::dTomato	L-serine 0 mM	mono-culture MYb11	14	2.5	0.085
MYb11::dTomato	L-serine 0 mM	mono-culture MYb11	14	3	0.088
MYb11::dTomato	L-serine 0 mM	mono-culture MYb11	14	3.5	0.092
MYb11::dTomato	L-serine 0 mM	mono-culture MYb11	14	4	0.101
MYb11::dTomato	L-serine 0 mM	mono-culture MYb11	14	4.5	0.113
MYb11::dTomato	L-serine 0 mM	mono-culture MYb11	14	5	0.132
MYb11::dTomato	L-serine 0 mM	mono-culture MYb11	14	5.5	0.158
MYb11::dTomato	L-serine 0 mM	mono-culture MYb11	14	6	0.161
MYb11::dTomato	L-serine 0 mM	mono-culture MYb11	14	6.5	0.179
MYb11::dTomato	L-serine 0 mM	mono-culture MYb11	14	7	0.191
MYb11::dTomato	L-serine 0 mM	mono-culture MYb11	14	7.5	0.195
MYb11::dTomato	L-serine 0 mM	mono-culture MYb11	14	8	0.19
MYb11::dTomato	L-serine 0 mM	mono-culture MYb11	14	8.5	0.191
MYb11::dTomato	L-serine 0 mM	mono-culture MYb11	14	9	0.194
MYb11::dTomato	L-serine 0 mM	mono-culture MYb11	14	9.5	0.194
MYb11::dTomato	L-serine 0 mM	mono-culture MYb11	14	10	0.195
MYb11::dTomato	L-serine 0 mM	mono-culture MYb11	14	10.5	0.193
MYb11::dTomato	L-serine 0 mM	mono-culture MYb11	14	11	0.226
MYb11::dTomato	L-serine 0 mM	mono-culture MYb11	14	11.5	0.2
MYb11::dTomato	L-serine 0 mM	mono-culture MYb11	14	12	0.198
MYb11::dTomato	L-serine 0 mM	mono-culture MYb11	14	12.5	0.198
MYb11::dTomato	L-serine 0 mM	mono-culture MYb11	14	13	0.223
MYb11::dTomato	L-serine 0 mM	mono-culture MYb11	14	13.5	0.2
MYb11::dTomato	L-serine 0 mM	mono-culture MYb11	14	14	0.206
MYb11::dTomato	L-serine 0 mM	mono-culture MYb11	14	14.5	0.218
MYb11::dTomato	L-serine 0 mM	mono-culture MYb11	14	15	0.197
MYb11::dTomato	L-serine 0 mM	mono-culture MYb11	14	15.5	0.195
MYb11::dTomato	L-serine 0 mM	mono-culture MYb11	14	16	0.195
MYb11::dTomato	L-serine 0 mM	mono-culture MYb11	14	16.5	0.215
MYb11::dTomato	L-serine 0 mM	mono-culture MYb11	14	17	0.197
MYb11::dTomato	L-serine 0 mM	mono-culture MYb11	14	17.5	0.198
MYb11::dTomato	L-serine 0 mM	mono-culture MYb11	14	18	0.206
MYb11::dTomato	L-serine 0 mM	mono-culture MYb11	14	18.5	0.195
MYb11::dTomato	L-serine 0 mM	mono-culture MYb11	14	19	0.195
MYb11::dTomato	L-serine 0 mM	mono-culture MYb11	14	19.5	0.212
MYb11::dTomato	L-serine 0 mM	mono-culture MYb11	14	20	0.201
MYb11::dTomato	L-serine 0 mM	mono-culture MYb11	14	20.5	0.206
MYb11::dTomato	L-serine 0 mM	mono-culture MYb11	14	21	0.196
MYb11::dTomato	L-serine 0 mM	mono-culture MYb11	14	21.5	0.195
MYb11::dTomato	L-serine 0 mM	mono-culture MYb11	14	22	0.199
MYb11::dTomato	L-serine 0 mM	mono-culture MYb11	14	22.5	0.195
MYb11::dTomato	L-serine 0 mM	mono-culture MYb11	14	23	0.197
MYb11::dTomato	L-serine 0 mM	mono-culture MYb11	14	23.5	0.195
MYb11::dTomato	L-serine 0 mM	mono-culture MYb11	14	24	0.204
MYb11::dTomato_MYb71::GFP	L-serine 0 mM	co-culture MYb11 and MYb71	1	0.5	0.08
MYb11::dTomato_MYb71::GFP	L-serine 0 mM	co-culture MYb11 and MYb71	1	1	0.082
MYb11::dTomato_MYb71::GFP	L-serine 0 mM	co-culture MYb11 and MYb71	1	1.5	0.083
MYb11::dTomato_MYb71::GFP	L-serine 0 mM	co-culture MYb11 and MYb71	1	2	0.085
MYb11::dTomato_MYb71::GFP	L-serine 0 mM	co-culture MYb11 and MYb71	1	2.5	0.087
MYb11::dTomato_MYb71::GFP	L-serine 0 mM	co-culture MYb11 and MYb71	1	3	0.09
MYb11::dTomato_MYb71::GFP	L-serine 0 mM	co-culture MYb11 and MYb71	1	3.5	0.094
MYb11::dTomato_MYb71::GFP	L-serine 0 mM	co-culture MYb11 and MYb71	1	4	0.099
MYb11::dTomato_MYb71::GFP	L-serine 0 mM	co-culture MYb11 and MYb71	1	4.5	0.108
MYb11::dTomato_MYb71::GFP	L-serine 0 mM	co-culture MYb11 and MYb71	1	5	0.12
MYb11::dTomato_MYb71::GFP	L-serine 0 mM	co-culture MYb11 and MYb71	1	5.5	0.131
MYb11::dTomato_MYb71::GFP	L-serine 0 mM	co-culture MYb11 and MYb71	1	6	0.149
MYb11::dTomato_MYb71::GFP	L-serine 0 mM	co-culture MYb11 and MYb71	1	6.5	0.165
MYb11::dTomato_MYb71::GFP	L-serine 0 mM	co-culture MYb11 and MYb71	1	7	0.192
MYb11::dTomato_MYb71::GFP	L-serine 0 mM	co-culture MYb11 and MYb71	1	7.5	0.202
MYb11::dTomato_MYb71::GFP	L-serine 0 mM	co-culture MYb11 and MYb71	1	8	0.207
MYb11::dTomato_MYb71::GFP	L-serine 0 mM	co-culture MYb11 and MYb71	1	8.5	0.208
MYb11::dTomato_MYb71::GFP	L-serine 0 mM	co-culture MYb11 and MYb71	1	9	0.209
MYb11::dTomato_MYb71::GFP	L-serine 0 mM	co-culture MYb11 and MYb71	1	9.5	0.21
MYb11::dTomato_MYb71::GFP	L-serine 0 mM	co-culture MYb11 and MYb71	1	10	0.213
MYb11::dTomato_MYb71::GFP	L-serine 0 mM	co-culture MYb11 and MYb71	1	10.5	0.215
MYb11::dTomato_MYb71::GFP	L-serine 0 mM	co-culture MYb11 and MYb71	1	11	0.215
MYb11::dTomato_MYb71::GFP	L-serine 0 mM	co-culture MYb11 and MYb71	1	11.5	0.217
MYb11::dTomato_MYb71::GFP	L-serine 0 mM	co-culture MYb11 and MYb71	1	12	0.233
MYb11::dTomato_MYb71::GFP	L-serine 0 mM	co-culture MYb11 and MYb71	1	12.5	0.219
MYb11::dTomato_MYb71::GFP	L-serine 0 mM	co-culture MYb11 and MYb71	1	13	0.221
MYb11::dTomato_MYb71::GFP	L-serine 0 mM	co-culture MYb11 and MYb71	1	13.5	0.222
MYb11::dTomato_MYb71::GFP	L-serine 0 mM	co-culture MYb11 and MYb71	1	14	0.222
MYb11::dTomato_MYb71::GFP	L-serine 0 mM	co-culture MYb11 and MYb71	1	14.5	0.224
MYb11::dTomato_MYb71::GFP	L-serine 0 mM	co-culture MYb11 and MYb71	1	15	0.222
MYb11::dTomato_MYb71::GFP	L-serine 0 mM	co-culture MYb11 and MYb71	1	15.5	0.223
MYb11::dTomato_MYb71::GFP	L-serine 0 mM	co-culture MYb11 and MYb71	1	16	0.223
MYb11::dTomato_MYb71::GFP	L-serine 0 mM	co-culture MYb11 and MYb71	1	16.5	0.224
MYb11::dTomato_MYb71::GFP	L-serine 0 mM	co-culture MYb11 and MYb71	1	17	0.224
MYb11::dTomato_MYb71::GFP	L-serine 0 mM	co-culture MYb11 and MYb71	1	17.5	0.224
MYb11::dTomato_MYb71::GFP	L-serine 0 mM	co-culture MYb11 and MYb71	1	18	0.225
MYb11::dTomato_MYb71::GFP	L-serine 0 mM	co-culture MYb11 and MYb71	1	18.5	0.225
MYb11::dTomato_MYb71::GFP	L-serine 0 mM	co-culture MYb11 and MYb71	1	19	0.225
MYb11::dTomato_MYb71::GFP	L-serine 0 mM	co-culture MYb11 and MYb71	1	19.5	0.226
MYb11::dTomato_MYb71::GFP	L-serine 0 mM	co-culture MYb11 and MYb71	1	20	0.226
MYb11::dTomato_MYb71::GFP	L-serine 0 mM	co-culture MYb11 and MYb71	1	20.5	0.226
MYb11::dTomato_MYb71::GFP	L-serine 0 mM	co-culture MYb11 and MYb71	1	21	0.227
MYb11::dTomato_MYb71::GFP	L-serine 0 mM	co-culture MYb11 and MYb71	1	21.5	0.227
MYb11::dTomato_MYb71::GFP	L-serine 0 mM	co-culture MYb11 and MYb71	1	22	0.227
MYb11::dTomato_MYb71::GFP	L-serine 0 mM	co-culture MYb11 and MYb71	1	22.5	0.228
MYb11::dTomato_MYb71::GFP	L-serine 0 mM	co-culture MYb11 and MYb71	1	23	0.228
MYb11::dTomato_MYb71::GFP	L-serine 0 mM	co-culture MYb11 and MYb71	1	23.5	0.228
MYb11::dTomato_MYb71::GFP	L-serine 0 mM	co-culture MYb11 and MYb71	1	24	0.228
MYb11::dTomato_MYb71::GFP	L-serine 0 mM	co-culture MYb11 and MYb71	2	0.5	0.082
MYb11::dTomato_MYb71::GFP	L-serine 0 mM	co-culture MYb11 and MYb71	2	1	0.088
MYb11::dTomato_MYb71::GFP	L-serine 0 mM	co-culture MYb11 and MYb71	2	1.5	0.085
MYb11::dTomato_MYb71::GFP	L-serine 0 mM	co-culture MYb11 and MYb71	2	2	0.09
MYb11::dTomato_MYb71::GFP	L-serine 0 mM	co-culture MYb11 and MYb71	2	2.5	0.087
MYb11::dTomato_MYb71::GFP	L-serine 0 mM	co-culture MYb11 and MYb71	2	3	0.09
MYb11::dTomato_MYb71::GFP	L-serine 0 mM	co-culture MYb11 and MYb71	2	3.5	0.093
MYb11::dTomato_MYb71::GFP	L-serine 0 mM	co-culture MYb11 and MYb71	2	4	0.099
MYb11::dTomato_MYb71::GFP	L-serine 0 mM	co-culture MYb11 and MYb71	2	4.5	0.105
MYb11::dTomato_MYb71::GFP	L-serine 0 mM	co-culture MYb11 and MYb71	2	5	0.116
MYb11::dTomato_MYb71::GFP	L-serine 0 mM	co-culture MYb11 and MYb71	2	5.5	0.128
MYb11::dTomato_MYb71::GFP	L-serine 0 mM	co-culture MYb11 and MYb71	2	6	0.143
MYb11::dTomato_MYb71::GFP	L-serine 0 mM	co-culture MYb11 and MYb71	2	6.5	0.156
MYb11::dTomato_MYb71::GFP	L-serine 0 mM	co-culture MYb11 and MYb71	2	7	0.173
MYb11::dTomato_MYb71::GFP	L-serine 0 mM	co-culture MYb11 and MYb71	2	7.5	0.197
MYb11::dTomato_MYb71::GFP	L-serine 0 mM	co-culture MYb11 and MYb71	2	8	0.236
MYb11::dTomato_MYb71::GFP	L-serine 0 mM	co-culture MYb11 and MYb71	2	8.5	0.231
MYb11::dTomato_MYb71::GFP	L-serine 0 mM	co-culture MYb11 and MYb71	2	9	0.207
MYb11::dTomato_MYb71::GFP	L-serine 0 mM	co-culture MYb11 and MYb71	2	9.5	0.212
MYb11::dTomato_MYb71::GFP	L-serine 0 mM	co-culture MYb11 and MYb71	2	10	0.212
MYb11::dTomato_MYb71::GFP	L-serine 0 mM	co-culture MYb11 and MYb71	2	10.5	0.215
MYb11::dTomato_MYb71::GFP	L-serine 0 mM	co-culture MYb11 and MYb71	2	11	0.214
MYb11::dTomato_MYb71::GFP	L-serine 0 mM	co-culture MYb11 and MYb71	2	11.5	0.217
MYb11::dTomato_MYb71::GFP	L-serine 0 mM	co-culture MYb11 and MYb71	2	12	0.223
MYb11::dTomato_MYb71::GFP	L-serine 0 mM	co-culture MYb11 and MYb71	2	12.5	0.222
MYb11::dTomato_MYb71::GFP	L-serine 0 mM	co-culture MYb11 and MYb71	2	13	0.218
MYb11::dTomato_MYb71::GFP	L-serine 0 mM	co-culture MYb11 and MYb71	2	13.5	0.219
MYb11::dTomato_MYb71::GFP	L-serine 0 mM	co-culture MYb11 and MYb71	2	14	0.22
MYb11::dTomato_MYb71::GFP	L-serine 0 mM	co-culture MYb11 and MYb71	2	14.5	0.221
MYb11::dTomato_MYb71::GFP	L-serine 0 mM	co-culture MYb11 and MYb71	2	15	0.221
MYb11::dTomato_MYb71::GFP	L-serine 0 mM	co-culture MYb11 and MYb71	2	15.5	0.222
MYb11::dTomato_MYb71::GFP	L-serine 0 mM	co-culture MYb11 and MYb71	2	16	0.222
MYb11::dTomato_MYb71::GFP	L-serine 0 mM	co-culture MYb11 and MYb71	2	16.5	0.222
MYb11::dTomato_MYb71::GFP	L-serine 0 mM	co-culture MYb11 and MYb71	2	17	0.222
MYb11::dTomato_MYb71::GFP	L-serine 0 mM	co-culture MYb11 and MYb71	2	17.5	0.222
MYb11::dTomato_MYb71::GFP	L-serine 0 mM	co-culture MYb11 and MYb71	2	18	0.223
MYb11::dTomato_MYb71::GFP	L-serine 0 mM	co-culture MYb11 and MYb71	2	18.5	0.223
MYb11::dTomato_MYb71::GFP	L-serine 0 mM	co-culture MYb11 and MYb71	2	19	0.223
MYb11::dTomato_MYb71::GFP	L-serine 0 mM	co-culture MYb11 and MYb71	2	19.5	0.223
MYb11::dTomato_MYb71::GFP	L-serine 0 mM	co-culture MYb11 and MYb71	2	20	0.224
MYb11::dTomato_MYb71::GFP	L-serine 0 mM	co-culture MYb11 and MYb71	2	20.5	0.224
MYb11::dTomato_MYb71::GFP	L-serine 0 mM	co-culture MYb11 and MYb71	2	21	0.224
MYb11::dTomato_MYb71::GFP	L-serine 0 mM	co-culture MYb11 and MYb71	2	21.5	0.224
MYb11::dTomato_MYb71::GFP	L-serine 0 mM	co-culture MYb11 and MYb71	2	22	0.225
MYb11::dTomato_MYb71::GFP	L-serine 0 mM	co-culture MYb11 and MYb71	2	22.5	0.225
MYb11::dTomato_MYb71::GFP	L-serine 0 mM	co-culture MYb11 and MYb71	2	23	0.225
MYb11::dTomato_MYb71::GFP	L-serine 0 mM	co-culture MYb11 and MYb71	2	23.5	0.225
MYb11::dTomato_MYb71::GFP	L-serine 0 mM	co-culture MYb11 and MYb71	2	24	0.226
MYb11::dTomato_MYb71::GFP	L-serine 0 mM	co-culture MYb11 and MYb71	3	0.5	0.078
MYb11::dTomato_MYb71::GFP	L-serine 0 mM	co-culture MYb11 and MYb71	3	1	0.079
MYb11::dTomato_MYb71::GFP	L-serine 0 mM	co-culture MYb11 and MYb71	3	1.5	0.081
MYb11::dTomato_MYb71::GFP	L-serine 0 mM	co-culture MYb11 and MYb71	3	2	0.083
MYb11::dTomato_MYb71::GFP	L-serine 0 mM	co-culture MYb11 and MYb71	3	2.5	0.085
MYb11::dTomato_MYb71::GFP	L-serine 0 mM	co-culture MYb11 and MYb71	3	3	0.088
MYb11::dTomato_MYb71::GFP	L-serine 0 mM	co-culture MYb11 and MYb71	3	3.5	0.092
MYb11::dTomato_MYb71::GFP	L-serine 0 mM	co-culture MYb11 and MYb71	3	4	0.099
MYb11::dTomato_MYb71::GFP	L-serine 0 mM	co-culture MYb11 and MYb71	3	4.5	0.109
MYb11::dTomato_MYb71::GFP	L-serine 0 mM	co-culture MYb11 and MYb71	3	5	0.119
MYb11::dTomato_MYb71::GFP	L-serine 0 mM	co-culture MYb11 and MYb71	3	5.5	0.133
MYb11::dTomato_MYb71::GFP	L-serine 0 mM	co-culture MYb11 and MYb71	3	6	0.15
MYb11::dTomato_MYb71::GFP	L-serine 0 mM	co-culture MYb11 and MYb71	3	6.5	0.166
MYb11::dTomato_MYb71::GFP	L-serine 0 mM	co-culture MYb11 and MYb71	3	7	0.26
MYb11::dTomato_MYb71::GFP	L-serine 0 mM	co-culture MYb11 and MYb71	3	7.5	0.224
MYb11::dTomato_MYb71::GFP	L-serine 0 mM	co-culture MYb11 and MYb71	3	8	0.205
MYb11::dTomato_MYb71::GFP	L-serine 0 mM	co-culture MYb11 and MYb71	3	8.5	0.208
MYb11::dTomato_MYb71::GFP	L-serine 0 mM	co-culture MYb11 and MYb71	3	9	0.244
MYb11::dTomato_MYb71::GFP	L-serine 0 mM	co-culture MYb11 and MYb71	3	9.5	0.236
MYb11::dTomato_MYb71::GFP	L-serine 0 mM	co-culture MYb11 and MYb71	3	10	0.239
MYb11::dTomato_MYb71::GFP	L-serine 0 mM	co-culture MYb11 and MYb71	3	10.5	0.24
MYb11::dTomato_MYb71::GFP	L-serine 0 mM	co-culture MYb11 and MYb71	3	11	0.219
MYb11::dTomato_MYb71::GFP	L-serine 0 mM	co-culture MYb11 and MYb71	3	11.5	0.213
MYb11::dTomato_MYb71::GFP	L-serine 0 mM	co-culture MYb11 and MYb71	3	12	0.214
MYb11::dTomato_MYb71::GFP	L-serine 0 mM	co-culture MYb11 and MYb71	3	12.5	0.215
MYb11::dTomato_MYb71::GFP	L-serine 0 mM	co-culture MYb11 and MYb71	3	13	0.238
MYb11::dTomato_MYb71::GFP	L-serine 0 mM	co-culture MYb11 and MYb71	3	13.5	0.216
MYb11::dTomato_MYb71::GFP	L-serine 0 mM	co-culture MYb11 and MYb71	3	14	0.221
MYb11::dTomato_MYb71::GFP	L-serine 0 mM	co-culture MYb11 and MYb71	3	14.5	0.231
MYb11::dTomato_MYb71::GFP	L-serine 0 mM	co-culture MYb11 and MYb71	3	15	0.217
MYb11::dTomato_MYb71::GFP	L-serine 0 mM	co-culture MYb11 and MYb71	3	15.5	0.218
MYb11::dTomato_MYb71::GFP	L-serine 0 mM	co-culture MYb11 and MYb71	3	16	0.217
MYb11::dTomato_MYb71::GFP	L-serine 0 mM	co-culture MYb11 and MYb71	3	16.5	0.218
MYb11::dTomato_MYb71::GFP	L-serine 0 mM	co-culture MYb11 and MYb71	3	17	0.226
MYb11::dTomato_MYb71::GFP	L-serine 0 mM	co-culture MYb11 and MYb71	3	17.5	0.219
MYb11::dTomato_MYb71::GFP	L-serine 0 mM	co-culture MYb11 and MYb71	3	18	0.218
MYb11::dTomato_MYb71::GFP	L-serine 0 mM	co-culture MYb11 and MYb71	3	18.5	0.218
MYb11::dTomato_MYb71::GFP	L-serine 0 mM	co-culture MYb11 and MYb71	3	19	0.218
MYb11::dTomato_MYb71::GFP	L-serine 0 mM	co-culture MYb11 and MYb71	3	19.5	0.218
MYb11::dTomato_MYb71::GFP	L-serine 0 mM	co-culture MYb11 and MYb71	3	20	0.232
MYb11::dTomato_MYb71::GFP	L-serine 0 mM	co-culture MYb11 and MYb71	3	20.5	0.219
MYb11::dTomato_MYb71::GFP	L-serine 0 mM	co-culture MYb11 and MYb71	3	21	0.219
MYb11::dTomato_MYb71::GFP	L-serine 0 mM	co-culture MYb11 and MYb71	3	21.5	0.222
MYb11::dTomato_MYb71::GFP	L-serine 0 mM	co-culture MYb11 and MYb71	3	22	0.22
MYb11::dTomato_MYb71::GFP	L-serine 0 mM	co-culture MYb11 and MYb71	3	22.5	0.22
MYb11::dTomato_MYb71::GFP	L-serine 0 mM	co-culture MYb11 and MYb71	3	23	0.229
MYb11::dTomato_MYb71::GFP	L-serine 0 mM	co-culture MYb11 and MYb71	3	23.5	0.22
MYb11::dTomato_MYb71::GFP	L-serine 0 mM	co-culture MYb11 and MYb71	3	24	0.22
MYb11::dTomato_MYb71::GFP	L-serine 0 mM	co-culture MYb11 and MYb71	4	0.5	0.092
MYb11::dTomato_MYb71::GFP	L-serine 0 mM	co-culture MYb11 and MYb71	4	1	0.094
MYb11::dTomato_MYb71::GFP	L-serine 0 mM	co-culture MYb11 and MYb71	4	1.5	0.096
MYb11::dTomato_MYb71::GFP	L-serine 0 mM	co-culture MYb11 and MYb71	4	2	0.098
MYb11::dTomato_MYb71::GFP	L-serine 0 mM	co-culture MYb11 and MYb71	4	2.5	0.101
MYb11::dTomato_MYb71::GFP	L-serine 0 mM	co-culture MYb11 and MYb71	4	3	0.104
MYb11::dTomato_MYb71::GFP	L-serine 0 mM	co-culture MYb11 and MYb71	4	3.5	0.108
MYb11::dTomato_MYb71::GFP	L-serine 0 mM	co-culture MYb11 and MYb71	4	4	0.113
MYb11::dTomato_MYb71::GFP	L-serine 0 mM	co-culture MYb11 and MYb71	4	4.5	0.121
MYb11::dTomato_MYb71::GFP	L-serine 0 mM	co-culture MYb11 and MYb71	4	5	0.131
MYb11::dTomato_MYb71::GFP	L-serine 0 mM	co-culture MYb11 and MYb71	4	5.5	0.143
MYb11::dTomato_MYb71::GFP	L-serine 0 mM	co-culture MYb11 and MYb71	4	6	0.161
MYb11::dTomato_MYb71::GFP	L-serine 0 mM	co-culture MYb11 and MYb71	4	6.5	0.173
MYb11::dTomato_MYb71::GFP	L-serine 0 mM	co-culture MYb11 and MYb71	4	7	0.192
MYb11::dTomato_MYb71::GFP	L-serine 0 mM	co-culture MYb11 and MYb71	4	7.5	0.212
MYb11::dTomato_MYb71::GFP	L-serine 0 mM	co-culture MYb11 and MYb71	4	8	0.216
MYb11::dTomato_MYb71::GFP	L-serine 0 mM	co-culture MYb11 and MYb71	4	8.5	0.216
MYb11::dTomato_MYb71::GFP	L-serine 0 mM	co-culture MYb11 and MYb71	4	9	0.216
MYb11::dTomato_MYb71::GFP	L-serine 0 mM	co-culture MYb11 and MYb71	4	9.5	0.223
MYb11::dTomato_MYb71::GFP	L-serine 0 mM	co-culture MYb11 and MYb71	4	10	0.227
MYb11::dTomato_MYb71::GFP	L-serine 0 mM	co-culture MYb11 and MYb71	4	10.5	0.232
MYb11::dTomato_MYb71::GFP	L-serine 0 mM	co-culture MYb11 and MYb71	4	11	0.25
MYb11::dTomato_MYb71::GFP	L-serine 0 mM	co-culture MYb11 and MYb71	4	11.5	0.258
MYb11::dTomato_MYb71::GFP	L-serine 0 mM	co-culture MYb11 and MYb71	4	12	0.244
MYb11::dTomato_MYb71::GFP	L-serine 0 mM	co-culture MYb11 and MYb71	4	12.5	0.264
MYb11::dTomato_MYb71::GFP	L-serine 0 mM	co-culture MYb11 and MYb71	4	13	0.228
MYb11::dTomato_MYb71::GFP	L-serine 0 mM	co-culture MYb11 and MYb71	4	13.5	0.25
MYb11::dTomato_MYb71::GFP	L-serine 0 mM	co-culture MYb11 and MYb71	4	14	0.236
MYb11::dTomato_MYb71::GFP	L-serine 0 mM	co-culture MYb11 and MYb71	4	14.5	0.234
MYb11::dTomato_MYb71::GFP	L-serine 0 mM	co-culture MYb11 and MYb71	4	15	0.228
MYb11::dTomato_MYb71::GFP	L-serine 0 mM	co-culture MYb11 and MYb71	4	15.5	0.23
MYb11::dTomato_MYb71::GFP	L-serine 0 mM	co-culture MYb11 and MYb71	4	16	0.242
MYb11::dTomato_MYb71::GFP	L-serine 0 mM	co-culture MYb11 and MYb71	4	16.5	0.23
MYb11::dTomato_MYb71::GFP	L-serine 0 mM	co-culture MYb11 and MYb71	4	17	0.234
MYb11::dTomato_MYb71::GFP	L-serine 0 mM	co-culture MYb11 and MYb71	4	17.5	0.227
MYb11::dTomato_MYb71::GFP	L-serine 0 mM	co-culture MYb11 and MYb71	4	18	0.229
MYb11::dTomato_MYb71::GFP	L-serine 0 mM	co-culture MYb11 and MYb71	4	18.5	0.254
MYb11::dTomato_MYb71::GFP	L-serine 0 mM	co-culture MYb11 and MYb71	4	19	0.25
MYb11::dTomato_MYb71::GFP	L-serine 0 mM	co-culture MYb11 and MYb71	4	19.5	0.257
MYb11::dTomato_MYb71::GFP	L-serine 0 mM	co-culture MYb11 and MYb71	4	20	0.229
MYb11::dTomato_MYb71::GFP	L-serine 0 mM	co-culture MYb11 and MYb71	4	20.5	0.234
MYb11::dTomato_MYb71::GFP	L-serine 0 mM	co-culture MYb11 and MYb71	4	21	0.243
MYb11::dTomato_MYb71::GFP	L-serine 0 mM	co-culture MYb11 and MYb71	4	21.5	0.236
MYb11::dTomato_MYb71::GFP	L-serine 0 mM	co-culture MYb11 and MYb71	4	22	0.228
MYb11::dTomato_MYb71::GFP	L-serine 0 mM	co-culture MYb11 and MYb71	4	22.5	0.228
MYb11::dTomato_MYb71::GFP	L-serine 0 mM	co-culture MYb11 and MYb71	4	23	0.236
MYb11::dTomato_MYb71::GFP	L-serine 0 mM	co-culture MYb11 and MYb71	4	23.5	0.227
MYb11::dTomato_MYb71::GFP	L-serine 0 mM	co-culture MYb11 and MYb71	4	24	0.238
MYb11::dTomato_MYb71::GFP	L-serine 0 mM	co-culture MYb11 and MYb71	5	0.5	0.084
MYb11::dTomato_MYb71::GFP	L-serine 0 mM	co-culture MYb11 and MYb71	5	1	0.086
MYb11::dTomato_MYb71::GFP	L-serine 0 mM	co-culture MYb11 and MYb71	5	1.5	0.087
MYb11::dTomato_MYb71::GFP	L-serine 0 mM	co-culture MYb11 and MYb71	5	2	0.089
MYb11::dTomato_MYb71::GFP	L-serine 0 mM	co-culture MYb11 and MYb71	5	2.5	0.092
MYb11::dTomato_MYb71::GFP	L-serine 0 mM	co-culture MYb11 and MYb71	5	3	0.094
MYb11::dTomato_MYb71::GFP	L-serine 0 mM	co-culture MYb11 and MYb71	5	3.5	0.1
MYb11::dTomato_MYb71::GFP	L-serine 0 mM	co-culture MYb11 and MYb71	5	4	0.105
MYb11::dTomato_MYb71::GFP	L-serine 0 mM	co-culture MYb11 and MYb71	5	4.5	0.116
MYb11::dTomato_MYb71::GFP	L-serine 0 mM	co-culture MYb11 and MYb71	5	5	0.127
MYb11::dTomato_MYb71::GFP	L-serine 0 mM	co-culture MYb11 and MYb71	5	5.5	0.14
MYb11::dTomato_MYb71::GFP	L-serine 0 mM	co-culture MYb11 and MYb71	5	6	0.158
MYb11::dTomato_MYb71::GFP	L-serine 0 mM	co-culture MYb11 and MYb71	5	6.5	0.194
MYb11::dTomato_MYb71::GFP	L-serine 0 mM	co-culture MYb11 and MYb71	5	7	0.261
MYb11::dTomato_MYb71::GFP	L-serine 0 mM	co-culture MYb11 and MYb71	5	7.5	0.212
MYb11::dTomato_MYb71::GFP	L-serine 0 mM	co-culture MYb11 and MYb71	5	8	0.214
MYb11::dTomato_MYb71::GFP	L-serine 0 mM	co-culture MYb11 and MYb71	5	8.5	0.216
MYb11::dTomato_MYb71::GFP	L-serine 0 mM	co-culture MYb11 and MYb71	5	9	0.214
MYb11::dTomato_MYb71::GFP	L-serine 0 mM	co-culture MYb11 and MYb71	5	9.5	0.215
MYb11::dTomato_MYb71::GFP	L-serine 0 mM	co-culture MYb11 and MYb71	5	10	0.217
MYb11::dTomato_MYb71::GFP	L-serine 0 mM	co-culture MYb11 and MYb71	5	10.5	0.222
MYb11::dTomato_MYb71::GFP	L-serine 0 mM	co-culture MYb11 and MYb71	5	11	0.22
MYb11::dTomato_MYb71::GFP	L-serine 0 mM	co-culture MYb11 and MYb71	5	11.5	0.222
MYb11::dTomato_MYb71::GFP	L-serine 0 mM	co-culture MYb11 and MYb71	5	12	0.226
MYb11::dTomato_MYb71::GFP	L-serine 0 mM	co-culture MYb11 and MYb71	5	12.5	0.234
MYb11::dTomato_MYb71::GFP	L-serine 0 mM	co-culture MYb11 and MYb71	5	13	0.23
MYb11::dTomato_MYb71::GFP	L-serine 0 mM	co-culture MYb11 and MYb71	5	13.5	0.234
MYb11::dTomato_MYb71::GFP	L-serine 0 mM	co-culture MYb11 and MYb71	5	14	0.231
MYb11::dTomato_MYb71::GFP	L-serine 0 mM	co-culture MYb11 and MYb71	5	14.5	0.236
MYb11::dTomato_MYb71::GFP	L-serine 0 mM	co-culture MYb11 and MYb71	5	15	0.233
MYb11::dTomato_MYb71::GFP	L-serine 0 mM	co-culture MYb11 and MYb71	5	15.5	0.234
MYb11::dTomato_MYb71::GFP	L-serine 0 mM	co-culture MYb11 and MYb71	5	16	0.228
MYb11::dTomato_MYb71::GFP	L-serine 0 mM	co-culture MYb11 and MYb71	5	16.5	0.233
MYb11::dTomato_MYb71::GFP	L-serine 0 mM	co-culture MYb11 and MYb71	5	17	0.226
MYb11::dTomato_MYb71::GFP	L-serine 0 mM	co-culture MYb11 and MYb71	5	17.5	0.231
MYb11::dTomato_MYb71::GFP	L-serine 0 mM	co-culture MYb11 and MYb71	5	18	0.228
MYb11::dTomato_MYb71::GFP	L-serine 0 mM	co-culture MYb11 and MYb71	5	18.5	0.227
MYb11::dTomato_MYb71::GFP	L-serine 0 mM	co-culture MYb11 and MYb71	5	19	0.227
MYb11::dTomato_MYb71::GFP	L-serine 0 mM	co-culture MYb11 and MYb71	5	19.5	0.229
MYb11::dTomato_MYb71::GFP	L-serine 0 mM	co-culture MYb11 and MYb71	5	20	0.229
MYb11::dTomato_MYb71::GFP	L-serine 0 mM	co-culture MYb11 and MYb71	5	20.5	0.228
MYb11::dTomato_MYb71::GFP	L-serine 0 mM	co-culture MYb11 and MYb71	5	21	0.23
MYb11::dTomato_MYb71::GFP	L-serine 0 mM	co-culture MYb11 and MYb71	5	21.5	0.228
MYb11::dTomato_MYb71::GFP	L-serine 0 mM	co-culture MYb11 and MYb71	5	22	0.228
MYb11::dTomato_MYb71::GFP	L-serine 0 mM	co-culture MYb11 and MYb71	5	22.5	0.228
MYb11::dTomato_MYb71::GFP	L-serine 0 mM	co-culture MYb11 and MYb71	5	23	0.228
MYb11::dTomato_MYb71::GFP	L-serine 0 mM	co-culture MYb11 and MYb71	5	23.5	0.229
MYb11::dTomato_MYb71::GFP	L-serine 0 mM	co-culture MYb11 and MYb71	5	24	0.229
MYb11::dTomato_MYb71::GFP	L-serine 0 mM	co-culture MYb11 and MYb71	6	0.5	0.078
MYb11::dTomato_MYb71::GFP	L-serine 0 mM	co-culture MYb11 and MYb71	6	1	0.079
MYb11::dTomato_MYb71::GFP	L-serine 0 mM	co-culture MYb11 and MYb71	6	1.5	0.081
MYb11::dTomato_MYb71::GFP	L-serine 0 mM	co-culture MYb11 and MYb71	6	2	0.082
MYb11::dTomato_MYb71::GFP	L-serine 0 mM	co-culture MYb11 and MYb71	6	2.5	0.085
MYb11::dTomato_MYb71::GFP	L-serine 0 mM	co-culture MYb11 and MYb71	6	3	0.088
MYb11::dTomato_MYb71::GFP	L-serine 0 mM	co-culture MYb11 and MYb71	6	3.5	0.092
MYb11::dTomato_MYb71::GFP	L-serine 0 mM	co-culture MYb11 and MYb71	6	4	0.098
MYb11::dTomato_MYb71::GFP	L-serine 0 mM	co-culture MYb11 and MYb71	6	4.5	0.106
MYb11::dTomato_MYb71::GFP	L-serine 0 mM	co-culture MYb11 and MYb71	6	5	0.117
MYb11::dTomato_MYb71::GFP	L-serine 0 mM	co-culture MYb11 and MYb71	6	5.5	0.13
MYb11::dTomato_MYb71::GFP	L-serine 0 mM	co-culture MYb11 and MYb71	6	6	0.154
MYb11::dTomato_MYb71::GFP	L-serine 0 mM	co-culture MYb11 and MYb71	6	6.5	0.165
MYb11::dTomato_MYb71::GFP	L-serine 0 mM	co-culture MYb11 and MYb71	6	7	0.184
MYb11::dTomato_MYb71::GFP	L-serine 0 mM	co-culture MYb11 and MYb71	6	7.5	0.197
MYb11::dTomato_MYb71::GFP	L-serine 0 mM	co-culture MYb11 and MYb71	6	8	0.216
MYb11::dTomato_MYb71::GFP	L-serine 0 mM	co-culture MYb11 and MYb71	6	8.5	0.202
MYb11::dTomato_MYb71::GFP	L-serine 0 mM	co-culture MYb11 and MYb71	6	9	0.205
MYb11::dTomato_MYb71::GFP	L-serine 0 mM	co-culture MYb11 and MYb71	6	9.5	0.207
MYb11::dTomato_MYb71::GFP	L-serine 0 mM	co-culture MYb11 and MYb71	6	10	0.252
MYb11::dTomato_MYb71::GFP	L-serine 0 mM	co-culture MYb11 and MYb71	6	10.5	0.218
MYb11::dTomato_MYb71::GFP	L-serine 0 mM	co-culture MYb11 and MYb71	6	11	0.215
MYb11::dTomato_MYb71::GFP	L-serine 0 mM	co-culture MYb11 and MYb71	6	11.5	0.244
MYb11::dTomato_MYb71::GFP	L-serine 0 mM	co-culture MYb11 and MYb71	6	12	0.218
MYb11::dTomato_MYb71::GFP	L-serine 0 mM	co-culture MYb11 and MYb71	6	12.5	0.246
MYb11::dTomato_MYb71::GFP	L-serine 0 mM	co-culture MYb11 and MYb71	6	13	0.226
MYb11::dTomato_MYb71::GFP	L-serine 0 mM	co-culture MYb11 and MYb71	6	13.5	0.216
MYb11::dTomato_MYb71::GFP	L-serine 0 mM	co-culture MYb11 and MYb71	6	14	0.217
MYb11::dTomato_MYb71::GFP	L-serine 0 mM	co-culture MYb11 and MYb71	6	14.5	0.254
MYb11::dTomato_MYb71::GFP	L-serine 0 mM	co-culture MYb11 and MYb71	6	15	0.219
MYb11::dTomato_MYb71::GFP	L-serine 0 mM	co-culture MYb11 and MYb71	6	15.5	0.255
MYb11::dTomato_MYb71::GFP	L-serine 0 mM	co-culture MYb11 and MYb71	6	16	0.239
MYb11::dTomato_MYb71::GFP	L-serine 0 mM	co-culture MYb11 and MYb71	6	16.5	0.226
MYb11::dTomato_MYb71::GFP	L-serine 0 mM	co-culture MYb11 and MYb71	6	17	0.22
MYb11::dTomato_MYb71::GFP	L-serine 0 mM	co-culture MYb11 and MYb71	6	17.5	0.219
MYb11::dTomato_MYb71::GFP	L-serine 0 mM	co-culture MYb11 and MYb71	6	18	0.22
MYb11::dTomato_MYb71::GFP	L-serine 0 mM	co-culture MYb11 and MYb71	6	18.5	0.252
MYb11::dTomato_MYb71::GFP	L-serine 0 mM	co-culture MYb11 and MYb71	6	19	0.227
MYb11::dTomato_MYb71::GFP	L-serine 0 mM	co-culture MYb11 and MYb71	6	19.5	0.221
MYb11::dTomato_MYb71::GFP	L-serine 0 mM	co-culture MYb11 and MYb71	6	20	0.221
MYb11::dTomato_MYb71::GFP	L-serine 0 mM	co-culture MYb11 and MYb71	6	20.5	0.222
MYb11::dTomato_MYb71::GFP	L-serine 0 mM	co-culture MYb11 and MYb71	6	21	0.22
MYb11::dTomato_MYb71::GFP	L-serine 0 mM	co-culture MYb11 and MYb71	6	21.5	0.246
MYb11::dTomato_MYb71::GFP	L-serine 0 mM	co-culture MYb11 and MYb71	6	22	0.222
MYb11::dTomato_MYb71::GFP	L-serine 0 mM	co-culture MYb11 and MYb71	6	22.5	0.221
MYb11::dTomato_MYb71::GFP	L-serine 0 mM	co-culture MYb11 and MYb71	6	23	0.258
MYb11::dTomato_MYb71::GFP	L-serine 0 mM	co-culture MYb11 and MYb71	6	23.5	0.222
MYb11::dTomato_MYb71::GFP	L-serine 0 mM	co-culture MYb11 and MYb71	6	24	0.222
MYb11::dTomato_MYb71::GFP	L-serine 0 mM	co-culture MYb11 and MYb71	7	0.5	0.078
MYb11::dTomato_MYb71::GFP	L-serine 0 mM	co-culture MYb11 and MYb71	7	1	0.08
MYb11::dTomato_MYb71::GFP	L-serine 0 mM	co-culture MYb11 and MYb71	7	1.5	0.081
MYb11::dTomato_MYb71::GFP	L-serine 0 mM	co-culture MYb11 and MYb71	7	2	0.083
MYb11::dTomato_MYb71::GFP	L-serine 0 mM	co-culture MYb11 and MYb71	7	2.5	0.085
MYb11::dTomato_MYb71::GFP	L-serine 0 mM	co-culture MYb11 and MYb71	7	3	0.088
MYb11::dTomato_MYb71::GFP	L-serine 0 mM	co-culture MYb11 and MYb71	7	3.5	0.093
MYb11::dTomato_MYb71::GFP	L-serine 0 mM	co-culture MYb11 and MYb71	7	4	0.098
MYb11::dTomato_MYb71::GFP	L-serine 0 mM	co-culture MYb11 and MYb71	7	4.5	0.108
MYb11::dTomato_MYb71::GFP	L-serine 0 mM	co-culture MYb11 and MYb71	7	5	0.12
MYb11::dTomato_MYb71::GFP	L-serine 0 mM	co-culture MYb11 and MYb71	7	5.5	0.133
MYb11::dTomato_MYb71::GFP	L-serine 0 mM	co-culture MYb11 and MYb71	7	6	0.149
MYb11::dTomato_MYb71::GFP	L-serine 0 mM	co-culture MYb11 and MYb71	7	6.5	0.201
MYb11::dTomato_MYb71::GFP	L-serine 0 mM	co-culture MYb11 and MYb71	7	7	0.246
MYb11::dTomato_MYb71::GFP	L-serine 0 mM	co-culture MYb11 and MYb71	7	7.5	0.248
MYb11::dTomato_MYb71::GFP	L-serine 0 mM	co-culture MYb11 and MYb71	7	8	0.239
MYb11::dTomato_MYb71::GFP	L-serine 0 mM	co-culture MYb11 and MYb71	7	8.5	0.255
MYb11::dTomato_MYb71::GFP	L-serine 0 mM	co-culture MYb11 and MYb71	7	9	0.223
MYb11::dTomato_MYb71::GFP	L-serine 0 mM	co-culture MYb11 and MYb71	7	9.5	0.216
MYb11::dTomato_MYb71::GFP	L-serine 0 mM	co-culture MYb11 and MYb71	7	10	0.245
MYb11::dTomato_MYb71::GFP	L-serine 0 mM	co-culture MYb11 and MYb71	7	10.5	0.248
MYb11::dTomato_MYb71::GFP	L-serine 0 mM	co-culture MYb11 and MYb71	7	11	0.247
MYb11::dTomato_MYb71::GFP	L-serine 0 mM	co-culture MYb11 and MYb71	7	11.5	0.24
MYb11::dTomato_MYb71::GFP	L-serine 0 mM	co-culture MYb11 and MYb71	7	12	0.219
MYb11::dTomato_MYb71::GFP	L-serine 0 mM	co-culture MYb11 and MYb71	7	12.5	0.249
MYb11::dTomato_MYb71::GFP	L-serine 0 mM	co-culture MYb11 and MYb71	7	13	0.228
MYb11::dTomato_MYb71::GFP	L-serine 0 mM	co-culture MYb11 and MYb71	7	13.5	0.228
MYb11::dTomato_MYb71::GFP	L-serine 0 mM	co-culture MYb11 and MYb71	7	14	0.241
MYb11::dTomato_MYb71::GFP	L-serine 0 mM	co-culture MYb11 and MYb71	7	14.5	0.218
MYb11::dTomato_MYb71::GFP	L-serine 0 mM	co-culture MYb11 and MYb71	7	15	0.234
MYb11::dTomato_MYb71::GFP	L-serine 0 mM	co-culture MYb11 and MYb71	7	15.5	0.231
MYb11::dTomato_MYb71::GFP	L-serine 0 mM	co-culture MYb11 and MYb71	7	16	0.231
MYb11::dTomato_MYb71::GFP	L-serine 0 mM	co-culture MYb11 and MYb71	7	16.5	0.258
MYb11::dTomato_MYb71::GFP	L-serine 0 mM	co-culture MYb11 and MYb71	7	17	0.22
MYb11::dTomato_MYb71::GFP	L-serine 0 mM	co-culture MYb11 and MYb71	7	17.5	0.25
MYb11::dTomato_MYb71::GFP	L-serine 0 mM	co-culture MYb11 and MYb71	7	18	0.221
MYb11::dTomato_MYb71::GFP	L-serine 0 mM	co-culture MYb11 and MYb71	7	18.5	0.245
MYb11::dTomato_MYb71::GFP	L-serine 0 mM	co-culture MYb11 and MYb71	7	19	0.235
MYb11::dTomato_MYb71::GFP	L-serine 0 mM	co-culture MYb11 and MYb71	7	19.5	0.223
MYb11::dTomato_MYb71::GFP	L-serine 0 mM	co-culture MYb11 and MYb71	7	20	0.24
MYb11::dTomato_MYb71::GFP	L-serine 0 mM	co-culture MYb11 and MYb71	7	20.5	0.228
MYb11::dTomato_MYb71::GFP	L-serine 0 mM	co-culture MYb11 and MYb71	7	21	0.231
MYb11::dTomato_MYb71::GFP	L-serine 0 mM	co-culture MYb11 and MYb71	7	21.5	0.227
MYb11::dTomato_MYb71::GFP	L-serine 0 mM	co-culture MYb11 and MYb71	7	22	0.23
MYb11::dTomato_MYb71::GFP	L-serine 0 mM	co-culture MYb11 and MYb71	7	22.5	0.221
MYb11::dTomato_MYb71::GFP	L-serine 0 mM	co-culture MYb11 and MYb71	7	23	0.237
MYb11::dTomato_MYb71::GFP	L-serine 0 mM	co-culture MYb11 and MYb71	7	23.5	0.235
MYb11::dTomato_MYb71::GFP	L-serine 0 mM	co-culture MYb11 and MYb71	7	24	0.23
MYb11::dTomato_MYb71::GFP	L-serine 0 mM	co-culture MYb11 and MYb71	8	0.5	0.081
MYb11::dTomato_MYb71::GFP	L-serine 0 mM	co-culture MYb11 and MYb71	8	1	0.082
MYb11::dTomato_MYb71::GFP	L-serine 0 mM	co-culture MYb11 and MYb71	8	1.5	0.083
MYb11::dTomato_MYb71::GFP	L-serine 0 mM	co-culture MYb11 and MYb71	8	2	0.085
MYb11::dTomato_MYb71::GFP	L-serine 0 mM	co-culture MYb11 and MYb71	8	2.5	0.088
MYb11::dTomato_MYb71::GFP	L-serine 0 mM	co-culture MYb11 and MYb71	8	3	0.091
MYb11::dTomato_MYb71::GFP	L-serine 0 mM	co-culture MYb11 and MYb71	8	3.5	0.096
MYb11::dTomato_MYb71::GFP	L-serine 0 mM	co-culture MYb11 and MYb71	8	4	0.102
MYb11::dTomato_MYb71::GFP	L-serine 0 mM	co-culture MYb11 and MYb71	8	4.5	0.112
MYb11::dTomato_MYb71::GFP	L-serine 0 mM	co-culture MYb11 and MYb71	8	5	0.123
MYb11::dTomato_MYb71::GFP	L-serine 0 mM	co-culture MYb11 and MYb71	8	5.5	0.136
MYb11::dTomato_MYb71::GFP	L-serine 0 mM	co-culture MYb11 and MYb71	8	6	0.153
MYb11::dTomato_MYb71::GFP	L-serine 0 mM	co-culture MYb11 and MYb71	8	6.5	0.195
MYb11::dTomato_MYb71::GFP	L-serine 0 mM	co-culture MYb11 and MYb71	8	7	0.246
MYb11::dTomato_MYb71::GFP	L-serine 0 mM	co-culture MYb11 and MYb71	8	7.5	0.249
MYb11::dTomato_MYb71::GFP	L-serine 0 mM	co-culture MYb11 and MYb71	8	8	0.239
MYb11::dTomato_MYb71::GFP	L-serine 0 mM	co-culture MYb11 and MYb71	8	8.5	0.204
MYb11::dTomato_MYb71::GFP	L-serine 0 mM	co-culture MYb11 and MYb71	8	9	0.22
MYb11::dTomato_MYb71::GFP	L-serine 0 mM	co-culture MYb11 and MYb71	8	9.5	0.231
MYb11::dTomato_MYb71::GFP	L-serine 0 mM	co-culture MYb11 and MYb71	8	10	0.235
MYb11::dTomato_MYb71::GFP	L-serine 0 mM	co-culture MYb11 and MYb71	8	10.5	0.238
MYb11::dTomato_MYb71::GFP	L-serine 0 mM	co-culture MYb11 and MYb71	8	11	0.252
MYb11::dTomato_MYb71::GFP	L-serine 0 mM	co-culture MYb11 and MYb71	8	11.5	0.249
MYb11::dTomato_MYb71::GFP	L-serine 0 mM	co-culture MYb11 and MYb71	8	12	0.239
MYb11::dTomato_MYb71::GFP	L-serine 0 mM	co-culture MYb11 and MYb71	8	12.5	0.231
MYb11::dTomato_MYb71::GFP	L-serine 0 mM	co-culture MYb11 and MYb71	8	13	0.271
MYb11::dTomato_MYb71::GFP	L-serine 0 mM	co-culture MYb11 and MYb71	8	13.5	0.28
MYb11::dTomato_MYb71::GFP	L-serine 0 mM	co-culture MYb11 and MYb71	8	14	0.25
MYb11::dTomato_MYb71::GFP	L-serine 0 mM	co-culture MYb11 and MYb71	8	14.5	0.224
MYb11::dTomato_MYb71::GFP	L-serine 0 mM	co-culture MYb11 and MYb71	8	15	0.221
MYb11::dTomato_MYb71::GFP	L-serine 0 mM	co-culture MYb11 and MYb71	8	15.5	0.264
MYb11::dTomato_MYb71::GFP	L-serine 0 mM	co-culture MYb11 and MYb71	8	16	0.274
MYb11::dTomato_MYb71::GFP	L-serine 0 mM	co-culture MYb11 and MYb71	8	16.5	0.287
MYb11::dTomato_MYb71::GFP	L-serine 0 mM	co-culture MYb11 and MYb71	8	17	0.226
MYb11::dTomato_MYb71::GFP	L-serine 0 mM	co-culture MYb11 and MYb71	8	17.5	0.223
MYb11::dTomato_MYb71::GFP	L-serine 0 mM	co-culture MYb11 and MYb71	8	18	0.233
MYb11::dTomato_MYb71::GFP	L-serine 0 mM	co-culture MYb11 and MYb71	8	18.5	0.288
MYb11::dTomato_MYb71::GFP	L-serine 0 mM	co-culture MYb11 and MYb71	8	19	0.293
MYb11::dTomato_MYb71::GFP	L-serine 0 mM	co-culture MYb11 and MYb71	8	19.5	0.269
MYb11::dTomato_MYb71::GFP	L-serine 0 mM	co-culture MYb11 and MYb71	8	20	0.288
MYb11::dTomato_MYb71::GFP	L-serine 0 mM	co-culture MYb11 and MYb71	8	20.5	0.283
MYb11::dTomato_MYb71::GFP	L-serine 0 mM	co-culture MYb11 and MYb71	8	21	0.228
MYb11::dTomato_MYb71::GFP	L-serine 0 mM	co-culture MYb11 and MYb71	8	21.5	0.264
MYb11::dTomato_MYb71::GFP	L-serine 0 mM	co-culture MYb11 and MYb71	8	22	0.296
MYb11::dTomato_MYb71::GFP	L-serine 0 mM	co-culture MYb11 and MYb71	8	22.5	0.294
MYb11::dTomato_MYb71::GFP	L-serine 0 mM	co-culture MYb11 and MYb71	8	23	0.285
MYb11::dTomato_MYb71::GFP	L-serine 0 mM	co-culture MYb11 and MYb71	8	23.5	0.276
MYb11::dTomato_MYb71::GFP	L-serine 0 mM	co-culture MYb11 and MYb71	8	24	0.247
MYb11::dTomato_MYb71::GFP	L-serine 0 mM	co-culture MYb11 and MYb71	9	0.5	0.078
MYb11::dTomato_MYb71::GFP	L-serine 0 mM	co-culture MYb11 and MYb71	9	1	0.079
MYb11::dTomato_MYb71::GFP	L-serine 0 mM	co-culture MYb11 and MYb71	9	1.5	0.081
MYb11::dTomato_MYb71::GFP	L-serine 0 mM	co-culture MYb11 and MYb71	9	2	0.082
MYb11::dTomato_MYb71::GFP	L-serine 0 mM	co-culture MYb11 and MYb71	9	2.5	0.085
MYb11::dTomato_MYb71::GFP	L-serine 0 mM	co-culture MYb11 and MYb71	9	3	0.089
MYb11::dTomato_MYb71::GFP	L-serine 0 mM	co-culture MYb11 and MYb71	9	3.5	0.092
MYb11::dTomato_MYb71::GFP	L-serine 0 mM	co-culture MYb11 and MYb71	9	4	0.1
MYb11::dTomato_MYb71::GFP	L-serine 0 mM	co-culture MYb11 and MYb71	9	4.5	0.109
MYb11::dTomato_MYb71::GFP	L-serine 0 mM	co-culture MYb11 and MYb71	9	5	0.124
MYb11::dTomato_MYb71::GFP	L-serine 0 mM	co-culture MYb11 and MYb71	9	5.5	0.135
MYb11::dTomato_MYb71::GFP	L-serine 0 mM	co-culture MYb11 and MYb71	9	6	0.155
MYb11::dTomato_MYb71::GFP	L-serine 0 mM	co-culture MYb11 and MYb71	9	6.5	0.208
MYb11::dTomato_MYb71::GFP	L-serine 0 mM	co-culture MYb11 and MYb71	9	7	0.23
MYb11::dTomato_MYb71::GFP	L-serine 0 mM	co-culture MYb11 and MYb71	9	7.5	0.237
MYb11::dTomato_MYb71::GFP	L-serine 0 mM	co-culture MYb11 and MYb71	9	8	0.226
MYb11::dTomato_MYb71::GFP	L-serine 0 mM	co-culture MYb11 and MYb71	9	8.5	0.227
MYb11::dTomato_MYb71::GFP	L-serine 0 mM	co-culture MYb11 and MYb71	9	9	0.237
MYb11::dTomato_MYb71::GFP	L-serine 0 mM	co-culture MYb11 and MYb71	9	9.5	0.252
MYb11::dTomato_MYb71::GFP	L-serine 0 mM	co-culture MYb11 and MYb71	9	10	0.246
MYb11::dTomato_MYb71::GFP	L-serine 0 mM	co-culture MYb11 and MYb71	9	10.5	0.247
MYb11::dTomato_MYb71::GFP	L-serine 0 mM	co-culture MYb11 and MYb71	9	11	0.242
MYb11::dTomato_MYb71::GFP	L-serine 0 mM	co-culture MYb11 and MYb71	9	11.5	0.247
MYb11::dTomato_MYb71::GFP	L-serine 0 mM	co-culture MYb11 and MYb71	9	12	0.249
MYb11::dTomato_MYb71::GFP	L-serine 0 mM	co-culture MYb11 and MYb71	9	12.5	0.238
MYb11::dTomato_MYb71::GFP	L-serine 0 mM	co-culture MYb11 and MYb71	9	13	0.237
MYb11::dTomato_MYb71::GFP	L-serine 0 mM	co-culture MYb11 and MYb71	9	13.5	0.242
MYb11::dTomato_MYb71::GFP	L-serine 0 mM	co-culture MYb11 and MYb71	9	14	0.248
MYb11::dTomato_MYb71::GFP	L-serine 0 mM	co-culture MYb11 and MYb71	9	14.5	0.247
MYb11::dTomato_MYb71::GFP	L-serine 0 mM	co-culture MYb11 and MYb71	9	15	0.229
MYb11::dTomato_MYb71::GFP	L-serine 0 mM	co-culture MYb11 and MYb71	9	15.5	0.25
MYb11::dTomato_MYb71::GFP	L-serine 0 mM	co-culture MYb11 and MYb71	9	16	0.223
MYb11::dTomato_MYb71::GFP	L-serine 0 mM	co-culture MYb11 and MYb71	9	16.5	0.235
MYb11::dTomato_MYb71::GFP	L-serine 0 mM	co-culture MYb11 and MYb71	9	17	0.24
MYb11::dTomato_MYb71::GFP	L-serine 0 mM	co-culture MYb11 and MYb71	9	17.5	0.224
MYb11::dTomato_MYb71::GFP	L-serine 0 mM	co-culture MYb11 and MYb71	9	18	0.243
MYb11::dTomato_MYb71::GFP	L-serine 0 mM	co-culture MYb11 and MYb71	9	18.5	0.249
MYb11::dTomato_MYb71::GFP	L-serine 0 mM	co-culture MYb11 and MYb71	9	19	0.228
MYb11::dTomato_MYb71::GFP	L-serine 0 mM	co-culture MYb11 and MYb71	9	19.5	0.23
MYb11::dTomato_MYb71::GFP	L-serine 0 mM	co-culture MYb11 and MYb71	9	20	0.238
MYb11::dTomato_MYb71::GFP	L-serine 0 mM	co-culture MYb11 and MYb71	9	20.5	0.221
MYb11::dTomato_MYb71::GFP	L-serine 0 mM	co-culture MYb11 and MYb71	9	21	0.226
MYb11::dTomato_MYb71::GFP	L-serine 0 mM	co-culture MYb11 and MYb71	9	21.5	0.229
MYb11::dTomato_MYb71::GFP	L-serine 0 mM	co-culture MYb11 and MYb71	9	22	0.221
MYb11::dTomato_MYb71::GFP	L-serine 0 mM	co-culture MYb11 and MYb71	9	22.5	0.221
MYb11::dTomato_MYb71::GFP	L-serine 0 mM	co-culture MYb11 and MYb71	9	23	0.244
MYb11::dTomato_MYb71::GFP	L-serine 0 mM	co-culture MYb11 and MYb71	9	23.5	0.223
MYb11::dTomato_MYb71::GFP	L-serine 0 mM	co-culture MYb11 and MYb71	9	24	0.252
MYb11::dTomato_MYb71::GFP	L-serine 0 mM	co-culture MYb11 and MYb71	10	0.5	0.081
MYb11::dTomato_MYb71::GFP	L-serine 0 mM	co-culture MYb11 and MYb71	10	1	0.083
MYb11::dTomato_MYb71::GFP	L-serine 0 mM	co-culture MYb11 and MYb71	10	1.5	0.085
MYb11::dTomato_MYb71::GFP	L-serine 0 mM	co-culture MYb11 and MYb71	10	2	0.087
MYb11::dTomato_MYb71::GFP	L-serine 0 mM	co-culture MYb11 and MYb71	10	2.5	0.09
MYb11::dTomato_MYb71::GFP	L-serine 0 mM	co-culture MYb11 and MYb71	10	3	0.094
MYb11::dTomato_MYb71::GFP	L-serine 0 mM	co-culture MYb11 and MYb71	10	3.5	0.1
MYb11::dTomato_MYb71::GFP	L-serine 0 mM	co-culture MYb11 and MYb71	10	4	0.106
MYb11::dTomato_MYb71::GFP	L-serine 0 mM	co-culture MYb11 and MYb71	10	4.5	0.117
MYb11::dTomato_MYb71::GFP	L-serine 0 mM	co-culture MYb11 and MYb71	10	5	0.13
MYb11::dTomato_MYb71::GFP	L-serine 0 mM	co-culture MYb11 and MYb71	10	5.5	0.144
MYb11::dTomato_MYb71::GFP	L-serine 0 mM	co-culture MYb11 and MYb71	10	6	0.163
MYb11::dTomato_MYb71::GFP	L-serine 0 mM	co-culture MYb11 and MYb71	10	6.5	0.216
MYb11::dTomato_MYb71::GFP	L-serine 0 mM	co-culture MYb11 and MYb71	10	7	0.256
MYb11::dTomato_MYb71::GFP	L-serine 0 mM	co-culture MYb11 and MYb71	10	7.5	0.247
MYb11::dTomato_MYb71::GFP	L-serine 0 mM	co-culture MYb11 and MYb71	10	8	0.234
MYb11::dTomato_MYb71::GFP	L-serine 0 mM	co-culture MYb11 and MYb71	10	8.5	0.227
MYb11::dTomato_MYb71::GFP	L-serine 0 mM	co-culture MYb11 and MYb71	10	9	0.238
MYb11::dTomato_MYb71::GFP	L-serine 0 mM	co-culture MYb11 and MYb71	10	9.5	0.22
MYb11::dTomato_MYb71::GFP	L-serine 0 mM	co-culture MYb11 and MYb71	10	10	0.237
MYb11::dTomato_MYb71::GFP	L-serine 0 mM	co-culture MYb11 and MYb71	10	10.5	0.233
MYb11::dTomato_MYb71::GFP	L-serine 0 mM	co-culture MYb11 and MYb71	10	11	0.242
MYb11::dTomato_MYb71::GFP	L-serine 0 mM	co-culture MYb11 and MYb71	10	11.5	0.227
MYb11::dTomato_MYb71::GFP	L-serine 0 mM	co-culture MYb11 and MYb71	10	12	0.248
MYb11::dTomato_MYb71::GFP	L-serine 0 mM	co-culture MYb11 and MYb71	10	12.5	0.243
MYb11::dTomato_MYb71::GFP	L-serine 0 mM	co-culture MYb11 and MYb71	10	13	0.249
MYb11::dTomato_MYb71::GFP	L-serine 0 mM	co-culture MYb11 and MYb71	10	13.5	0.246
MYb11::dTomato_MYb71::GFP	L-serine 0 mM	co-culture MYb11 and MYb71	10	14	0.245
MYb11::dTomato_MYb71::GFP	L-serine 0 mM	co-culture MYb11 and MYb71	10	14.5	0.262
MYb11::dTomato_MYb71::GFP	L-serine 0 mM	co-culture MYb11 and MYb71	10	15	0.229
MYb11::dTomato_MYb71::GFP	L-serine 0 mM	co-culture MYb11 and MYb71	10	15.5	0.249
MYb11::dTomato_MYb71::GFP	L-serine 0 mM	co-culture MYb11 and MYb71	10	16	0.259
MYb11::dTomato_MYb71::GFP	L-serine 0 mM	co-culture MYb11 and MYb71	10	16.5	0.25
MYb11::dTomato_MYb71::GFP	L-serine 0 mM	co-culture MYb11 and MYb71	10	17	0.235
MYb11::dTomato_MYb71::GFP	L-serine 0 mM	co-culture MYb11 and MYb71	10	17.5	0.259
MYb11::dTomato_MYb71::GFP	L-serine 0 mM	co-culture MYb11 and MYb71	10	18	0.237
MYb11::dTomato_MYb71::GFP	L-serine 0 mM	co-culture MYb11 and MYb71	10	18.5	0.255
MYb11::dTomato_MYb71::GFP	L-serine 0 mM	co-culture MYb11 and MYb71	10	19	0.233
MYb11::dTomato_MYb71::GFP	L-serine 0 mM	co-culture MYb11 and MYb71	10	19.5	0.234
MYb11::dTomato_MYb71::GFP	L-serine 0 mM	co-culture MYb11 and MYb71	10	20	0.255
MYb11::dTomato_MYb71::GFP	L-serine 0 mM	co-culture MYb11 and MYb71	10	20.5	0.247
MYb11::dTomato_MYb71::GFP	L-serine 0 mM	co-culture MYb11 and MYb71	10	21	0.26
MYb11::dTomato_MYb71::GFP	L-serine 0 mM	co-culture MYb11 and MYb71	10	21.5	0.263
MYb11::dTomato_MYb71::GFP	L-serine 0 mM	co-culture MYb11 and MYb71	10	22	0.24
MYb11::dTomato_MYb71::GFP	L-serine 0 mM	co-culture MYb11 and MYb71	10	22.5	0.238
MYb11::dTomato_MYb71::GFP	L-serine 0 mM	co-culture MYb11 and MYb71	10	23	0.265
MYb11::dTomato_MYb71::GFP	L-serine 0 mM	co-culture MYb11 and MYb71	10	23.5	0.254
MYb11::dTomato_MYb71::GFP	L-serine 0 mM	co-culture MYb11 and MYb71	10	24	0.264
MYb11::dTomato_MYb71::GFP	L-serine 0 mM	co-culture MYb11 and MYb71	11	0.5	0.08
MYb11::dTomato_MYb71::GFP	L-serine 0 mM	co-culture MYb11 and MYb71	11	1	0.081
MYb11::dTomato_MYb71::GFP	L-serine 0 mM	co-culture MYb11 and MYb71	11	1.5	0.083
MYb11::dTomato_MYb71::GFP	L-serine 0 mM	co-culture MYb11 and MYb71	11	2	0.085
MYb11::dTomato_MYb71::GFP	L-serine 0 mM	co-culture MYb11 and MYb71	11	2.5	0.087
MYb11::dTomato_MYb71::GFP	L-serine 0 mM	co-culture MYb11 and MYb71	11	3	0.091
MYb11::dTomato_MYb71::GFP	L-serine 0 mM	co-culture MYb11 and MYb71	11	3.5	0.096
MYb11::dTomato_MYb71::GFP	L-serine 0 mM	co-culture MYb11 and MYb71	11	4	0.101
MYb11::dTomato_MYb71::GFP	L-serine 0 mM	co-culture MYb11 and MYb71	11	4.5	0.112
MYb11::dTomato_MYb71::GFP	L-serine 0 mM	co-culture MYb11 and MYb71	11	5	0.124
MYb11::dTomato_MYb71::GFP	L-serine 0 mM	co-culture MYb11 and MYb71	11	5.5	0.137
MYb11::dTomato_MYb71::GFP	L-serine 0 mM	co-culture MYb11 and MYb71	11	6	0.154
MYb11::dTomato_MYb71::GFP	L-serine 0 mM	co-culture MYb11 and MYb71	11	6.5	0.214
MYb11::dTomato_MYb71::GFP	L-serine 0 mM	co-culture MYb11 and MYb71	11	7	0.258
MYb11::dTomato_MYb71::GFP	L-serine 0 mM	co-culture MYb11 and MYb71	11	7.5	0.232
MYb11::dTomato_MYb71::GFP	L-serine 0 mM	co-culture MYb11 and MYb71	11	8	0.228
MYb11::dTomato_MYb71::GFP	L-serine 0 mM	co-culture MYb11 and MYb71	11	8.5	0.232
MYb11::dTomato_MYb71::GFP	L-serine 0 mM	co-culture MYb11 and MYb71	11	9	0.23
MYb11::dTomato_MYb71::GFP	L-serine 0 mM	co-culture MYb11 and MYb71	11	9.5	0.242
MYb11::dTomato_MYb71::GFP	L-serine 0 mM	co-culture MYb11 and MYb71	11	10	0.229
MYb11::dTomato_MYb71::GFP	L-serine 0 mM	co-culture MYb11 and MYb71	11	10.5	0.233
MYb11::dTomato_MYb71::GFP	L-serine 0 mM	co-culture MYb11 and MYb71	11	11	0.237
MYb11::dTomato_MYb71::GFP	L-serine 0 mM	co-culture MYb11 and MYb71	11	11.5	0.229
MYb11::dTomato_MYb71::GFP	L-serine 0 mM	co-culture MYb11 and MYb71	11	12	0.248
MYb11::dTomato_MYb71::GFP	L-serine 0 mM	co-culture MYb11 and MYb71	11	12.5	0.242
MYb11::dTomato_MYb71::GFP	L-serine 0 mM	co-culture MYb11 and MYb71	11	13	0.248
MYb11::dTomato_MYb71::GFP	L-serine 0 mM	co-culture MYb11 and MYb71	11	13.5	0.235
MYb11::dTomato_MYb71::GFP	L-serine 0 mM	co-culture MYb11 and MYb71	11	14	0.232
MYb11::dTomato_MYb71::GFP	L-serine 0 mM	co-culture MYb11 and MYb71	11	14.5	0.24
MYb11::dTomato_MYb71::GFP	L-serine 0 mM	co-culture MYb11 and MYb71	11	15	0.252
MYb11::dTomato_MYb71::GFP	L-serine 0 mM	co-culture MYb11 and MYb71	11	15.5	0.234
MYb11::dTomato_MYb71::GFP	L-serine 0 mM	co-culture MYb11 and MYb71	11	16	0.23
MYb11::dTomato_MYb71::GFP	L-serine 0 mM	co-culture MYb11 and MYb71	11	16.5	0.245
MYb11::dTomato_MYb71::GFP	L-serine 0 mM	co-culture MYb11 and MYb71	11	17	0.226
MYb11::dTomato_MYb71::GFP	L-serine 0 mM	co-culture MYb11 and MYb71	11	17.5	0.237
MYb11::dTomato_MYb71::GFP	L-serine 0 mM	co-culture MYb11 and MYb71	11	18	0.241
MYb11::dTomato_MYb71::GFP	L-serine 0 mM	co-culture MYb11 and MYb71	11	18.5	0.242
MYb11::dTomato_MYb71::GFP	L-serine 0 mM	co-culture MYb11 and MYb71	11	19	0.23
MYb11::dTomato_MYb71::GFP	L-serine 0 mM	co-culture MYb11 and MYb71	11	19.5	0.236
MYb11::dTomato_MYb71::GFP	L-serine 0 mM	co-culture MYb11 and MYb71	11	20	0.234
MYb11::dTomato_MYb71::GFP	L-serine 0 mM	co-culture MYb11 and MYb71	11	20.5	0.244
MYb11::dTomato_MYb71::GFP	L-serine 0 mM	co-culture MYb11 and MYb71	11	21	0.248
MYb11::dTomato_MYb71::GFP	L-serine 0 mM	co-culture MYb11 and MYb71	11	21.5	0.247
MYb11::dTomato_MYb71::GFP	L-serine 0 mM	co-culture MYb11 and MYb71	11	22	0.235
MYb11::dTomato_MYb71::GFP	L-serine 0 mM	co-culture MYb11 and MYb71	11	22.5	0.235
MYb11::dTomato_MYb71::GFP	L-serine 0 mM	co-culture MYb11 and MYb71	11	23	0.246
MYb11::dTomato_MYb71::GFP	L-serine 0 mM	co-culture MYb11 and MYb71	11	23.5	0.25
MYb11::dTomato_MYb71::GFP	L-serine 0 mM	co-culture MYb11 and MYb71	11	24	0.243
MYb11::dTomato_MYb71::GFP	L-serine 0 mM	co-culture MYb11 and MYb71	12	0.5	0.08
MYb11::dTomato_MYb71::GFP	L-serine 0 mM	co-culture MYb11 and MYb71	12	1	0.082
MYb11::dTomato_MYb71::GFP	L-serine 0 mM	co-culture MYb11 and MYb71	12	1.5	0.084
MYb11::dTomato_MYb71::GFP	L-serine 0 mM	co-culture MYb11 and MYb71	12	2	0.086
MYb11::dTomato_MYb71::GFP	L-serine 0 mM	co-culture MYb11 and MYb71	12	2.5	0.089
MYb11::dTomato_MYb71::GFP	L-serine 0 mM	co-culture MYb11 and MYb71	12	3	0.093
MYb11::dTomato_MYb71::GFP	L-serine 0 mM	co-culture MYb11 and MYb71	12	3.5	0.099
MYb11::dTomato_MYb71::GFP	L-serine 0 mM	co-culture MYb11 and MYb71	12	4	0.105
MYb11::dTomato_MYb71::GFP	L-serine 0 mM	co-culture MYb11 and MYb71	12	4.5	0.117
MYb11::dTomato_MYb71::GFP	L-serine 0 mM	co-culture MYb11 and MYb71	12	5	0.13
MYb11::dTomato_MYb71::GFP	L-serine 0 mM	co-culture MYb11 and MYb71	12	5.5	0.147
MYb11::dTomato_MYb71::GFP	L-serine 0 mM	co-culture MYb11 and MYb71	12	6	0.161
MYb11::dTomato_MYb71::GFP	L-serine 0 mM	co-culture MYb11 and MYb71	12	6.5	0.195
MYb11::dTomato_MYb71::GFP	L-serine 0 mM	co-culture MYb11 and MYb71	12	7	0.26
MYb11::dTomato_MYb71::GFP	L-serine 0 mM	co-culture MYb11 and MYb71	12	7.5	0.235
MYb11::dTomato_MYb71::GFP	L-serine 0 mM	co-culture MYb11 and MYb71	12	8	0.21
MYb11::dTomato_MYb71::GFP	L-serine 0 mM	co-culture MYb11 and MYb71	12	8.5	0.216
MYb11::dTomato_MYb71::GFP	L-serine 0 mM	co-culture MYb11 and MYb71	12	9	0.218
MYb11::dTomato_MYb71::GFP	L-serine 0 mM	co-culture MYb11 and MYb71	12	9.5	0.228
MYb11::dTomato_MYb71::GFP	L-serine 0 mM	co-culture MYb11 and MYb71	12	10	0.22
MYb11::dTomato_MYb71::GFP	L-serine 0 mM	co-culture MYb11 and MYb71	12	10.5	0.231
MYb11::dTomato_MYb71::GFP	L-serine 0 mM	co-culture MYb11 and MYb71	12	11	0.234
MYb11::dTomato_MYb71::GFP	L-serine 0 mM	co-culture MYb11 and MYb71	12	11.5	0.228
MYb11::dTomato_MYb71::GFP	L-serine 0 mM	co-culture MYb11 and MYb71	12	12	0.231
MYb11::dTomato_MYb71::GFP	L-serine 0 mM	co-culture MYb11 and MYb71	12	12.5	0.225
MYb11::dTomato_MYb71::GFP	L-serine 0 mM	co-culture MYb11 and MYb71	12	13	0.229
MYb11::dTomato_MYb71::GFP	L-serine 0 mM	co-culture MYb11 and MYb71	12	13.5	0.249
MYb11::dTomato_MYb71::GFP	L-serine 0 mM	co-culture MYb11 and MYb71	12	14	0.228
MYb11::dTomato_MYb71::GFP	L-serine 0 mM	co-culture MYb11 and MYb71	12	14.5	0.222
MYb11::dTomato_MYb71::GFP	L-serine 0 mM	co-culture MYb11 and MYb71	12	15	0.225
MYb11::dTomato_MYb71::GFP	L-serine 0 mM	co-culture MYb11 and MYb71	12	15.5	0.224
MYb11::dTomato_MYb71::GFP	L-serine 0 mM	co-culture MYb11 and MYb71	12	16	0.225
MYb11::dTomato_MYb71::GFP	L-serine 0 mM	co-culture MYb11 and MYb71	12	16.5	0.231
MYb11::dTomato_MYb71::GFP	L-serine 0 mM	co-culture MYb11 and MYb71	12	17	0.224
MYb11::dTomato_MYb71::GFP	L-serine 0 mM	co-culture MYb11 and MYb71	12	17.5	0.232
MYb11::dTomato_MYb71::GFP	L-serine 0 mM	co-culture MYb11 and MYb71	12	18	0.224
MYb11::dTomato_MYb71::GFP	L-serine 0 mM	co-culture MYb11 and MYb71	12	18.5	0.224
MYb11::dTomato_MYb71::GFP	L-serine 0 mM	co-culture MYb11 and MYb71	12	19	0.229
MYb11::dTomato_MYb71::GFP	L-serine 0 mM	co-culture MYb11 and MYb71	12	19.5	0.242
MYb11::dTomato_MYb71::GFP	L-serine 0 mM	co-culture MYb11 and MYb71	12	20	0.226
MYb11::dTomato_MYb71::GFP	L-serine 0 mM	co-culture MYb11 and MYb71	12	20.5	0.229
MYb11::dTomato_MYb71::GFP	L-serine 0 mM	co-culture MYb11 and MYb71	12	21	0.228
MYb11::dTomato_MYb71::GFP	L-serine 0 mM	co-culture MYb11 and MYb71	12	21.5	0.227
MYb11::dTomato_MYb71::GFP	L-serine 0 mM	co-culture MYb11 and MYb71	12	22	0.23
MYb11::dTomato_MYb71::GFP	L-serine 0 mM	co-culture MYb11 and MYb71	12	22.5	0.229
MYb11::dTomato_MYb71::GFP	L-serine 0 mM	co-culture MYb11 and MYb71	12	23	0.233
MYb11::dTomato_MYb71::GFP	L-serine 0 mM	co-culture MYb11 and MYb71	12	23.5	0.229
MYb11::dTomato_MYb71::GFP	L-serine 0 mM	co-culture MYb11 and MYb71	12	24	0.228
MYb11::dTomato_MYb71::GFP	L-serine 0 mM	co-culture MYb11 and MYb71	13	0.5	0.082
MYb11::dTomato_MYb71::GFP	L-serine 0 mM	co-culture MYb11 and MYb71	13	1	0.083
MYb11::dTomato_MYb71::GFP	L-serine 0 mM	co-culture MYb11 and MYb71	13	1.5	0.084
MYb11::dTomato_MYb71::GFP	L-serine 0 mM	co-culture MYb11 and MYb71	13	2	0.086
MYb11::dTomato_MYb71::GFP	L-serine 0 mM	co-culture MYb11 and MYb71	13	2.5	0.088
MYb11::dTomato_MYb71::GFP	L-serine 0 mM	co-culture MYb11 and MYb71	13	3	0.091
MYb11::dTomato_MYb71::GFP	L-serine 0 mM	co-culture MYb11 and MYb71	13	3.5	0.097
MYb11::dTomato_MYb71::GFP	L-serine 0 mM	co-culture MYb11 and MYb71	13	4	0.102
MYb11::dTomato_MYb71::GFP	L-serine 0 mM	co-culture MYb11 and MYb71	13	4.5	0.112
MYb11::dTomato_MYb71::GFP	L-serine 0 mM	co-culture MYb11 and MYb71	13	5	0.125
MYb11::dTomato_MYb71::GFP	L-serine 0 mM	co-culture MYb11 and MYb71	13	5.5	0.138
MYb11::dTomato_MYb71::GFP	L-serine 0 mM	co-culture MYb11 and MYb71	13	6	0.155
MYb11::dTomato_MYb71::GFP	L-serine 0 mM	co-culture MYb11 and MYb71	13	6.5	0.249
MYb11::dTomato_MYb71::GFP	L-serine 0 mM	co-culture MYb11 and MYb71	13	7	0.272
MYb11::dTomato_MYb71::GFP	L-serine 0 mM	co-culture MYb11 and MYb71	13	7.5	0.264
MYb11::dTomato_MYb71::GFP	L-serine 0 mM	co-culture MYb11 and MYb71	13	8	0.215
MYb11::dTomato_MYb71::GFP	L-serine 0 mM	co-culture MYb11 and MYb71	13	8.5	0.268
MYb11::dTomato_MYb71::GFP	L-serine 0 mM	co-culture MYb11 and MYb71	13	9	0.25
MYb11::dTomato_MYb71::GFP	L-serine 0 mM	co-culture MYb11 and MYb71	13	9.5	0.258
MYb11::dTomato_MYb71::GFP	L-serine 0 mM	co-culture MYb11 and MYb71	13	10	0.23
MYb11::dTomato_MYb71::GFP	L-serine 0 mM	co-culture MYb11 and MYb71	13	10.5	0.243
MYb11::dTomato_MYb71::GFP	L-serine 0 mM	co-culture MYb11 and MYb71	13	11	0.228
MYb11::dTomato_MYb71::GFP	L-serine 0 mM	co-culture MYb11 and MYb71	13	11.5	0.223
MYb11::dTomato_MYb71::GFP	L-serine 0 mM	co-culture MYb11 and MYb71	13	12	0.245
MYb11::dTomato_MYb71::GFP	L-serine 0 mM	co-culture MYb11 and MYb71	13	12.5	0.242
MYb11::dTomato_MYb71::GFP	L-serine 0 mM	co-culture MYb11 and MYb71	13	13	0.233
MYb11::dTomato_MYb71::GFP	L-serine 0 mM	co-culture MYb11 and MYb71	13	13.5	0.237
MYb11::dTomato_MYb71::GFP	L-serine 0 mM	co-culture MYb11 and MYb71	13	14	0.228
MYb11::dTomato_MYb71::GFP	L-serine 0 mM	co-culture MYb11 and MYb71	13	14.5	0.259
MYb11::dTomato_MYb71::GFP	L-serine 0 mM	co-culture MYb11 and MYb71	13	15	0.226
MYb11::dTomato_MYb71::GFP	L-serine 0 mM	co-culture MYb11 and MYb71	13	15.5	0.23
MYb11::dTomato_MYb71::GFP	L-serine 0 mM	co-culture MYb11 and MYb71	13	16	0.228
MYb11::dTomato_MYb71::GFP	L-serine 0 mM	co-culture MYb11 and MYb71	13	16.5	0.265
MYb11::dTomato_MYb71::GFP	L-serine 0 mM	co-culture MYb11 and MYb71	13	17	0.276
MYb11::dTomato_MYb71::GFP	L-serine 0 mM	co-culture MYb11 and MYb71	13	17.5	0.248
MYb11::dTomato_MYb71::GFP	L-serine 0 mM	co-culture MYb11 and MYb71	13	18	0.23
MYb11::dTomato_MYb71::GFP	L-serine 0 mM	co-culture MYb11 and MYb71	13	18.5	0.243
MYb11::dTomato_MYb71::GFP	L-serine 0 mM	co-culture MYb11 and MYb71	13	19	0.238
MYb11::dTomato_MYb71::GFP	L-serine 0 mM	co-culture MYb11 and MYb71	13	19.5	0.247
MYb11::dTomato_MYb71::GFP	L-serine 0 mM	co-culture MYb11 and MYb71	13	20	0.232
MYb11::dTomato_MYb71::GFP	L-serine 0 mM	co-culture MYb11 and MYb71	13	20.5	0.261
MYb11::dTomato_MYb71::GFP	L-serine 0 mM	co-culture MYb11 and MYb71	13	21	0.242
MYb11::dTomato_MYb71::GFP	L-serine 0 mM	co-culture MYb11 and MYb71	13	21.5	0.226
MYb11::dTomato_MYb71::GFP	L-serine 0 mM	co-culture MYb11 and MYb71	13	22	0.226
MYb11::dTomato_MYb71::GFP	L-serine 0 mM	co-culture MYb11 and MYb71	13	22.5	0.229
MYb11::dTomato_MYb71::GFP	L-serine 0 mM	co-culture MYb11 and MYb71	13	23	0.272
MYb11::dTomato_MYb71::GFP	L-serine 0 mM	co-culture MYb11 and MYb71	13	23.5	0.229
MYb11::dTomato_MYb71::GFP	L-serine 0 mM	co-culture MYb11 and MYb71	13	24	0.227
MYb11::dTomato_MYb71::GFP	L-serine 0 mM	co-culture MYb11 and MYb71	14	0.5	0.08
MYb11::dTomato_MYb71::GFP	L-serine 0 mM	co-culture MYb11 and MYb71	14	1	0.081
MYb11::dTomato_MYb71::GFP	L-serine 0 mM	co-culture MYb11 and MYb71	14	1.5	0.083
MYb11::dTomato_MYb71::GFP	L-serine 0 mM	co-culture MYb11 and MYb71	14	2	0.085
MYb11::dTomato_MYb71::GFP	L-serine 0 mM	co-culture MYb11 and MYb71	14	2.5	0.088
MYb11::dTomato_MYb71::GFP	L-serine 0 mM	co-culture MYb11 and MYb71	14	3	0.091
MYb11::dTomato_MYb71::GFP	L-serine 0 mM	co-culture MYb11 and MYb71	14	3.5	0.097
MYb11::dTomato_MYb71::GFP	L-serine 0 mM	co-culture MYb11 and MYb71	14	4	0.103
MYb11::dTomato_MYb71::GFP	L-serine 0 mM	co-culture MYb11 and MYb71	14	4.5	0.114
MYb11::dTomato_MYb71::GFP	L-serine 0 mM	co-culture MYb11 and MYb71	14	5	0.126
MYb11::dTomato_MYb71::GFP	L-serine 0 mM	co-culture MYb11 and MYb71	14	5.5	0.14
MYb11::dTomato_MYb71::GFP	L-serine 0 mM	co-culture MYb11 and MYb71	14	6	0.159
MYb11::dTomato_MYb71::GFP	L-serine 0 mM	co-culture MYb11 and MYb71	14	6.5	0.217
MYb11::dTomato_MYb71::GFP	L-serine 0 mM	co-culture MYb11 and MYb71	14	7	0.246
MYb11::dTomato_MYb71::GFP	L-serine 0 mM	co-culture MYb11 and MYb71	14	7.5	0.216
MYb11::dTomato_MYb71::GFP	L-serine 0 mM	co-culture MYb11 and MYb71	14	8	0.205
MYb11::dTomato_MYb71::GFP	L-serine 0 mM	co-culture MYb11 and MYb71	14	8.5	0.205
MYb11::dTomato_MYb71::GFP	L-serine 0 mM	co-culture MYb11 and MYb71	14	9	0.203
MYb11::dTomato_MYb71::GFP	L-serine 0 mM	co-culture MYb11 and MYb71	14	9.5	0.217
MYb11::dTomato_MYb71::GFP	L-serine 0 mM	co-culture MYb11 and MYb71	14	10	0.206
MYb11::dTomato_MYb71::GFP	L-serine 0 mM	co-culture MYb11 and MYb71	14	10.5	0.208
MYb11::dTomato_MYb71::GFP	L-serine 0 mM	co-culture MYb11 and MYb71	14	11	0.22
MYb11::dTomato_MYb71::GFP	L-serine 0 mM	co-culture MYb11 and MYb71	14	11.5	0.212
MYb11::dTomato_MYb71::GFP	L-serine 0 mM	co-culture MYb11 and MYb71	14	12	0.222
MYb11::dTomato_MYb71::GFP	L-serine 0 mM	co-culture MYb11 and MYb71	14	12.5	0.215
MYb11::dTomato_MYb71::GFP	L-serine 0 mM	co-culture MYb11 and MYb71	14	13	0.216
MYb11::dTomato_MYb71::GFP	L-serine 0 mM	co-culture MYb11 and MYb71	14	13.5	0.218
MYb11::dTomato_MYb71::GFP	L-serine 0 mM	co-culture MYb11 and MYb71	14	14	0.222
MYb11::dTomato_MYb71::GFP	L-serine 0 mM	co-culture MYb11 and MYb71	14	14.5	0.218
MYb11::dTomato_MYb71::GFP	L-serine 0 mM	co-culture MYb11 and MYb71	14	15	0.226
MYb11::dTomato_MYb71::GFP	L-serine 0 mM	co-culture MYb11 and MYb71	14	15.5	0.217
MYb11::dTomato_MYb71::GFP	L-serine 0 mM	co-culture MYb11 and MYb71	14	16	0.221
MYb11::dTomato_MYb71::GFP	L-serine 0 mM	co-culture MYb11 and MYb71	14	16.5	0.229
MYb11::dTomato_MYb71::GFP	L-serine 0 mM	co-culture MYb11 and MYb71	14	17	0.215
MYb11::dTomato_MYb71::GFP	L-serine 0 mM	co-culture MYb11 and MYb71	14	17.5	0.217
MYb11::dTomato_MYb71::GFP	L-serine 0 mM	co-culture MYb11 and MYb71	14	18	0.218
MYb11::dTomato_MYb71::GFP	L-serine 0 mM	co-culture MYb11 and MYb71	14	18.5	0.22
MYb11::dTomato_MYb71::GFP	L-serine 0 mM	co-culture MYb11 and MYb71	14	19	0.229
MYb11::dTomato_MYb71::GFP	L-serine 0 mM	co-culture MYb11 and MYb71	14	19.5	0.235
MYb11::dTomato_MYb71::GFP	L-serine 0 mM	co-culture MYb11 and MYb71	14	20	0.221
MYb11::dTomato_MYb71::GFP	L-serine 0 mM	co-culture MYb11 and MYb71	14	20.5	0.225
MYb11::dTomato_MYb71::GFP	L-serine 0 mM	co-culture MYb11 and MYb71	14	21	0.218
MYb11::dTomato_MYb71::GFP	L-serine 0 mM	co-culture MYb11 and MYb71	14	21.5	0.217
MYb11::dTomato_MYb71::GFP	L-serine 0 mM	co-culture MYb11 and MYb71	14	22	0.22
MYb11::dTomato_MYb71::GFP	L-serine 0 mM	co-culture MYb11 and MYb71	14	22.5	0.227
MYb11::dTomato_MYb71::GFP	L-serine 0 mM	co-culture MYb11 and MYb71	14	23	0.255
MYb11::dTomato_MYb71::GFP	L-serine 0 mM	co-culture MYb11 and MYb71	14	23.5	0.219
MYb11::dTomato_MYb71::GFP	L-serine 0 mM	co-culture MYb11 and MYb71	14	24	0.234
MYb11::dTomato_MYb71::GFP_serine	L-serine 10 mM	co-culture MYb11 and MYb71	1	0.5	0.082
MYb11::dTomato_MYb71::GFP_serine	L-serine 10 mM	co-culture MYb11 and MYb71	1	1	0.083
MYb11::dTomato_MYb71::GFP_serine	L-serine 10 mM	co-culture MYb11 and MYb71	1	1.5	0.084
MYb11::dTomato_MYb71::GFP_serine	L-serine 10 mM	co-culture MYb11 and MYb71	1	2	0.086
MYb11::dTomato_MYb71::GFP_serine	L-serine 10 mM	co-culture MYb11 and MYb71	1	2.5	0.088
MYb11::dTomato_MYb71::GFP_serine	L-serine 10 mM	co-culture MYb11 and MYb71	1	3	0.091
MYb11::dTomato_MYb71::GFP_serine	L-serine 10 mM	co-culture MYb11 and MYb71	1	3.5	0.096
MYb11::dTomato_MYb71::GFP_serine	L-serine 10 mM	co-culture MYb11 and MYb71	1	4	0.101
MYb11::dTomato_MYb71::GFP_serine	L-serine 10 mM	co-culture MYb11 and MYb71	1	4.5	0.109
MYb11::dTomato_MYb71::GFP_serine	L-serine 10 mM	co-culture MYb11 and MYb71	1	5	0.119
MYb11::dTomato_MYb71::GFP_serine	L-serine 10 mM	co-culture MYb11 and MYb71	1	5.5	0.131
MYb11::dTomato_MYb71::GFP_serine	L-serine 10 mM	co-culture MYb11 and MYb71	1	6	0.149
MYb11::dTomato_MYb71::GFP_serine	L-serine 10 mM	co-culture MYb11 and MYb71	1	6.5	0.163
MYb11::dTomato_MYb71::GFP_serine	L-serine 10 mM	co-culture MYb11 and MYb71	1	7	0.19
MYb11::dTomato_MYb71::GFP_serine	L-serine 10 mM	co-culture MYb11 and MYb71	1	7.5	0.201
MYb11::dTomato_MYb71::GFP_serine	L-serine 10 mM	co-culture MYb11 and MYb71	1	8	0.221
MYb11::dTomato_MYb71::GFP_serine	L-serine 10 mM	co-culture MYb11 and MYb71	1	8.5	0.232
MYb11::dTomato_MYb71::GFP_serine	L-serine 10 mM	co-culture MYb11 and MYb71	1	9	0.242
MYb11::dTomato_MYb71::GFP_serine	L-serine 10 mM	co-culture MYb11 and MYb71	1	9.5	0.242
MYb11::dTomato_MYb71::GFP_serine	L-serine 10 mM	co-culture MYb11 and MYb71	1	10	0.24
MYb11::dTomato_MYb71::GFP_serine	L-serine 10 mM	co-culture MYb11 and MYb71	1	10.5	0.239
MYb11::dTomato_MYb71::GFP_serine	L-serine 10 mM	co-culture MYb11 and MYb71	1	11	0.237
MYb11::dTomato_MYb71::GFP_serine	L-serine 10 mM	co-culture MYb11 and MYb71	1	11.5	0.236
MYb11::dTomato_MYb71::GFP_serine	L-serine 10 mM	co-culture MYb11 and MYb71	1	12	0.236
MYb11::dTomato_MYb71::GFP_serine	L-serine 10 mM	co-culture MYb11 and MYb71	1	12.5	0.236
MYb11::dTomato_MYb71::GFP_serine	L-serine 10 mM	co-culture MYb11 and MYb71	1	13	0.235
MYb11::dTomato_MYb71::GFP_serine	L-serine 10 mM	co-culture MYb11 and MYb71	1	13.5	0.236
MYb11::dTomato_MYb71::GFP_serine	L-serine 10 mM	co-culture MYb11 and MYb71	1	14	0.241
MYb11::dTomato_MYb71::GFP_serine	L-serine 10 mM	co-culture MYb11 and MYb71	1	14.5	0.236
MYb11::dTomato_MYb71::GFP_serine	L-serine 10 mM	co-culture MYb11 and MYb71	1	15	0.237
MYb11::dTomato_MYb71::GFP_serine	L-serine 10 mM	co-culture MYb11 and MYb71	1	15.5	0.236
MYb11::dTomato_MYb71::GFP_serine	L-serine 10 mM	co-culture MYb11 and MYb71	1	16	0.241
MYb11::dTomato_MYb71::GFP_serine	L-serine 10 mM	co-culture MYb11 and MYb71	1	16.5	0.235
MYb11::dTomato_MYb71::GFP_serine	L-serine 10 mM	co-culture MYb11 and MYb71	1	17	0.235
MYb11::dTomato_MYb71::GFP_serine	L-serine 10 mM	co-culture MYb11 and MYb71	1	17.5	0.234
MYb11::dTomato_MYb71::GFP_serine	L-serine 10 mM	co-culture MYb11 and MYb71	1	18	0.234
MYb11::dTomato_MYb71::GFP_serine	L-serine 10 mM	co-culture MYb11 and MYb71	1	18.5	0.234
MYb11::dTomato_MYb71::GFP_serine	L-serine 10 mM	co-culture MYb11 and MYb71	1	19	0.233
MYb11::dTomato_MYb71::GFP_serine	L-serine 10 mM	co-culture MYb11 and MYb71	1	19.5	0.232
MYb11::dTomato_MYb71::GFP_serine	L-serine 10 mM	co-culture MYb11 and MYb71	1	20	0.232
MYb11::dTomato_MYb71::GFP_serine	L-serine 10 mM	co-culture MYb11 and MYb71	1	20.5	0.232
MYb11::dTomato_MYb71::GFP_serine	L-serine 10 mM	co-culture MYb11 and MYb71	1	21	0.231
MYb11::dTomato_MYb71::GFP_serine	L-serine 10 mM	co-culture MYb11 and MYb71	1	21.5	0.23
MYb11::dTomato_MYb71::GFP_serine	L-serine 10 mM	co-culture MYb11 and MYb71	1	22	0.23
MYb11::dTomato_MYb71::GFP_serine	L-serine 10 mM	co-culture MYb11 and MYb71	1	22.5	0.23
MYb11::dTomato_MYb71::GFP_serine	L-serine 10 mM	co-culture MYb11 and MYb71	1	23	0.23
MYb11::dTomato_MYb71::GFP_serine	L-serine 10 mM	co-culture MYb11 and MYb71	1	23.5	0.229
MYb11::dTomato_MYb71::GFP_serine	L-serine 10 mM	co-culture MYb11 and MYb71	1	24	0.233
MYb11::dTomato_MYb71::GFP_serine	L-serine 10 mM	co-culture MYb11 and MYb71	2	0.5	0.08
MYb11::dTomato_MYb71::GFP_serine	L-serine 10 mM	co-culture MYb11 and MYb71	2	1	0.081
MYb11::dTomato_MYb71::GFP_serine	L-serine 10 mM	co-culture MYb11 and MYb71	2	1.5	0.082
MYb11::dTomato_MYb71::GFP_serine	L-serine 10 mM	co-culture MYb11 and MYb71	2	2	0.084
MYb11::dTomato_MYb71::GFP_serine	L-serine 10 mM	co-culture MYb11 and MYb71	2	2.5	0.086
MYb11::dTomato_MYb71::GFP_serine	L-serine 10 mM	co-culture MYb11 and MYb71	2	3	0.089
MYb11::dTomato_MYb71::GFP_serine	L-serine 10 mM	co-culture MYb11 and MYb71	2	3.5	0.093
MYb11::dTomato_MYb71::GFP_serine	L-serine 10 mM	co-culture MYb11 and MYb71	2	4	0.098
MYb11::dTomato_MYb71::GFP_serine	L-serine 10 mM	co-culture MYb11 and MYb71	2	4.5	0.105
MYb11::dTomato_MYb71::GFP_serine	L-serine 10 mM	co-culture MYb11 and MYb71	2	5	0.113
MYb11::dTomato_MYb71::GFP_serine	L-serine 10 mM	co-culture MYb11 and MYb71	2	5.5	0.126
MYb11::dTomato_MYb71::GFP_serine	L-serine 10 mM	co-culture MYb11 and MYb71	2	6	0.141
MYb11::dTomato_MYb71::GFP_serine	L-serine 10 mM	co-culture MYb11 and MYb71	2	6.5	0.158
MYb11::dTomato_MYb71::GFP_serine	L-serine 10 mM	co-culture MYb11 and MYb71	2	7	0.18
MYb11::dTomato_MYb71::GFP_serine	L-serine 10 mM	co-culture MYb11 and MYb71	2	7.5	0.211
MYb11::dTomato_MYb71::GFP_serine	L-serine 10 mM	co-culture MYb11 and MYb71	2	8	0.214
MYb11::dTomato_MYb71::GFP_serine	L-serine 10 mM	co-culture MYb11 and MYb71	2	8.5	0.27
MYb11::dTomato_MYb71::GFP_serine	L-serine 10 mM	co-culture MYb11 and MYb71	2	9	0.254
MYb11::dTomato_MYb71::GFP_serine	L-serine 10 mM	co-culture MYb11 and MYb71	2	9.5	0.236
MYb11::dTomato_MYb71::GFP_serine	L-serine 10 mM	co-culture MYb11 and MYb71	2	10	0.235
MYb11::dTomato_MYb71::GFP_serine	L-serine 10 mM	co-culture MYb11 and MYb71	2	10.5	0.233
MYb11::dTomato_MYb71::GFP_serine	L-serine 10 mM	co-culture MYb11 and MYb71	2	11	0.23
MYb11::dTomato_MYb71::GFP_serine	L-serine 10 mM	co-culture MYb11 and MYb71	2	11.5	0.229
MYb11::dTomato_MYb71::GFP_serine	L-serine 10 mM	co-culture MYb11 and MYb71	2	12	0.228
MYb11::dTomato_MYb71::GFP_serine	L-serine 10 mM	co-culture MYb11 and MYb71	2	12.5	0.227
MYb11::dTomato_MYb71::GFP_serine	L-serine 10 mM	co-culture MYb11 and MYb71	2	13	0.228
MYb11::dTomato_MYb71::GFP_serine	L-serine 10 mM	co-culture MYb11 and MYb71	2	13.5	0.228
MYb11::dTomato_MYb71::GFP_serine	L-serine 10 mM	co-culture MYb11 and MYb71	2	14	0.229
MYb11::dTomato_MYb71::GFP_serine	L-serine 10 mM	co-culture MYb11 and MYb71	2	14.5	0.229
MYb11::dTomato_MYb71::GFP_serine	L-serine 10 mM	co-culture MYb11 and MYb71	2	15	0.23
[truncated: 2,610 more rows]

## Sheet: S7
Table S7: OD of in vitro growth of Pseudomonas lurida MYb11 and Ochrobactrum vermis MYb71 in mono- and co-culture with L-threonine supplementation (Figure 3A)
Treatment	Supplement	Bacteria	Culture	Replicate	Time (h)	OD
control	L-threonine 0 mM	empty control	mono	1	0	0.074
control	L-threonine 0 mM	empty control	mono	1	0.5	0.07
control	L-threonine 0 mM	empty control	mono	1	1	0.07
control	L-threonine 0 mM	empty control	mono	1	1.5	0.07
control	L-threonine 0 mM	empty control	mono	1	2	0.07
control	L-threonine 0 mM	empty control	mono	1	2.5	0.07
control	L-threonine 0 mM	empty control	mono	1	3	0.07
control	L-threonine 0 mM	empty control	mono	1	3.5	0.07
control	L-threonine 0 mM	empty control	mono	1	4	0.07
control	L-threonine 0 mM	empty control	mono	1	4.5	0.07
control	L-threonine 0 mM	empty control	mono	1	5	0.07
control	L-threonine 0 mM	empty control	mono	1	5.5	0.07
control	L-threonine 0 mM	empty control	mono	1	6	0.07
control	L-threonine 0 mM	empty control	mono	1	6.5	0.07
control	L-threonine 0 mM	empty control	mono	1	7	0.07
control	L-threonine 0 mM	empty control	mono	1	7.5	0.07
control	L-threonine 0 mM	empty control	mono	1	8	0.07
control	L-threonine 0 mM	empty control	mono	1	8.5	0.07
control	L-threonine 0 mM	empty control	mono	1	9	0.07
control	L-threonine 0 mM	empty control	mono	1	9.5	0.07
control	L-threonine 0 mM	empty control	mono	1	10	0.07
control	L-threonine 0 mM	empty control	mono	1	10.5	0.07
control	L-threonine 0 mM	empty control	mono	1	11	0.07
control	L-threonine 0 mM	empty control	mono	1	11.5	0.07
control	L-threonine 0 mM	empty control	mono	1	12	0.07
control	L-threonine 0 mM	empty control	mono	1	12.5	0.07
control	L-threonine 0 mM	empty control	mono	1	13	0.07
control	L-threonine 0 mM	empty control	mono	1	13.5	0.07
control	L-threonine 0 mM	empty control	mono	1	14	0.07
control	L-threonine 0 mM	empty control	mono	1	14.5	0.07
control	L-threonine 0 mM	empty control	mono	1	15	0.07
control	L-threonine 0 mM	empty control	mono	1	15.5	0.07
control	L-threonine 0 mM	empty control	mono	1	16	0.07
control	L-threonine 0 mM	empty control	mono	1	16.5	0.07
control	L-threonine 0 mM	empty control	mono	1	17	0.07
control	L-threonine 0 mM	empty control	mono	1	17.5	0.07
control	L-threonine 0 mM	empty control	mono	1	18	0.07
control	L-threonine 0 mM	empty control	mono	1	18.5	0.07
control	L-threonine 0 mM	empty control	mono	1	19	0.07
control	L-threonine 0 mM	empty control	mono	1	19.5	0.07
control	L-threonine 0 mM	empty control	mono	1	20	0.07
control	L-threonine 0 mM	empty control	mono	1	20.5	0.07
control	L-threonine 0 mM	empty control	mono	1	21	0.07
control	L-threonine 0 mM	empty control	mono	1	21.5	0.07
control	L-threonine 0 mM	empty control	mono	1	22	0.07
control	L-threonine 0 mM	empty control	mono	1	22.5	0.07
control	L-threonine 0 mM	empty control	mono	1	23	0.07
control	L-threonine 0 mM	empty control	mono	1	23.5	0.07
control	L-threonine 0 mM	empty control	mono	1	24	0.07
control	L-threonine 0 mM	empty control	mono	2	0	0.074
control	L-threonine 0 mM	empty control	mono	2	0.5	0.072
control	L-threonine 0 mM	empty control	mono	2	1	0.072
control	L-threonine 0 mM	empty control	mono	2	1.5	0.072
control	L-threonine 0 mM	empty control	mono	2	2	0.072
control	L-threonine 0 mM	empty control	mono	2	2.5	0.072
control	L-threonine 0 mM	empty control	mono	2	3	0.072
control	L-threonine 0 mM	empty control	mono	2	3.5	0.072
control	L-threonine 0 mM	empty control	mono	2	4	0.072
control	L-threonine 0 mM	empty control	mono	2	4.5	0.072
control	L-threonine 0 mM	empty control	mono	2	5	0.072
control	L-threonine 0 mM	empty control	mono	2	5.5	0.072
control	L-threonine 0 mM	empty control	mono	2	6	0.072
control	L-threonine 0 mM	empty control	mono	2	6.5	0.072
control	L-threonine 0 mM	empty control	mono	2	7	0.072
control	L-threonine 0 mM	empty control	mono	2	7.5	0.072
control	L-threonine 0 mM	empty control	mono	2	8	0.072
control	L-threonine 0 mM	empty control	mono	2	8.5	0.072
control	L-threonine 0 mM	empty control	mono	2	9	0.072
control	L-threonine 0 mM	empty control	mono	2	9.5	0.072
control	L-threonine 0 mM	empty control	mono	2	10	0.072
control	L-threonine 0 mM	empty control	mono	2	10.5	0.072
control	L-threonine 0 mM	empty control	mono	2	11	0.072
control	L-threonine 0 mM	empty control	mono	2	11.5	0.072
control	L-threonine 0 mM	empty control	mono	2	12	0.072
control	L-threonine 0 mM	empty control	mono	2	12.5	0.072
control	L-threonine 0 mM	empty control	mono	2	13	0.072
control	L-threonine 0 mM	empty control	mono	2	13.5	0.072
control	L-threonine 0 mM	empty control	mono	2	14	0.072
control	L-threonine 0 mM	empty control	mono	2	14.5	0.072
control	L-threonine 0 mM	empty control	mono	2	15	0.072
control	L-threonine 0 mM	empty control	mono	2	15.5	0.072
control	L-threonine 0 mM	empty control	mono	2	16	0.072
control	L-threonine 0 mM	empty control	mono	2	16.5	0.072
control	L-threonine 0 mM	empty control	mono	2	17	0.072
control	L-threonine 0 mM	empty control	mono	2	17.5	0.072
control	L-threonine 0 mM	empty control	mono	2	18	0.072
control	L-threonine 0 mM	empty control	mono	2	18.5	0.072
control	L-threonine 0 mM	empty control	mono	2	19	0.072
control	L-threonine 0 mM	empty control	mono	2	19.5	0.072
control	L-threonine 0 mM	empty control	mono	2	20	0.072
control	L-threonine 0 mM	empty control	mono	2	20.5	0.072
control	L-threonine 0 mM	empty control	mono	2	21	0.072
control	L-threonine 0 mM	empty control	mono	2	21.5	0.072
control	L-threonine 0 mM	empty control	mono	2	22	0.072
control	L-threonine 0 mM	empty control	mono	2	22.5	0.072
control	L-threonine 0 mM	empty control	mono	2	23	0.072
control	L-threonine 0 mM	empty control	mono	2	23.5	0.072
control	L-threonine 0 mM	empty control	mono	2	24	0.072
control	L-threonine 0 mM	empty control	mono	3	0	0.076
control	L-threonine 0 mM	empty control	mono	3	0.5	0.074
control	L-threonine 0 mM	empty control	mono	3	1	0.075
control	L-threonine 0 mM	empty control	mono	3	1.5	0.075
control	L-threonine 0 mM	empty control	mono	3	2	0.074
control	L-threonine 0 mM	empty control	mono	3	2.5	0.074
control	L-threonine 0 mM	empty control	mono	3	3	0.074
control	L-threonine 0 mM	empty control	mono	3	3.5	0.074
control	L-threonine 0 mM	empty control	mono	3	4	0.074
control	L-threonine 0 mM	empty control	mono	3	4.5	0.074
control	L-threonine 0 mM	empty control	mono	3	5	0.074
control	L-threonine 0 mM	empty control	mono	3	5.5	0.074
control	L-threonine 0 mM	empty control	mono	3	6	0.074
control	L-threonine 0 mM	empty control	mono	3	6.5	0.074
control	L-threonine 0 mM	empty control	mono	3	7	0.074
control	L-threonine 0 mM	empty control	mono	3	7.5	0.074
control	L-threonine 0 mM	empty control	mono	3	8	0.074
control	L-threonine 0 mM	empty control	mono	3	8.5	0.073
control	L-threonine 0 mM	empty control	mono	3	9	0.073
control	L-threonine 0 mM	empty control	mono	3	9.5	0.073
control	L-threonine 0 mM	empty control	mono	3	10	0.073
control	L-threonine 0 mM	empty control	mono	3	10.5	0.073
control	L-threonine 0 mM	empty control	mono	3	11	0.073
control	L-threonine 0 mM	empty control	mono	3	11.5	0.073
control	L-threonine 0 mM	empty control	mono	3	12	0.073
control	L-threonine 0 mM	empty control	mono	3	12.5	0.073
control	L-threonine 0 mM	empty control	mono	3	13	0.073
control	L-threonine 0 mM	empty control	mono	3	13.5	0.073
control	L-threonine 0 mM	empty control	mono	3	14	0.073
control	L-threonine 0 mM	empty control	mono	3	14.5	0.073
control	L-threonine 0 mM	empty control	mono	3	15	0.073
control	L-threonine 0 mM	empty control	mono	3	15.5	0.073
control	L-threonine 0 mM	empty control	mono	3	16	0.073
control	L-threonine 0 mM	empty control	mono	3	16.5	0.072
control	L-threonine 0 mM	empty control	mono	3	17	0.072
control	L-threonine 0 mM	empty control	mono	3	17.5	0.072
control	L-threonine 0 mM	empty control	mono	3	18	0.072
control	L-threonine 0 mM	empty control	mono	3	18.5	0.072
control	L-threonine 0 mM	empty control	mono	3	19	0.073
control	L-threonine 0 mM	empty control	mono	3	19.5	0.072
control	L-threonine 0 mM	empty control	mono	3	20	0.072
control	L-threonine 0 mM	empty control	mono	3	20.5	0.072
control	L-threonine 0 mM	empty control	mono	3	21	0.072
control	L-threonine 0 mM	empty control	mono	3	21.5	0.072
control	L-threonine 0 mM	empty control	mono	3	22	0.072
control	L-threonine 0 mM	empty control	mono	3	22.5	0.072
control	L-threonine 0 mM	empty control	mono	3	23	0.072
control	L-threonine 0 mM	empty control	mono	3	23.5	0.072
control	L-threonine 0 mM	empty control	mono	3	24	0.072
control	L-threonine 0 mM	empty control	mono	4	0	0.075
control	L-threonine 0 mM	empty control	mono	4	0.5	0.072
control	L-threonine 0 mM	empty control	mono	4	1	0.072
control	L-threonine 0 mM	empty control	mono	4	1.5	0.072
control	L-threonine 0 mM	empty control	mono	4	2	0.072
control	L-threonine 0 mM	empty control	mono	4	2.5	0.072
control	L-threonine 0 mM	empty control	mono	4	3	0.072
control	L-threonine 0 mM	empty control	mono	4	3.5	0.072
control	L-threonine 0 mM	empty control	mono	4	4	0.072
control	L-threonine 0 mM	empty control	mono	4	4.5	0.072
control	L-threonine 0 mM	empty control	mono	4	5	0.072
control	L-threonine 0 mM	empty control	mono	4	5.5	0.072
control	L-threonine 0 mM	empty control	mono	4	6	0.072
control	L-threonine 0 mM	empty control	mono	4	6.5	0.072
control	L-threonine 0 mM	empty control	mono	4	7	0.072
control	L-threonine 0 mM	empty control	mono	4	7.5	0.072
control	L-threonine 0 mM	empty control	mono	4	8	0.072
control	L-threonine 0 mM	empty control	mono	4	8.5	0.072
control	L-threonine 0 mM	empty control	mono	4	9	0.072
control	L-threonine 0 mM	empty control	mono	4	9.5	0.072
control	L-threonine 0 mM	empty control	mono	4	10	0.072
control	L-threonine 0 mM	empty control	mono	4	10.5	0.072
control	L-threonine 0 mM	empty control	mono	4	11	0.072
control	L-threonine 0 mM	empty control	mono	4	11.5	0.072
control	L-threonine 0 mM	empty control	mono	4	12	0.072
control	L-threonine 0 mM	empty control	mono	4	12.5	0.072
control	L-threonine 0 mM	empty control	mono	4	13	0.072
control	L-threonine 0 mM	empty control	mono	4	13.5	0.072
control	L-threonine 0 mM	empty control	mono	4	14	0.072
control	L-threonine 0 mM	empty control	mono	4	14.5	0.072
control	L-threonine 0 mM	empty control	mono	4	15	0.072
control	L-threonine 0 mM	empty control	mono	4	15.5	0.072
control	L-threonine 0 mM	empty control	mono	4	16	0.072
control	L-threonine 0 mM	empty control	mono	4	16.5	0.072
control	L-threonine 0 mM	empty control	mono	4	17	0.072
control	L-threonine 0 mM	empty control	mono	4	17.5	0.072
control	L-threonine 0 mM	empty control	mono	4	18	0.072
control	L-threonine 0 mM	empty control	mono	4	18.5	0.072
control	L-threonine 0 mM	empty control	mono	4	19	0.072
control	L-threonine 0 mM	empty control	mono	4	19.5	0.072
control	L-threonine 0 mM	empty control	mono	4	20	0.072
control	L-threonine 0 mM	empty control	mono	4	20.5	0.072
control	L-threonine 0 mM	empty control	mono	4	21	0.072
control	L-threonine 0 mM	empty control	mono	4	21.5	0.072
control	L-threonine 0 mM	empty control	mono	4	22	0.072
control	L-threonine 0 mM	empty control	mono	4	22.5	0.072
control	L-threonine 0 mM	empty control	mono	4	23	0.072
control	L-threonine 0 mM	empty control	mono	4	23.5	0.072
control	L-threonine 0 mM	empty control	mono	4	24	0.072
control	L-threonine 0 mM	empty control	mono	5	0	0.086
control	L-threonine 0 mM	empty control	mono	5	0.5	0.085
control	L-threonine 0 mM	empty control	mono	5	1	0.087
control	L-threonine 0 mM	empty control	mono	5	1.5	0.086
control	L-threonine 0 mM	empty control	mono	5	2	0.085
control	L-threonine 0 mM	empty control	mono	5	2.5	0.085
control	L-threonine 0 mM	empty control	mono	5	3	0.085
control	L-threonine 0 mM	empty control	mono	5	3.5	0.084
control	L-threonine 0 mM	empty control	mono	5	4	0.085
control	L-threonine 0 mM	empty control	mono	5	4.5	0.084
control	L-threonine 0 mM	empty control	mono	5	5	0.084
control	L-threonine 0 mM	empty control	mono	5	5.5	0.084
control	L-threonine 0 mM	empty control	mono	5	6	0.084
control	L-threonine 0 mM	empty control	mono	5	6.5	0.084
control	L-threonine 0 mM	empty control	mono	5	7	0.084
control	L-threonine 0 mM	empty control	mono	5	7.5	0.084
control	L-threonine 0 mM	empty control	mono	5	8	0.084
control	L-threonine 0 mM	empty control	mono	5	8.5	0.084
control	L-threonine 0 mM	empty control	mono	5	9	0.084
control	L-threonine 0 mM	empty control	mono	5	9.5	0.084
control	L-threonine 0 mM	empty control	mono	5	10	0.084
control	L-threonine 0 mM	empty control	mono	5	10.5	0.084
control	L-threonine 0 mM	empty control	mono	5	11	0.084
control	L-threonine 0 mM	empty control	mono	5	11.5	0.083
control	L-threonine 0 mM	empty control	mono	5	12	0.083
control	L-threonine 0 mM	empty control	mono	5	12.5	0.084
control	L-threonine 0 mM	empty control	mono	5	13	0.083
control	L-threonine 0 mM	empty control	mono	5	13.5	0.083
control	L-threonine 0 mM	empty control	mono	5	14	0.082
control	L-threonine 0 mM	empty control	mono	5	14.5	0.082
control	L-threonine 0 mM	empty control	mono	5	15	0.082
control	L-threonine 0 mM	empty control	mono	5	15.5	0.082
control	L-threonine 0 mM	empty control	mono	5	16	0.082
control	L-threonine 0 mM	empty control	mono	5	16.5	0.082
control	L-threonine 0 mM	empty control	mono	5	17	0.082
control	L-threonine 0 mM	empty control	mono	5	17.5	0.081
control	L-threonine 0 mM	empty control	mono	5	18	0.083
control	L-threonine 0 mM	empty control	mono	5	18.5	0.081
control	L-threonine 0 mM	empty control	mono	5	19	0.081
control	L-threonine 0 mM	empty control	mono	5	19.5	0.082
control	L-threonine 0 mM	empty control	mono	5	20	0.081
control	L-threonine 0 mM	empty control	mono	5	20.5	0.082
control	L-threonine 0 mM	empty control	mono	5	21	0.081
control	L-threonine 0 mM	empty control	mono	5	21.5	0.085
control	L-threonine 0 mM	empty control	mono	5	22	0.081
control	L-threonine 0 mM	empty control	mono	5	22.5	0.081
control	L-threonine 0 mM	empty control	mono	5	23	0.084
control	L-threonine 0 mM	empty control	mono	5	23.5	0.081
control	L-threonine 0 mM	empty control	mono	5	24	0.081
control	L-threonine 0 mM	empty control	mono	6	0	0.076
control	L-threonine 0 mM	empty control	mono	6	0.5	0.073
control	L-threonine 0 mM	empty control	mono	6	1	0.073
control	L-threonine 0 mM	empty control	mono	6	1.5	0.072
control	L-threonine 0 mM	empty control	mono	6	2	0.073
control	L-threonine 0 mM	empty control	mono	6	2.5	0.073
control	L-threonine 0 mM	empty control	mono	6	3	0.073
control	L-threonine 0 mM	empty control	mono	6	3.5	0.073
control	L-threonine 0 mM	empty control	mono	6	4	0.073
control	L-threonine 0 mM	empty control	mono	6	4.5	0.073
control	L-threonine 0 mM	empty control	mono	6	5	0.073
control	L-threonine 0 mM	empty control	mono	6	5.5	0.073
control	L-threonine 0 mM	empty control	mono	6	6	0.073
control	L-threonine 0 mM	empty control	mono	6	6.5	0.073
control	L-threonine 0 mM	empty control	mono	6	7	0.073
control	L-threonine 0 mM	empty control	mono	6	7.5	0.073
control	L-threonine 0 mM	empty control	mono	6	8	0.073
control	L-threonine 0 mM	empty control	mono	6	8.5	0.073
control	L-threonine 0 mM	empty control	mono	6	9	0.073
control	L-threonine 0 mM	empty control	mono	6	9.5	0.073
control	L-threonine 0 mM	empty control	mono	6	10	0.073
control	L-threonine 0 mM	empty control	mono	6	10.5	0.073
control	L-threonine 0 mM	empty control	mono	6	11	0.073
control	L-threonine 0 mM	empty control	mono	6	11.5	0.073
control	L-threonine 0 mM	empty control	mono	6	12	0.073
control	L-threonine 0 mM	empty control	mono	6	12.5	0.072
control	L-threonine 0 mM	empty control	mono	6	13	0.072
control	L-threonine 0 mM	empty control	mono	6	13.5	0.073
control	L-threonine 0 mM	empty control	mono	6	14	0.073
control	L-threonine 0 mM	empty control	mono	6	14.5	0.073
control	L-threonine 0 mM	empty control	mono	6	15	0.073
control	L-threonine 0 mM	empty control	mono	6	15.5	0.072
control	L-threonine 0 mM	empty control	mono	6	16	0.073
control	L-threonine 0 mM	empty control	mono	6	16.5	0.073
control	L-threonine 0 mM	empty control	mono	6	17	0.073
control	L-threonine 0 mM	empty control	mono	6	17.5	0.073
control	L-threonine 0 mM	empty control	mono	6	18	0.072
control	L-threonine 0 mM	empty control	mono	6	18.5	0.073
control	L-threonine 0 mM	empty control	mono	6	19	0.072
control	L-threonine 0 mM	empty control	mono	6	19.5	0.072
control	L-threonine 0 mM	empty control	mono	6	20	0.072
control	L-threonine 0 mM	empty control	mono	6	20.5	0.073
control	L-threonine 0 mM	empty control	mono	6	21	0.073
control	L-threonine 0 mM	empty control	mono	6	21.5	0.073
control	L-threonine 0 mM	empty control	mono	6	22	0.073
control	L-threonine 0 mM	empty control	mono	6	22.5	0.072
control	L-threonine 0 mM	empty control	mono	6	23	0.073
control	L-threonine 0 mM	empty control	mono	6	23.5	0.072
control	L-threonine 0 mM	empty control	mono	6	24	0.073
control	L-threonine 0 mM	empty control	mono	7	0	0.078
control	L-threonine 0 mM	empty control	mono	7	0.5	0.077
control	L-threonine 0 mM	empty control	mono	7	1	0.077
control	L-threonine 0 mM	empty control	mono	7	1.5	0.077
control	L-threonine 0 mM	empty control	mono	7	2	0.078
control	L-threonine 0 mM	empty control	mono	7	2.5	0.078
control	L-threonine 0 mM	empty control	mono	7	3	0.078
control	L-threonine 0 mM	empty control	mono	7	3.5	0.078
control	L-threonine 0 mM	empty control	mono	7	4	0.078
control	L-threonine 0 mM	empty control	mono	7	4.5	0.078
control	L-threonine 0 mM	empty control	mono	7	5	0.077
control	L-threonine 0 mM	empty control	mono	7	5.5	0.077
control	L-threonine 0 mM	empty control	mono	7	6	0.077
control	L-threonine 0 mM	empty control	mono	7	6.5	0.077
control	L-threonine 0 mM	empty control	mono	7	7	0.076
control	L-threonine 0 mM	empty control	mono	7	7.5	0.076
control	L-threonine 0 mM	empty control	mono	7	8	0.076
control	L-threonine 0 mM	empty control	mono	7	8.5	0.077
control	L-threonine 0 mM	empty control	mono	7	9	0.076
control	L-threonine 0 mM	empty control	mono	7	9.5	0.076
control	L-threonine 0 mM	empty control	mono	7	10	0.076
control	L-threonine 0 mM	empty control	mono	7	10.5	0.076
control	L-threonine 0 mM	empty control	mono	7	11	0.076
control	L-threonine 0 mM	empty control	mono	7	11.5	0.075
control	L-threonine 0 mM	empty control	mono	7	12	0.075
control	L-threonine 0 mM	empty control	mono	7	12.5	0.075
control	L-threonine 0 mM	empty control	mono	7	13	0.076
control	L-threonine 0 mM	empty control	mono	7	13.5	0.075
control	L-threonine 0 mM	empty control	mono	7	14	0.075
control	L-threonine 0 mM	empty control	mono	7	14.5	0.075
control	L-threonine 0 mM	empty control	mono	7	15	0.074
control	L-threonine 0 mM	empty control	mono	7	15.5	0.075
control	L-threonine 0 mM	empty control	mono	7	16	0.075
control	L-threonine 0 mM	empty control	mono	7	16.5	0.074
control	L-threonine 0 mM	empty control	mono	7	17	0.075
control	L-threonine 0 mM	empty control	mono	7	17.5	0.074
control	L-threonine 0 mM	empty control	mono	7	18	0.074
control	L-threonine 0 mM	empty control	mono	7	18.5	0.074
control	L-threonine 0 mM	empty control	mono	7	19	0.074
control	L-threonine 0 mM	empty control	mono	7	19.5	0.074
control	L-threonine 0 mM	empty control	mono	7	20	0.074
control	L-threonine 0 mM	empty control	mono	7	20.5	0.074
control	L-threonine 0 mM	empty control	mono	7	21	0.074
control	L-threonine 0 mM	empty control	mono	7	21.5	0.074
control	L-threonine 0 mM	empty control	mono	7	22	0.074
control	L-threonine 0 mM	empty control	mono	7	22.5	0.074
control	L-threonine 0 mM	empty control	mono	7	23	0.073
control	L-threonine 0 mM	empty control	mono	7	23.5	0.073
control	L-threonine 0 mM	empty control	mono	7	24	0.073
control	L-threonine 0 mM	empty control	mono	8	0	0.083
control	L-threonine 0 mM	empty control	mono	8	0.5	0.08
control	L-threonine 0 mM	empty control	mono	8	1	0.08
control	L-threonine 0 mM	empty control	mono	8	1.5	0.08
control	L-threonine 0 mM	empty control	mono	8	2	0.08
control	L-threonine 0 mM	empty control	mono	8	2.5	0.08
control	L-threonine 0 mM	empty control	mono	8	3	0.08
control	L-threonine 0 mM	empty control	mono	8	3.5	0.079
control	L-threonine 0 mM	empty control	mono	8	4	0.079
control	L-threonine 0 mM	empty control	mono	8	4.5	0.079
control	L-threonine 0 mM	empty control	mono	8	5	0.079
control	L-threonine 0 mM	empty control	mono	8	5.5	0.079
control	L-threonine 0 mM	empty control	mono	8	6	0.078
control	L-threonine 0 mM	empty control	mono	8	6.5	0.078
control	L-threonine 0 mM	empty control	mono	8	7	0.078
control	L-threonine 0 mM	empty control	mono	8	7.5	0.078
control	L-threonine 0 mM	empty control	mono	8	8	0.078
control	L-threonine 0 mM	empty control	mono	8	8.5	0.077
control	L-threonine 0 mM	empty control	mono	8	9	0.077
control	L-threonine 0 mM	empty control	mono	8	9.5	0.077
control	L-threonine 0 mM	empty control	mono	8	10	0.077
control	L-threonine 0 mM	empty control	mono	8	10.5	0.077
control	L-threonine 0 mM	empty control	mono	8	11	0.077
control	L-threonine 0 mM	empty control	mono	8	11.5	0.077
control	L-threonine 0 mM	empty control	mono	8	12	0.076
control	L-threonine 0 mM	empty control	mono	8	12.5	0.076
control	L-threonine 0 mM	empty control	mono	8	13	0.076
control	L-threonine 0 mM	empty control	mono	8	13.5	0.076
control	L-threonine 0 mM	empty control	mono	8	14	0.076
control	L-threonine 0 mM	empty control	mono	8	14.5	0.076
control	L-threonine 0 mM	empty control	mono	8	15	0.076
control	L-threonine 0 mM	empty control	mono	8	15.5	0.076
control	L-threonine 0 mM	empty control	mono	8	16	0.076
control	L-threonine 0 mM	empty control	mono	8	16.5	0.076
control	L-threonine 0 mM	empty control	mono	8	17	0.076
control	L-threonine 0 mM	empty control	mono	8	17.5	0.076
control	L-threonine 0 mM	empty control	mono	8	18	0.075
control	L-threonine 0 mM	empty control	mono	8	18.5	0.075
control	L-threonine 0 mM	empty control	mono	8	19	0.075
control	L-threonine 0 mM	empty control	mono	8	19.5	0.075
control	L-threonine 0 mM	empty control	mono	8	20	0.075
control	L-threonine 0 mM	empty control	mono	8	20.5	0.075
control	L-threonine 0 mM	empty control	mono	8	21	0.075
control	L-threonine 0 mM	empty control	mono	8	21.5	0.075
control	L-threonine 0 mM	empty control	mono	8	22	0.075
control	L-threonine 0 mM	empty control	mono	8	22.5	0.075
control	L-threonine 0 mM	empty control	mono	8	23	0.075
control	L-threonine 0 mM	empty control	mono	8	23.5	0.075
control	L-threonine 0 mM	empty control	mono	8	24	0.075
control	L-threonine 0 mM	empty control	mono	9	0	0.082
control	L-threonine 0 mM	empty control	mono	9	0.5	0.077
control	L-threonine 0 mM	empty control	mono	9	1	0.077
control	L-threonine 0 mM	empty control	mono	9	1.5	0.077
control	L-threonine 0 mM	empty control	mono	9	2	0.077
control	L-threonine 0 mM	empty control	mono	9	2.5	0.077
control	L-threonine 0 mM	empty control	mono	9	3	0.077
control	L-threonine 0 mM	empty control	mono	9	3.5	0.077
control	L-threonine 0 mM	empty control	mono	9	4	0.077
control	L-threonine 0 mM	empty control	mono	9	4.5	0.077
control	L-threonine 0 mM	empty control	mono	9	5	0.076
control	L-threonine 0 mM	empty control	mono	9	5.5	0.076
control	L-threonine 0 mM	empty control	mono	9	6	0.076
control	L-threonine 0 mM	empty control	mono	9	6.5	0.076
control	L-threonine 0 mM	empty control	mono	9	7	0.076
control	L-threonine 0 mM	empty control	mono	9	7.5	0.076
control	L-threonine 0 mM	empty control	mono	9	8	0.076
control	L-threonine 0 mM	empty control	mono	9	8.5	0.076
control	L-threonine 0 mM	empty control	mono	9	9	0.075
control	L-threonine 0 mM	empty control	mono	9	9.5	0.076
control	L-threonine 0 mM	empty control	mono	9	10	0.075
control	L-threonine 0 mM	empty control	mono	9	10.5	0.075
control	L-threonine 0 mM	empty control	mono	9	11	0.075
control	L-threonine 0 mM	empty control	mono	9	11.5	0.075
control	L-threonine 0 mM	empty control	mono	9	12	0.075
control	L-threonine 0 mM	empty control	mono	9	12.5	0.075
control	L-threonine 0 mM	empty control	mono	9	13	0.075
control	L-threonine 0 mM	empty control	mono	9	13.5	0.075
control	L-threonine 0 mM	empty control	mono	9	14	0.074
control	L-threonine 0 mM	empty control	mono	9	14.5	0.075
control	L-threonine 0 mM	empty control	mono	9	15	0.074
control	L-threonine 0 mM	empty control	mono	9	15.5	0.074
control	L-threonine 0 mM	empty control	mono	9	16	0.074
control	L-threonine 0 mM	empty control	mono	9	16.5	0.074
control	L-threonine 0 mM	empty control	mono	9	17	0.074
control	L-threonine 0 mM	empty control	mono	9	17.5	0.074
control	L-threonine 0 mM	empty control	mono	9	18	0.074
control	L-threonine 0 mM	empty control	mono	9	18.5	0.074
control	L-threonine 0 mM	empty control	mono	9	19	0.074
control	L-threonine 0 mM	empty control	mono	9	19.5	0.074
control	L-threonine 0 mM	empty control	mono	9	20	0.074
control	L-threonine 0 mM	empty control	mono	9	20.5	0.074
control	L-threonine 0 mM	empty control	mono	9	21	0.074
control	L-threonine 0 mM	empty control	mono	9	21.5	0.074
control	L-threonine 0 mM	empty control	mono	9	22	0.074
control	L-threonine 0 mM	empty control	mono	9	22.5	0.074
control	L-threonine 0 mM	empty control	mono	9	23	0.074
control	L-threonine 0 mM	empty control	mono	9	23.5	0.074
control	L-threonine 0 mM	empty control	mono	9	24	0.074
control	L-threonine 0 mM	empty control	mono	10	0	0.078
control	L-threonine 0 mM	empty control	mono	10	0.5	0.077
control	L-threonine 0 mM	empty control	mono	10	1	0.078
control	L-threonine 0 mM	empty control	mono	10	1.5	0.078
control	L-threonine 0 mM	empty control	mono	10	2	0.078
control	L-threonine 0 mM	empty control	mono	10	2.5	0.078
control	L-threonine 0 mM	empty control	mono	10	3	0.078
control	L-threonine 0 mM	empty control	mono	10	3.5	0.077
control	L-threonine 0 mM	empty control	mono	10	4	0.077
control	L-threonine 0 mM	empty control	mono	10	4.5	0.077
control	L-threonine 0 mM	empty control	mono	10	5	0.077
control	L-threonine 0 mM	empty control	mono	10	5.5	0.077
control	L-threonine 0 mM	empty control	mono	10	6	0.077
control	L-threonine 0 mM	empty control	mono	10	6.5	0.077
control	L-threonine 0 mM	empty control	mono	10	7	0.077
control	L-threonine 0 mM	empty control	mono	10	7.5	0.077
control	L-threonine 0 mM	empty control	mono	10	8	0.077
control	L-threonine 0 mM	empty control	mono	10	8.5	0.077
control	L-threonine 0 mM	empty control	mono	10	9	0.077
control	L-threonine 0 mM	empty control	mono	10	9.5	0.077
control	L-threonine 0 mM	empty control	mono	10	10	0.077
control	L-threonine 0 mM	empty control	mono	10	10.5	0.077
control	L-threonine 0 mM	empty control	mono	10	11	0.076
control	L-threonine 0 mM	empty control	mono	10	11.5	0.076
control	L-threonine 0 mM	empty control	mono	10	12	0.076
control	L-threonine 0 mM	empty control	mono	10	12.5	0.076
control	L-threonine 0 mM	empty control	mono	10	13	0.076
control	L-threonine 0 mM	empty control	mono	10	13.5	0.076
control	L-threonine 0 mM	empty control	mono	10	14	0.076
control	L-threonine 0 mM	empty control	mono	10	14.5	0.076
control	L-threonine 0 mM	empty control	mono	10	15	0.076
control	L-threonine 0 mM	empty control	mono	10	15.5	0.076
control	L-threonine 0 mM	empty control	mono	10	16	0.076
control	L-threonine 0 mM	empty control	mono	10	16.5	0.076
control	L-threonine 0 mM	empty control	mono	10	17	0.076
control	L-threonine 0 mM	empty control	mono	10	17.5	0.076
control	L-threonine 0 mM	empty control	mono	10	18	0.075
control	L-threonine 0 mM	empty control	mono	10	18.5	0.076
control	L-threonine 0 mM	empty control	mono	10	19	0.076
control	L-threonine 0 mM	empty control	mono	10	19.5	0.076
control	L-threonine 0 mM	empty control	mono	10	20	0.076
control	L-threonine 0 mM	empty control	mono	10	20.5	0.076
control	L-threonine 0 mM	empty control	mono	10	21	0.075
control	L-threonine 0 mM	empty control	mono	10	21.5	0.076
control	L-threonine 0 mM	empty control	mono	10	22	0.075
control	L-threonine 0 mM	empty control	mono	10	22.5	0.075
control	L-threonine 0 mM	empty control	mono	10	23	0.075
control	L-threonine 0 mM	empty control	mono	10	23.5	0.075
control	L-threonine 0 mM	empty control	mono	10	24	0.076
control	L-threonine 0 mM	empty control	mono	11	0	0.072
control	L-threonine 0 mM	empty control	mono	11	0.5	0.071
control	L-threonine 0 mM	empty control	mono	11	1	0.071
control	L-threonine 0 mM	empty control	mono	11	1.5	0.071
control	L-threonine 0 mM	empty control	mono	11	2	0.071
control	L-threonine 0 mM	empty control	mono	11	2.5	0.071
control	L-threonine 0 mM	empty control	mono	11	3	0.071
control	L-threonine 0 mM	empty control	mono	11	3.5	0.071
control	L-threonine 0 mM	empty control	mono	11	4	0.071
control	L-threonine 0 mM	empty control	mono	11	4.5	0.071
control	L-threonine 0 mM	empty control	mono	11	5	0.071
control	L-threonine 0 mM	empty control	mono	11	5.5	0.071
control	L-threonine 0 mM	empty control	mono	11	6	0.071
control	L-threonine 0 mM	empty control	mono	11	6.5	0.071
control	L-threonine 0 mM	empty control	mono	11	7	0.071
control	L-threonine 0 mM	empty control	mono	11	7.5	0.071
control	L-threonine 0 mM	empty control	mono	11	8	0.071
control	L-threonine 0 mM	empty control	mono	11	8.5	0.071
control	L-threonine 0 mM	empty control	mono	11	9	0.071
control	L-threonine 0 mM	empty control	mono	11	9.5	0.071
control	L-threonine 0 mM	empty control	mono	11	10	0.071
control	L-threonine 0 mM	empty control	mono	11	10.5	0.071
control	L-threonine 0 mM	empty control	mono	11	11	0.07
control	L-threonine 0 mM	empty control	mono	11	11.5	0.071
control	L-threonine 0 mM	empty control	mono	11	12	0.07
control	L-threonine 0 mM	empty control	mono	11	12.5	0.07
control	L-threonine 0 mM	empty control	mono	11	13	0.07
control	L-threonine 0 mM	empty control	mono	11	13.5	0.071
control	L-threonine 0 mM	empty control	mono	11	14	0.07
control	L-threonine 0 mM	empty control	mono	11	14.5	0.071
control	L-threonine 0 mM	empty control	mono	11	15	0.07
control	L-threonine 0 mM	empty control	mono	11	15.5	0.07
control	L-threonine 0 mM	empty control	mono	11	16	0.07
control	L-threonine 0 mM	empty control	mono	11	16.5	0.07
control	L-threonine 0 mM	empty control	mono	11	17	0.07
control	L-threonine 0 mM	empty control	mono	11	17.5	0.07
control	L-threonine 0 mM	empty control	mono	11	18	0.07
control	L-threonine 0 mM	empty control	mono	11	18.5	0.07
control	L-threonine 0 mM	empty control	mono	11	19	0.07
control	L-threonine 0 mM	empty control	mono	11	19.5	0.07
control	L-threonine 0 mM	empty control	mono	11	20	0.07
control	L-threonine 0 mM	empty control	mono	11	20.5	0.071
control	L-threonine 0 mM	empty control	mono	11	21	0.07
control	L-threonine 0 mM	empty control	mono	11	21.5	0.071
control	L-threonine 0 mM	empty control	mono	11	22	0.071
control	L-threonine 0 mM	empty control	mono	11	22.5	0.07
control	L-threonine 0 mM	empty control	mono	11	23	0.071
control	L-threonine 0 mM	empty control	mono	11	23.5	0.071
control	L-threonine 0 mM	empty control	mono	11	24	0.071
control	L-threonine 0 mM	empty control	mono	12	0	0.072
control	L-threonine 0 mM	empty control	mono	12	0.5	0.07
control	L-threonine 0 mM	empty control	mono	12	1	0.071
control	L-threonine 0 mM	empty control	mono	12	1.5	0.07
control	L-threonine 0 mM	empty control	mono	12	2	0.07
control	L-threonine 0 mM	empty control	mono	12	2.5	0.07
control	L-threonine 0 mM	empty control	mono	12	3	0.07
control	L-threonine 0 mM	empty control	mono	12	3.5	0.071
control	L-threonine 0 mM	empty control	mono	12	4	0.071
control	L-threonine 0 mM	empty control	mono	12	4.5	0.071
control	L-threonine 0 mM	empty control	mono	12	5	0.07
control	L-threonine 0 mM	empty control	mono	12	5.5	0.07
control	L-threonine 0 mM	empty control	mono	12	6	0.071
control	L-threonine 0 mM	empty control	mono	12	6.5	0.071
control	L-threonine 0 mM	empty control	mono	12	7	0.071
control	L-threonine 0 mM	empty control	mono	12	7.5	0.07
control	L-threonine 0 mM	empty control	mono	12	8	0.07
control	L-threonine 0 mM	empty control	mono	12	8.5	0.07
control	L-threonine 0 mM	empty control	mono	12	9	0.07
control	L-threonine 0 mM	empty control	mono	12	9.5	0.07
control	L-threonine 0 mM	empty control	mono	12	10	0.07
control	L-threonine 0 mM	empty control	mono	12	10.5	0.07
control	L-threonine 0 mM	empty control	mono	12	11	0.07
control	L-threonine 0 mM	empty control	mono	12	11.5	0.07
control	L-threonine 0 mM	empty control	mono	12	12	0.07
control	L-threonine 0 mM	empty control	mono	12	12.5	0.07
control	L-threonine 0 mM	empty control	mono	12	13	0.07
control	L-threonine 0 mM	empty control	mono	12	13.5	0.07
control	L-threonine 0 mM	empty control	mono	12	14	0.07
control	L-threonine 0 mM	empty control	mono	12	14.5	0.07
control	L-threonine 0 mM	empty control	mono	12	15	0.07
control	L-threonine 0 mM	empty control	mono	12	15.5	0.07
control	L-threonine 0 mM	empty control	mono	12	16	0.07
control	L-threonine 0 mM	empty control	mono	12	16.5	0.07
control	L-threonine 0 mM	empty control	mono	12	17	0.07
control	L-threonine 0 mM	empty control	mono	12	17.5	0.07
control	L-threonine 0 mM	empty control	mono	12	18	0.07
control	L-threonine 0 mM	empty control	mono	12	18.5	0.07
control	L-threonine 0 mM	empty control	mono	12	19	0.07
control	L-threonine 0 mM	empty control	mono	12	19.5	0.07
control	L-threonine 0 mM	empty control	mono	12	20	0.07
control	L-threonine 0 mM	empty control	mono	12	20.5	0.07
control	L-threonine 0 mM	empty control	mono	12	21	0.07
control	L-threonine 0 mM	empty control	mono	12	21.5	0.07
control	L-threonine 0 mM	empty control	mono	12	22	0.07
control	L-threonine 0 mM	empty control	mono	12	22.5	0.07
control	L-threonine 0 mM	empty control	mono	12	23	0.07
control	L-threonine 0 mM	empty control	mono	12	23.5	0.07
control	L-threonine 0 mM	empty control	mono	12	24	0.07
MYb11::dTomato	L-threonine 0 mM	mono-culture MYb11	mono	1	0	0.084
MYb11::dTomato	L-threonine 0 mM	mono-culture MYb11	mono	1	0.5	0.082
MYb11::dTomato	L-threonine 0 mM	mono-culture MYb11	mono	1	1	0.083
MYb11::dTomato	L-threonine 0 mM	mono-culture MYb11	mono	1	1.5	0.084
MYb11::dTomato	L-threonine 0 mM	mono-culture MYb11	mono	1	2	0.085
MYb11::dTomato	L-threonine 0 mM	mono-culture MYb11	mono	1	2.5	0.088
MYb11::dTomato	L-threonine 0 mM	mono-culture MYb11	mono	1	3	0.092
MYb11::dTomato	L-threonine 0 mM	mono-culture MYb11	mono	1	3.5	0.093
MYb11::dTomato	L-threonine 0 mM	mono-culture MYb11	mono	1	4	0.095
MYb11::dTomato	L-threonine 0 mM	mono-culture MYb11	mono	1	4.5	0.1
MYb11::dTomato	L-threonine 0 mM	mono-culture MYb11	mono	1	5	0.106
MYb11::dTomato	L-threonine 0 mM	mono-culture MYb11	mono	1	5.5	0.109
MYb11::dTomato	L-threonine 0 mM	mono-culture MYb11	mono	1	6	0.118
MYb11::dTomato	L-threonine 0 mM	mono-culture MYb11	mono	1	6.5	0.123
MYb11::dTomato	L-threonine 0 mM	mono-culture MYb11	mono	1	7	0.127
MYb11::dTomato	L-threonine 0 mM	mono-culture MYb11	mono	1	7.5	0.139
MYb11::dTomato	L-threonine 0 mM	mono-culture MYb11	mono	1	8	0.139
MYb11::dTomato	L-threonine 0 mM	mono-culture MYb11	mono	1	8.5	0.15
MYb11::dTomato	L-threonine 0 mM	mono-culture MYb11	mono	1	9	0.163
MYb11::dTomato	L-threonine 0 mM	mono-culture MYb11	mono	1	9.5	0.174
MYb11::dTomato	L-threonine 0 mM	mono-culture MYb11	mono	1	10	0.192
MYb11::dTomato	L-threonine 0 mM	mono-culture MYb11	mono	1	10.5	0.187
MYb11::dTomato	L-threonine 0 mM	mono-culture MYb11	mono	1	11	0.195
MYb11::dTomato	L-threonine 0 mM	mono-culture MYb11	mono	1	11.5	0.194
MYb11::dTomato	L-threonine 0 mM	mono-culture MYb11	mono	1	12	0.195
MYb11::dTomato	L-threonine 0 mM	mono-culture MYb11	mono	1	12.5	0.196
MYb11::dTomato	L-threonine 0 mM	mono-culture MYb11	mono	1	13	0.197
MYb11::dTomato	L-threonine 0 mM	mono-culture MYb11	mono	1	13.5	0.195
MYb11::dTomato	L-threonine 0 mM	mono-culture MYb11	mono	1	14	0.196
MYb11::dTomato	L-threonine 0 mM	mono-culture MYb11	mono	1	14.5	0.197
MYb11::dTomato	L-threonine 0 mM	mono-culture MYb11	mono	1	15	0.196
MYb11::dTomato	L-threonine 0 mM	mono-culture MYb11	mono	1	15.5	0.198
MYb11::dTomato	L-threonine 0 mM	mono-culture MYb11	mono	1	16	0.196
MYb11::dTomato	L-threonine 0 mM	mono-culture MYb11	mono	1	16.5	0.198
MYb11::dTomato	L-threonine 0 mM	mono-culture MYb11	mono	1	17	0.199
MYb11::dTomato	L-threonine 0 mM	mono-culture MYb11	mono	1	17.5	0.201
MYb11::dTomato	L-threonine 0 mM	mono-culture MYb11	mono	1	18	0.198
MYb11::dTomato	L-threonine 0 mM	mono-culture MYb11	mono	1	18.5	0.202
MYb11::dTomato	L-threonine 0 mM	mono-culture MYb11	mono	1	19	0.201
MYb11::dTomato	L-threonine 0 mM	mono-culture MYb11	mono	1	19.5	0.199
MYb11::dTomato	L-threonine 0 mM	mono-culture MYb11	mono	1	20	0.2
MYb11::dTomato	L-threonine 0 mM	mono-culture MYb11	mono	1	20.5	0.199
MYb11::dTomato	L-threonine 0 mM	mono-culture MYb11	mono	1	21	0.2
MYb11::dTomato	L-threonine 0 mM	mono-culture MYb11	mono	1	21.5	0.204
MYb11::dTomato	L-threonine 0 mM	mono-culture MYb11	mono	1	22	0.2
MYb11::dTomato	L-threonine 0 mM	mono-culture MYb11	mono	1	22.5	0.202
MYb11::dTomato	L-threonine 0 mM	mono-culture MYb11	mono	1	23	0.2
MYb11::dTomato	L-threonine 0 mM	mono-culture MYb11	mono	1	23.5	0.204
MYb11::dTomato	L-threonine 0 mM	mono-culture MYb11	mono	1	24	0.201
MYb11::dTomato	L-threonine 0 mM	mono-culture MYb11	mono	2	0	0.088
MYb11::dTomato	L-threonine 0 mM	mono-culture MYb11	mono	2	0.5	0.086
MYb11::dTomato	L-threonine 0 mM	mono-culture MYb11	mono	2	1	0.087
MYb11::dTomato	L-threonine 0 mM	mono-culture MYb11	mono	2	1.5	0.088
MYb11::dTomato	L-threonine 0 mM	mono-culture MYb11	mono	2	2	0.088
MYb11::dTomato	L-threonine 0 mM	mono-culture MYb11	mono	2	2.5	0.088
MYb11::dTomato	L-threonine 0 mM	mono-culture MYb11	mono	2	3	0.09
MYb11::dTomato	L-threonine 0 mM	mono-culture MYb11	mono	2	3.5	0.098
MYb11::dTomato	L-threonine 0 mM	mono-culture MYb11	mono	2	4	0.106
MYb11::dTomato	L-threonine 0 mM	mono-culture MYb11	mono	2	4.5	0.111
MYb11::dTomato	L-threonine 0 mM	mono-culture MYb11	mono	2	5	0.111
MYb11::dTomato	L-threonine 0 mM	mono-culture MYb11	mono	2	5.5	0.118
MYb11::dTomato	L-threonine 0 mM	mono-culture MYb11	mono	2	6	0.127
MYb11::dTomato	L-threonine 0 mM	mono-culture MYb11	mono	2	6.5	0.133
MYb11::dTomato	L-threonine 0 mM	mono-culture MYb11	mono	2	7	0.147
MYb11::dTomato	L-threonine 0 mM	mono-culture MYb11	mono	2	7.5	0.15
MYb11::dTomato	L-threonine 0 mM	mono-culture MYb11	mono	2	8	0.166
MYb11::dTomato	L-threonine 0 mM	mono-culture MYb11	mono	2	8.5	0.183
MYb11::dTomato	L-threonine 0 mM	mono-culture MYb11	mono	2	9	0.185
MYb11::dTomato	L-threonine 0 mM	mono-culture MYb11	mono	2	9.5	0.188
MYb11::dTomato	L-threonine 0 mM	mono-culture MYb11	mono	2	10	0.196
MYb11::dTomato	L-threonine 0 mM	mono-culture MYb11	mono	2	10.5	0.197
MYb11::dTomato	L-threonine 0 mM	mono-culture MYb11	mono	2	11	0.197
MYb11::dTomato	L-threonine 0 mM	mono-culture MYb11	mono	2	11.5	0.198
MYb11::dTomato	L-threonine 0 mM	mono-culture MYb11	mono	2	12	0.2
MYb11::dTomato	L-threonine 0 mM	mono-culture MYb11	mono	2	12.5	0.198
MYb11::dTomato	L-threonine 0 mM	mono-culture MYb11	mono	2	13	0.2
MYb11::dTomato	L-threonine 0 mM	mono-culture MYb11	mono	2	13.5	0.201
MYb11::dTomato	L-threonine 0 mM	mono-culture MYb11	mono	2	14	0.2
MYb11::dTomato	L-threonine 0 mM	mono-culture MYb11	mono	2	14.5	0.198
MYb11::dTomato	L-threonine 0 mM	mono-culture MYb11	mono	2	15	0.2
MYb11::dTomato	L-threonine 0 mM	mono-culture MYb11	mono	2	15.5	0.202
MYb11::dTomato	L-threonine 0 mM	mono-culture MYb11	mono	2	16	0.199
MYb11::dTomato	L-threonine 0 mM	mono-culture MYb11	mono	2	16.5	0.202
MYb11::dTomato	L-threonine 0 mM	mono-culture MYb11	mono	2	17	0.209
MYb11::dTomato	L-threonine 0 mM	mono-culture MYb11	mono	2	17.5	0.201
MYb11::dTomato	L-threonine 0 mM	mono-culture MYb11	mono	2	18	0.2
MYb11::dTomato	L-threonine 0 mM	mono-culture MYb11	mono	2	18.5	0.2
MYb11::dTomato	L-threonine 0 mM	mono-culture MYb11	mono	2	19	0.201
MYb11::dTomato	L-threonine 0 mM	mono-culture MYb11	mono	2	19.5	0.203
MYb11::dTomato	L-threonine 0 mM	mono-culture MYb11	mono	2	20	0.2
MYb11::dTomato	L-threonine 0 mM	mono-culture MYb11	mono	2	20.5	0.202
MYb11::dTomato	L-threonine 0 mM	mono-culture MYb11	mono	2	21	0.214
MYb11::dTomato	L-threonine 0 mM	mono-culture MYb11	mono	2	21.5	0.201
MYb11::dTomato	L-threonine 0 mM	mono-culture MYb11	mono	2	22	0.2
MYb11::dTomato	L-threonine 0 mM	mono-culture MYb11	mono	2	22.5	0.2
MYb11::dTomato	L-threonine 0 mM	mono-culture MYb11	mono	2	23	0.2
MYb11::dTomato	L-threonine 0 mM	mono-culture MYb11	mono	2	23.5	0.2
MYb11::dTomato	L-threonine 0 mM	mono-culture MYb11	mono	2	24	0.204
MYb11::dTomato	L-threonine 0 mM	mono-culture MYb11	mono	3	0	0.081
MYb11::dTomato	L-threonine 0 mM	mono-culture MYb11	mono	3	0.5	0.08
MYb11::dTomato	L-threonine 0 mM	mono-culture MYb11	mono	3	1	0.081
MYb11::dTomato	L-threonine 0 mM	mono-culture MYb11	mono	3	1.5	0.083
MYb11::dTomato	L-threonine 0 mM	mono-culture MYb11	mono	3	2	0.085
MYb11::dTomato	L-threonine 0 mM	mono-culture MYb11	mono	3	2.5	0.09
MYb11::dTomato	L-threonine 0 mM	mono-culture MYb11	mono	3	3	0.094
MYb11::dTomato	L-threonine 0 mM	mono-culture MYb11	mono	3	3.5	0.097
MYb11::dTomato	L-threonine 0 mM	mono-culture MYb11	mono	3	4	0.104
MYb11::dTomato	L-threonine 0 mM	mono-culture MYb11	mono	3	4.5	0.102
MYb11::dTomato	L-threonine 0 mM	mono-culture MYb11	mono	3	5	0.109
MYb11::dTomato	L-threonine 0 mM	mono-culture MYb11	mono	3	5.5	0.115
MYb11::dTomato	L-threonine 0 mM	mono-culture MYb11	mono	3	6	0.118
MYb11::dTomato	L-threonine 0 mM	mono-culture MYb11	mono	3	6.5	0.127
MYb11::dTomato	L-threonine 0 mM	mono-culture MYb11	mono	3	7	0.131
MYb11::dTomato	L-threonine 0 mM	mono-culture MYb11	mono	3	7.5	0.139
MYb11::dTomato	L-threonine 0 mM	mono-culture MYb11	mono	3	8	0.146
MYb11::dTomato	L-threonine 0 mM	mono-culture MYb11	mono	3	8.5	0.164
MYb11::dTomato	L-threonine 0 mM	mono-culture MYb11	mono	3	9	0.172
MYb11::dTomato	L-threonine 0 mM	mono-culture MYb11	mono	3	9.5	0.189
MYb11::dTomato	L-threonine 0 mM	mono-culture MYb11	mono	3	10	0.193
MYb11::dTomato	L-threonine 0 mM	mono-culture MYb11	mono	3	10.5	0.193
MYb11::dTomato	L-threonine 0 mM	mono-culture MYb11	mono	3	11	0.196
MYb11::dTomato	L-threonine 0 mM	mono-culture MYb11	mono	3	11.5	0.196
MYb11::dTomato	L-threonine 0 mM	mono-culture MYb11	mono	3	12	0.195
MYb11::dTomato	L-threonine 0 mM	mono-culture MYb11	mono	3	12.5	0.195
MYb11::dTomato	L-threonine 0 mM	mono-culture MYb11	mono	3	13	0.197
MYb11::dTomato	L-threonine 0 mM	mono-culture MYb11	mono	3	13.5	0.195
MYb11::dTomato	L-threonine 0 mM	mono-culture MYb11	mono	3	14	0.195
MYb11::dTomato	L-threonine 0 mM	mono-culture MYb11	mono	3	14.5	0.195
MYb11::dTomato	L-threonine 0 mM	mono-culture MYb11	mono	3	15	0.195
MYb11::dTomato	L-threonine 0 mM	mono-culture MYb11	mono	3	15.5	0.2
MYb11::dTomato	L-threonine 0 mM	mono-culture MYb11	mono	3	16	0.194
MYb11::dTomato	L-threonine 0 mM	mono-culture MYb11	mono	3	16.5	0.199
MYb11::dTomato	L-threonine 0 mM	mono-culture MYb11	mono	3	17	0.199
MYb11::dTomato	L-threonine 0 mM	mono-culture MYb11	mono	3	17.5	0.201
MYb11::dTomato	L-threonine 0 mM	mono-culture MYb11	mono	3	18	0.197
MYb11::dTomato	L-threonine 0 mM	mono-culture MYb11	mono	3	18.5	0.205
MYb11::dTomato	L-threonine 0 mM	mono-culture MYb11	mono	3	19	0.198
MYb11::dTomato	L-threonine 0 mM	mono-culture MYb11	mono	3	19.5	0.198
MYb11::dTomato	L-threonine 0 mM	mono-culture MYb11	mono	3	20	0.197
MYb11::dTomato	L-threonine 0 mM	mono-culture MYb11	mono	3	20.5	0.196
MYb11::dTomato	L-threonine 0 mM	mono-culture MYb11	mono	3	21	0.197
MYb11::dTomato	L-threonine 0 mM	mono-culture MYb11	mono	3	21.5	0.198
MYb11::dTomato	L-threonine 0 mM	mono-culture MYb11	mono	3	22	0.201
MYb11::dTomato	L-threonine 0 mM	mono-culture MYb11	mono	3	22.5	0.2
MYb11::dTomato	L-threonine 0 mM	mono-culture MYb11	mono	3	23	0.197
MYb11::dTomato	L-threonine 0 mM	mono-culture MYb11	mono	3	23.5	0.197
MYb11::dTomato	L-threonine 0 mM	mono-culture MYb11	mono	3	24	0.199
MYb11::dTomato	L-threonine 0 mM	mono-culture MYb11	mono	4	0	0.085
MYb11::dTomato	L-threonine 0 mM	mono-culture MYb11	mono	4	0.5	0.084
MYb11::dTomato	L-threonine 0 mM	mono-culture MYb11	mono	4	1	0.085
MYb11::dTomato	L-threonine 0 mM	mono-culture MYb11	mono	4	1.5	0.087
MYb11::dTomato	L-threonine 0 mM	mono-culture MYb11	mono	4	2	0.089
MYb11::dTomato	L-threonine 0 mM	mono-culture MYb11	mono	4	2.5	0.093
MYb11::dTomato	L-threonine 0 mM	mono-culture MYb11	mono	4	3	0.099
MYb11::dTomato	L-threonine 0 mM	mono-culture MYb11	mono	4	3.5	0.107
MYb11::dTomato	L-threonine 0 mM	mono-culture MYb11	mono	4	4	0.117
MYb11::dTomato	L-threonine 0 mM	mono-culture MYb11	mono	4	4.5	0.127
MYb11::dTomato	L-threonine 0 mM	mono-culture MYb11	mono	4	5	0.134
MYb11::dTomato	L-threonine 0 mM	mono-culture MYb11	mono	4	5.5	0.147
MYb11::dTomato	L-threonine 0 mM	mono-culture MYb11	mono	4	6	0.166
MYb11::dTomato	L-threonine 0 mM	mono-culture MYb11	mono	4	6.5	0.196
MYb11::dTomato	L-threonine 0 mM	mono-culture MYb11	mono	4	7	0.195
MYb11::dTomato	L-threonine 0 mM	mono-culture MYb11	mono	4	7.5	0.203
MYb11::dTomato	L-threonine 0 mM	mono-culture MYb11	mono	4	8	0.203
MYb11::dTomato	L-threonine 0 mM	mono-culture MYb11	mono	4	8.5	0.206
MYb11::dTomato	L-threonine 0 mM	mono-culture MYb11	mono	4	9	0.21
MYb11::dTomato	L-threonine 0 mM	mono-culture MYb11	mono	4	9.5	0.206
MYb11::dTomato	L-threonine 0 mM	mono-culture MYb11	mono	4	10	0.206
MYb11::dTomato	L-threonine 0 mM	mono-culture MYb11	mono	4	10.5	0.206
MYb11::dTomato	L-threonine 0 mM	mono-culture MYb11	mono	4	11	0.208
MYb11::dTomato	L-threonine 0 mM	mono-culture MYb11	mono	4	11.5	0.209
MYb11::dTomato	L-threonine 0 mM	mono-culture MYb11	mono	4	12	0.206
MYb11::dTomato	L-threonine 0 mM	mono-culture MYb11	mono	4	12.5	0.213
MYb11::dTomato	L-threonine 0 mM	mono-culture MYb11	mono	4	13	0.219
MYb11::dTomato	L-threonine 0 mM	mono-culture MYb11	mono	4	13.5	0.214
MYb11::dTomato	L-threonine 0 mM	mono-culture MYb11	mono	4	14	0.215
MYb11::dTomato	L-threonine 0 mM	mono-culture MYb11	mono	4	14.5	0.211
MYb11::dTomato	L-threonine 0 mM	mono-culture MYb11	mono	4	15	0.208
MYb11::dTomato	L-threonine 0 mM	mono-culture MYb11	mono	4	15.5	0.221
MYb11::dTomato	L-threonine 0 mM	mono-culture MYb11	mono	4	16	0.209
MYb11::dTomato	L-threonine 0 mM	mono-culture MYb11	mono	4	16.5	0.212
MYb11::dTomato	L-threonine 0 mM	mono-culture MYb11	mono	4	17	0.21
MYb11::dTomato	L-threonine 0 mM	mono-culture MYb11	mono	4	17.5	0.211
MYb11::dTomato	L-threonine 0 mM	mono-culture MYb11	mono	4	18	0.21
MYb11::dTomato	L-threonine 0 mM	mono-culture MYb11	mono	4	18.5	0.21
MYb11::dTomato	L-threonine 0 mM	mono-culture MYb11	mono	4	19	0.211
MYb11::dTomato	L-threonine 0 mM	mono-culture MYb11	mono	4	19.5	0.215
MYb11::dTomato	L-threonine 0 mM	mono-culture MYb11	mono	4	20	0.207
MYb11::dTomato	L-threonine 0 mM	mono-culture MYb11	mono	4	20.5	0.209
MYb11::dTomato	L-threonine 0 mM	mono-culture MYb11	mono	4	21	0.211
MYb11::dTomato	L-threonine 0 mM	mono-culture MYb11	mono	4	21.5	0.214
MYb11::dTomato	L-threonine 0 mM	mono-culture MYb11	mono	4	22	0.209
MYb11::dTomato	L-threonine 0 mM	mono-culture MYb11	mono	4	22.5	0.208
MYb11::dTomato	L-threonine 0 mM	mono-culture MYb11	mono	4	23	0.214
MYb11::dTomato	L-threonine 0 mM	mono-culture MYb11	mono	4	23.5	0.209
MYb11::dTomato	L-threonine 0 mM	mono-culture MYb11	mono	4	24	0.212
MYb11::dTomato	L-threonine 0 mM	mono-culture MYb11	mono	5	0	0.083
MYb11::dTomato	L-threonine 0 mM	mono-culture MYb11	mono	5	0.5	0.082
MYb11::dTomato	L-threonine 0 mM	mono-culture MYb11	mono	5	1	0.084
MYb11::dTomato	L-threonine 0 mM	mono-culture MYb11	mono	5	1.5	0.086
MYb11::dTomato	L-threonine 0 mM	mono-culture MYb11	mono	5	2	0.088
MYb11::dTomato	L-threonine 0 mM	mono-culture MYb11	mono	5	2.5	0.094
MYb11::dTomato	L-threonine 0 mM	mono-culture MYb11	mono	5	3	0.1
MYb11::dTomato	L-threonine 0 mM	mono-culture MYb11	mono	5	3.5	0.107
MYb11::dTomato	L-threonine 0 mM	mono-culture MYb11	mono	5	4	0.114
MYb11::dTomato	L-threonine 0 mM	mono-culture MYb11	mono	5	4.5	0.124
MYb11::dTomato	L-threonine 0 mM	mono-culture MYb11	mono	5	5	0.131
MYb11::dTomato	L-threonine 0 mM	mono-culture MYb11	mono	5	5.5	0.143
MYb11::dTomato	L-threonine 0 mM	mono-culture MYb11	mono	5	6	0.155
MYb11::dTomato	L-threonine 0 mM	mono-culture MYb11	mono	5	6.5	0.166
MYb11::dTomato	L-threonine 0 mM	mono-culture MYb11	mono	5	7	0.181
MYb11::dTomato	L-threonine 0 mM	mono-culture MYb11	mono	5	7.5	0.195
MYb11::dTomato	L-threonine 0 mM	mono-culture MYb11	mono	5	8	0.199
MYb11::dTomato	L-threonine 0 mM	mono-culture MYb11	mono	5	8.5	0.207
MYb11::dTomato	L-threonine 0 mM	mono-culture MYb11	mono	5	9	0.205
MYb11::dTomato	L-threonine 0 mM	mono-culture MYb11	mono	5	9.5	0.202
MYb11::dTomato	L-threonine 0 mM	mono-culture MYb11	mono	5	10	0.208
MYb11::dTomato	L-threonine 0 mM	mono-culture MYb11	mono	5	10.5	0.209
MYb11::dTomato	L-threonine 0 mM	mono-culture MYb11	mono	5	11	0.208
MYb11::dTomato	L-threonine 0 mM	mono-culture MYb11	mono	5	11.5	0.215
MYb11::dTomato	L-threonine 0 mM	mono-culture MYb11	mono	5	12	0.215
MYb11::dTomato	L-threonine 0 mM	mono-culture MYb11	mono	5	12.5	0.208
MYb11::dTomato	L-threonine 0 mM	mono-culture MYb11	mono	5	13	0.208
MYb11::dTomato	L-threonine 0 mM	mono-culture MYb11	mono	5	13.5	0.219
MYb11::dTomato	L-threonine 0 mM	mono-culture MYb11	mono	5	14	0.218
MYb11::dTomato	L-threonine 0 mM	mono-culture MYb11	mono	5	14.5	0.213
MYb11::dTomato	L-threonine 0 mM	mono-culture MYb11	mono	5	15	0.211
MYb11::dTomato	L-threonine 0 mM	mono-culture MYb11	mono	5	15.5	0.209
MYb11::dTomato	L-threonine 0 mM	mono-culture MYb11	mono	5	16	0.212
MYb11::dTomato	L-threonine 0 mM	mono-culture MYb11	mono	5	16.5	0.214
MYb11::dTomato	L-threonine 0 mM	mono-culture MYb11	mono	5	17	0.214
MYb11::dTomato	L-threonine 0 mM	mono-culture MYb11	mono	5	17.5	0.211
MYb11::dTomato	L-threonine 0 mM	mono-culture MYb11	mono	5	18	0.213
MYb11::dTomato	L-threonine 0 mM	mono-culture MYb11	mono	5	18.5	0.21
MYb11::dTomato	L-threonine 0 mM	mono-culture MYb11	mono	5	19	0.215
MYb11::dTomato	L-threonine 0 mM	mono-culture MYb11	mono	5	19.5	0.213
MYb11::dTomato	L-threonine 0 mM	mono-culture MYb11	mono	5	20	0.218
MYb11::dTomato	L-threonine 0 mM	mono-culture MYb11	mono	5	20.5	0.214
MYb11::dTomato	L-threonine 0 mM	mono-culture MYb11	mono	5	21	0.21
MYb11::dTomato	L-threonine 0 mM	mono-culture MYb11	mono	5	21.5	0.212
MYb11::dTomato	L-threonine 0 mM	mono-culture MYb11	mono	5	22	0.224
MYb11::dTomato	L-threonine 0 mM	mono-culture MYb11	mono	5	22.5	0.213
MYb11::dTomato	L-threonine 0 mM	mono-culture MYb11	mono	5	23	0.213
MYb11::dTomato	L-threonine 0 mM	mono-culture MYb11	mono	5	23.5	0.212
MYb11::dTomato	L-threonine 0 mM	mono-culture MYb11	mono	5	24	0.218
MYb11::dTomato	L-threonine 0 mM	mono-culture MYb11	mono	6	0	0.09
MYb11::dTomato	L-threonine 0 mM	mono-culture MYb11	mono	6	0.5	0.091
MYb11::dTomato	L-threonine 0 mM	mono-culture MYb11	mono	6	1	0.092
MYb11::dTomato	L-threonine 0 mM	mono-culture MYb11	mono	6	1.5	0.093
MYb11::dTomato	L-threonine 0 mM	mono-culture MYb11	mono	6	2	0.094
MYb11::dTomato	L-threonine 0 mM	mono-culture MYb11	mono	6	2.5	0.098
MYb11::dTomato	L-threonine 0 mM	mono-culture MYb11	mono	6	3	0.102
MYb11::dTomato	L-threonine 0 mM	mono-culture MYb11	mono	6	3.5	0.11
MYb11::dTomato	L-threonine 0 mM	mono-culture MYb11	mono	6	4	0.116
MYb11::dTomato	L-threonine 0 mM	mono-culture MYb11	mono	6	4.5	0.117
MYb11::dTomato	L-threonine 0 mM	mono-culture MYb11	mono	6	5	0.129
MYb11::dTomato	L-threonine 0 mM	mono-culture MYb11	mono	6	5.5	0.134
MYb11::dTomato	L-threonine 0 mM	mono-culture MYb11	mono	6	6	0.139
MYb11::dTomato	L-threonine 0 mM	mono-culture MYb11	mono	6	6.5	0.142
MYb11::dTomato	L-threonine 0 mM	mono-culture MYb11	mono	6	7	0.168
MYb11::dTomato	L-threonine 0 mM	mono-culture MYb11	mono	6	7.5	0.171
MYb11::dTomato	L-threonine 0 mM	mono-culture MYb11	mono	6	8	0.179
MYb11::dTomato	L-threonine 0 mM	mono-culture MYb11	mono	6	8.5	0.186
MYb11::dTomato	L-threonine 0 mM	mono-culture MYb11	mono	6	9	0.193
MYb11::dTomato	L-threonine 0 mM	mono-culture MYb11	mono	6	9.5	0.198
MYb11::dTomato	L-threonine 0 mM	mono-culture MYb11	mono	6	10	0.197
MYb11::dTomato	L-threonine 0 mM	mono-culture MYb11	mono	6	10.5	0.2
MYb11::dTomato	L-threonine 0 mM	mono-culture MYb11	mono	6	11	0.2
MYb11::dTomato	L-threonine 0 mM	mono-culture MYb11	mono	6	11.5	0.203
MYb11::dTomato	L-threonine 0 mM	mono-culture MYb11	mono	6	12	0.203
MYb11::dTomato	L-threonine 0 mM	mono-culture MYb11	mono	6	12.5	0.205
MYb11::dTomato	L-threonine 0 mM	mono-culture MYb11	mono	6	13	0.203
MYb11::dTomato	L-threonine 0 mM	mono-culture MYb11	mono	6	13.5	0.203
MYb11::dTomato	L-threonine 0 mM	mono-culture MYb11	mono	6	14	0.205
MYb11::dTomato	L-threonine 0 mM	mono-culture MYb11	mono	6	14.5	0.202
MYb11::dTomato	L-threonine 0 mM	mono-culture MYb11	mono	6	15	0.202
MYb11::dTomato	L-threonine 0 mM	mono-culture MYb11	mono	6	15.5	0.209
MYb11::dTomato	L-threonine 0 mM	mono-culture MYb11	mono	6	16	0.208
MYb11::dTomato	L-threonine 0 mM	mono-culture MYb11	mono	6	16.5	0.205
MYb11::dTomato	L-threonine 0 mM	mono-culture MYb11	mono	6	17	0.199
MYb11::dTomato	L-threonine 0 mM	mono-culture MYb11	mono	6	17.5	0.2
MYb11::dTomato	L-threonine 0 mM	mono-culture MYb11	mono	6	18	0.199
MYb11::dTomato	L-threonine 0 mM	mono-culture MYb11	mono	6	18.5	0.203
MYb11::dTomato	L-threonine 0 mM	mono-culture MYb11	mono	6	19	0.203
MYb11::dTomato	L-threonine 0 mM	mono-culture MYb11	mono	6	19.5	0.204
MYb11::dTomato	L-threonine 0 mM	mono-culture MYb11	mono	6	20	0.205
MYb11::dTomato	L-threonine 0 mM	mono-culture MYb11	mono	6	20.5	0.203
MYb11::dTomato	L-threonine 0 mM	mono-culture MYb11	mono	6	21	0.2
MYb11::dTomato	L-threonine 0 mM	mono-culture MYb11	mono	6	21.5	0.203
MYb11::dTomato	L-threonine 0 mM	mono-culture MYb11	mono	6	22	0.203
MYb11::dTomato	L-threonine 0 mM	mono-culture MYb11	mono	6	22.5	0.208
MYb11::dTomato	L-threonine 0 mM	mono-culture MYb11	mono	6	23	0.207
MYb11::dTomato	L-threonine 0 mM	mono-culture MYb11	mono	6	23.5	0.2
MYb11::dTomato	L-threonine 0 mM	mono-culture MYb11	mono	6	24	0.203
MYb11::dTomato	L-threonine 0 mM	mono-culture MYb11	mono	7	0	0.084
MYb11::dTomato	L-threonine 0 mM	mono-culture MYb11	mono	7	0.5	0.082
MYb11::dTomato	L-threonine 0 mM	mono-culture MYb11	mono	7	1	0.084
MYb11::dTomato	L-threonine 0 mM	mono-culture MYb11	mono	7	1.5	0.086
MYb11::dTomato	L-threonine 0 mM	mono-culture MYb11	mono	7	2	0.088
MYb11::dTomato	L-threonine 0 mM	mono-culture MYb11	mono	7	2.5	0.093
MYb11::dTomato	L-threonine 0 mM	mono-culture MYb11	mono	7	3	0.101
MYb11::dTomato	L-threonine 0 mM	mono-culture MYb11	mono	7	3.5	0.109
MYb11::dTomato	L-threonine 0 mM	mono-culture MYb11	mono	7	4	0.118
MYb11::dTomato	L-threonine 0 mM	mono-culture MYb11	mono	7	4.5	0.126
MYb11::dTomato	L-threonine 0 mM	mono-culture MYb11	mono	7	5	0.141
MYb11::dTomato	L-threonine 0 mM	mono-culture MYb11	mono	7	5.5	0.139
MYb11::dTomato	L-threonine 0 mM	mono-culture MYb11	mono	7	6	0.163
MYb11::dTomato	L-threonine 0 mM	mono-culture MYb11	mono	7	6.5	0.173
MYb11::dTomato	L-threonine 0 mM	mono-culture MYb11	mono	7	7	0.186
MYb11::dTomato	L-threonine 0 mM	mono-culture MYb11	mono	7	7.5	0.195
MYb11::dTomato	L-threonine 0 mM	mono-culture MYb11	mono	7	8	0.197
MYb11::dTomato	L-threonine 0 mM	mono-culture MYb11	mono	7	8.5	0.202
MYb11::dTomato	L-threonine 0 mM	mono-culture MYb11	mono	7	9	0.2
MYb11::dTomato	L-threonine 0 mM	mono-culture MYb11	mono	7	9.5	0.205
MYb11::dTomato	L-threonine 0 mM	mono-culture MYb11	mono	7	10	0.204
MYb11::dTomato	L-threonine 0 mM	mono-culture MYb11	mono	7	10.5	0.207
MYb11::dTomato	L-threonine 0 mM	mono-culture MYb11	mono	7	11	0.208
MYb11::dTomato	L-threonine 0 mM	mono-culture MYb11	mono	7	11.5	0.212
MYb11::dTomato	L-threonine 0 mM	mono-culture MYb11	mono	7	12	0.21
MYb11::dTomato	L-threonine 0 mM	mono-culture MYb11	mono	7	12.5	0.207
MYb11::dTomato	L-threonine 0 mM	mono-culture MYb11	mono	7	13	0.204
MYb11::dTomato	L-threonine 0 mM	mono-culture MYb11	mono	7	13.5	0.206
MYb11::dTomato	L-threonine 0 mM	mono-culture MYb11	mono	7	14	0.208
MYb11::dTomato	L-threonine 0 mM	mono-culture MYb11	mono	7	14.5	0.207
MYb11::dTomato	L-threonine 0 mM	mono-culture MYb11	mono	7	15	0.213
MYb11::dTomato	L-threonine 0 mM	mono-culture MYb11	mono	7	15.5	0.208
MYb11::dTomato	L-threonine 0 mM	mono-culture MYb11	mono	7	16	0.218
MYb11::dTomato	L-threonine 0 mM	mono-culture MYb11	mono	7	16.5	0.209
MYb11::dTomato	L-threonine 0 mM	mono-culture MYb11	mono	7	17	0.21
MYb11::dTomato	L-threonine 0 mM	mono-culture MYb11	mono	7	17.5	0.208
MYb11::dTomato	L-threonine 0 mM	mono-culture MYb11	mono	7	18	0.206
MYb11::dTomato	L-threonine 0 mM	mono-culture MYb11	mono	7	18.5	0.208
MYb11::dTomato	L-threonine 0 mM	mono-culture MYb11	mono	7	19	0.212
MYb11::dTomato	L-threonine 0 mM	mono-culture MYb11	mono	7	19.5	0.211
MYb11::dTomato	L-threonine 0 mM	mono-culture MYb11	mono	7	20	0.209
MYb11::dTomato	L-threonine 0 mM	mono-culture MYb11	mono	7	20.5	0.214
MYb11::dTomato	L-threonine 0 mM	mono-culture MYb11	mono	7	21	0.209
MYb11::dTomato	L-threonine 0 mM	mono-culture MYb11	mono	7	21.5	0.206
MYb11::dTomato	L-threonine 0 mM	mono-culture MYb11	mono	7	22	0.205
MYb11::dTomato	L-threonine 0 mM	mono-culture MYb11	mono	7	22.5	0.21
MYb11::dTomato	L-threonine 0 mM	mono-culture MYb11	mono	7	23	0.208
MYb11::dTomato	L-threonine 0 mM	mono-culture MYb11	mono	7	23.5	0.206
MYb11::dTomato	L-threonine 0 mM	mono-culture MYb11	mono	7	24	0.205
MYb11::dTomato	L-threonine 0 mM	mono-culture MYb11	mono	8	0	0.087
MYb11::dTomato	L-threonine 0 mM	mono-culture MYb11	mono	8	0.5	0.086
MYb11::dTomato	L-threonine 0 mM	mono-culture MYb11	mono	8	1	0.088
MYb11::dTomato	L-threonine 0 mM	mono-culture MYb11	mono	8	1.5	0.089
MYb11::dTomato	L-threonine 0 mM	mono-culture MYb11	mono	8	2	0.09
MYb11::dTomato	L-threonine 0 mM	mono-culture MYb11	mono	8	2.5	0.096
MYb11::dTomato	L-threonine 0 mM	mono-culture MYb11	mono	8	3	0.1
MYb11::dTomato	L-threonine 0 mM	mono-culture MYb11	mono	8	3.5	0.111
MYb11::dTomato	L-threonine 0 mM	mono-culture MYb11	mono	8	4	0.113
MYb11::dTomato	L-threonine 0 mM	mono-culture MYb11	mono	8	4.5	0.119
MYb11::dTomato	L-threonine 0 mM	mono-culture MYb11	mono	8	5	0.124
MYb11::dTomato	L-threonine 0 mM	mono-culture MYb11	mono	8	5.5	0.135
MYb11::dTomato	L-threonine 0 mM	mono-culture MYb11	mono	8	6	0.143
MYb11::dTomato	L-threonine 0 mM	mono-culture MYb11	mono	8	6.5	0.159
MYb11::dTomato	L-threonine 0 mM	mono-culture MYb11	mono	8	7	0.171
MYb11::dTomato	L-threonine 0 mM	mono-culture MYb11	mono	8	7.5	0.19
MYb11::dTomato	L-threonine 0 mM	mono-culture MYb11	mono	8	8	0.195
MYb11::dTomato	L-threonine 0 mM	mono-culture MYb11	mono	8	8.5	0.204
MYb11::dTomato	L-threonine 0 mM	mono-culture MYb11	mono	8	9	0.2
MYb11::dTomato	L-threonine 0 mM	mono-culture MYb11	mono	8	9.5	0.201
MYb11::dTomato	L-threonine 0 mM	mono-culture MYb11	mono	8	10	0.211
MYb11::dTomato	L-threonine 0 mM	mono-culture MYb11	mono	8	10.5	0.205
MYb11::dTomato	L-threonine 0 mM	mono-culture MYb11	mono	8	11	0.207
MYb11::dTomato	L-threonine 0 mM	mono-culture MYb11	mono	8	11.5	0.206
MYb11::dTomato	L-threonine 0 mM	mono-culture MYb11	mono	8	12	0.202
MYb11::dTomato	L-threonine 0 mM	mono-culture MYb11	mono	8	12.5	0.205
MYb11::dTomato	L-threonine 0 mM	mono-culture MYb11	mono	8	13	0.205
MYb11::dTomato	L-threonine 0 mM	mono-culture MYb11	mono	8	13.5	0.206
MYb11::dTomato	L-threonine 0 mM	mono-culture MYb11	mono	8	14	0.204
MYb11::dTomato	L-threonine 0 mM	mono-culture MYb11	mono	8	14.5	0.206
MYb11::dTomato	L-threonine 0 mM	mono-culture MYb11	mono	8	15	0.205
MYb11::dTomato	L-threonine 0 mM	mono-culture MYb11	mono	8	15.5	0.204
MYb11::dTomato	L-threonine 0 mM	mono-culture MYb11	mono	8	16	0.208
MYb11::dTomato	L-threonine 0 mM	mono-culture MYb11	mono	8	16.5	0.205
MYb11::dTomato	L-threonine 0 mM	mono-culture MYb11	mono	8	17	0.209
MYb11::dTomato	L-threonine 0 mM	mono-culture MYb11	mono	8	17.5	0.212
MYb11::dTomato	L-threonine 0 mM	mono-culture MYb11	mono	8	18	0.204
MYb11::dTomato	L-threonine 0 mM	mono-culture MYb11	mono	8	18.5	0.204
MYb11::dTomato	L-threonine 0 mM	mono-culture MYb11	mono	8	19	0.205
MYb11::dTomato	L-threonine 0 mM	mono-culture MYb11	mono	8	19.5	0.204
MYb11::dTomato	L-threonine 0 mM	mono-culture MYb11	mono	8	20	0.208
MYb11::dTomato	L-threonine 0 mM	mono-culture MYb11	mono	8	20.5	0.207
MYb11::dTomato	L-threonine 0 mM	mono-culture MYb11	mono	8	21	0.203
MYb11::dTomato	L-threonine 0 mM	mono-culture MYb11	mono	8	21.5	0.207
MYb11::dTomato	L-threonine 0 mM	mono-culture MYb11	mono	8	22	0.207
MYb11::dTomato	L-threonine 0 mM	mono-culture MYb11	mono	8	22.5	0.204
MYb11::dTomato	L-threonine 0 mM	mono-culture MYb11	mono	8	23	0.203
MYb11::dTomato	L-threonine 0 mM	mono-culture MYb11	mono	8	23.5	0.206
MYb11::dTomato	L-threonine 0 mM	mono-culture MYb11	mono	8	24	0.206
MYb11::dTomato	L-threonine 0 mM	mono-culture MYb11	mono	9	0	0.08
MYb11::dTomato	L-threonine 0 mM	mono-culture MYb11	mono	9	0.5	0.079
MYb11::dTomato	L-threonine 0 mM	mono-culture MYb11	mono	9	1	0.081
MYb11::dTomato	L-threonine 0 mM	mono-culture MYb11	mono	9	1.5	0.083
MYb11::dTomato	L-threonine 0 mM	mono-culture MYb11	mono	9	2	0.086
MYb11::dTomato	L-threonine 0 mM	mono-culture MYb11	mono	9	2.5	0.092
MYb11::dTomato	L-threonine 0 mM	mono-culture MYb11	mono	9	3	0.1
MYb11::dTomato	L-threonine 0 mM	mono-culture MYb11	mono	9	3.5	0.107
MYb11::dTomato	L-threonine 0 mM	mono-culture MYb11	mono	9	4	0.116
MYb11::dTomato	L-threonine 0 mM	mono-culture MYb11	mono	9	4.5	0.126
MYb11::dTomato	L-threonine 0 mM	mono-culture MYb11	mono	9	5	0.136
MYb11::dTomato	L-threonine 0 mM	mono-culture MYb11	mono	9	5.5	0.15
MYb11::dTomato	L-threonine 0 mM	mono-culture MYb11	mono	9	6	0.164
MYb11::dTomato	L-threonine 0 mM	mono-culture MYb11	mono	9	6.5	0.183
MYb11::dTomato	L-threonine 0 mM	mono-culture MYb11	mono	9	7	0.196
MYb11::dTomato	L-threonine 0 mM	mono-culture MYb11	mono	9	7.5	0.21
MYb11::dTomato	L-threonine 0 mM	mono-culture MYb11	mono	9	8	0.2
MYb11::dTomato	L-threonine 0 mM	mono-culture MYb11	mono	9	8.5	0.208
MYb11::dTomato	L-threonine 0 mM	mono-culture MYb11	mono	9	9	0.214
MYb11::dTomato	L-threonine 0 mM	mono-culture MYb11	mono	9	9.5	0.21
MYb11::dTomato	L-threonine 0 mM	mono-culture MYb11	mono	9	10	0.206
MYb11::dTomato	L-threonine 0 mM	mono-culture MYb11	mono	9	10.5	0.219
MYb11::dTomato	L-threonine 0 mM	mono-culture MYb11	mono	9	11	0.211
MYb11::dTomato	L-threonine 0 mM	mono-culture MYb11	mono	9	11.5	0.208
MYb11::dTomato	L-threonine 0 mM	mono-culture MYb11	mono	9	12	0.212
MYb11::dTomato	L-threonine 0 mM	mono-culture MYb11	mono	9	12.5	0.211
MYb11::dTomato	L-threonine 0 mM	mono-culture MYb11	mono	9	13	0.207
MYb11::dTomato	L-threonine 0 mM	mono-culture MYb11	mono	9	13.5	0.213
MYb11::dTomato	L-threonine 0 mM	mono-culture MYb11	mono	9	14	0.209
MYb11::dTomato	L-threonine 0 mM	mono-culture MYb11	mono	9	14.5	0.213
MYb11::dTomato	L-threonine 0 mM	mono-culture MYb11	mono	9	15	0.215
MYb11::dTomato	L-threonine 0 mM	mono-culture MYb11	mono	9	15.5	0.222
MYb11::dTomato	L-threonine 0 mM	mono-culture MYb11	mono	9	16	0.21
MYb11::dTomato	L-threonine 0 mM	mono-culture MYb11	mono	9	16.5	0.211
MYb11::dTomato	L-threonine 0 mM	mono-culture MYb11	mono	9	17	0.215
MYb11::dTomato	L-threonine 0 mM	mono-culture MYb11	mono	9	17.5	0.213
MYb11::dTomato	L-threonine 0 mM	mono-culture MYb11	mono	9	18	0.211
MYb11::dTomato	L-threonine 0 mM	mono-culture MYb11	mono	9	18.5	0.216
MYb11::dTomato	L-threonine 0 mM	mono-culture MYb11	mono	9	19	0.217
MYb11::dTomato	L-threonine 0 mM	mono-culture MYb11	mono	9	19.5	0.22
MYb11::dTomato	L-threonine 0 mM	mono-culture MYb11	mono	9	20	0.211
MYb11::dTomato	L-threonine 0 mM	mono-culture MYb11	mono	9	20.5	0.214
MYb11::dTomato	L-threonine 0 mM	mono-culture MYb11	mono	9	21	0.214
MYb11::dTomato	L-threonine 0 mM	mono-culture MYb11	mono	9	21.5	0.21
MYb11::dTomato	L-threonine 0 mM	mono-culture MYb11	mono	9	22	0.217
MYb11::dTomato	L-threonine 0 mM	mono-culture MYb11	mono	9	22.5	0.212
MYb11::dTomato	L-threonine 0 mM	mono-culture MYb11	mono	9	23	0.208
MYb11::dTomato	L-threonine 0 mM	mono-culture MYb11	mono	9	23.5	0.215
MYb11::dTomato	L-threonine 0 mM	mono-culture MYb11	mono	9	24	0.211
MYb11::dTomato	L-threonine 0 mM	mono-culture MYb11	mono	10	0	0.082
MYb11::dTomato	L-threonine 0 mM	mono-culture MYb11	mono	10	0.5	0.081
MYb11::dTomato	L-threonine 0 mM	mono-culture MYb11	mono	10	1	0.083
MYb11::dTomato	L-threonine 0 mM	mono-culture MYb11	mono	10	1.5	0.085
MYb11::dTomato	L-threonine 0 mM	mono-culture MYb11	mono	10	2	0.087
MYb11::dTomato	L-threonine 0 mM	mono-culture MYb11	mono	10	2.5	0.092
MYb11::dTomato	L-threonine 0 mM	mono-culture MYb11	mono	10	3	0.101
MYb11::dTomato	L-threonine 0 mM	mono-culture MYb11	mono	10	3.5	0.109
MYb11::dTomato	L-threonine 0 mM	mono-culture MYb11	mono	10	4	0.118
MYb11::dTomato	L-threonine 0 mM	mono-culture MYb11	mono	10	4.5	0.128
MYb11::dTomato	L-threonine 0 mM	mono-culture MYb11	mono	10	5	0.135
MYb11::dTomato	L-threonine 0 mM	mono-culture MYb11	mono	10	5.5	0.148
MYb11::dTomato	L-threonine 0 mM	mono-culture MYb11	mono	10	6	0.172
MYb11::dTomato	L-threonine 0 mM	mono-culture MYb11	mono	10	6.5	0.194
MYb11::dTomato	L-threonine 0 mM	mono-culture MYb11	mono	10	7	0.203
MYb11::dTomato	L-threonine 0 mM	mono-culture MYb11	mono	10	7.5	0.203
MYb11::dTomato	L-threonine 0 mM	mono-culture MYb11	mono	10	8	0.215
MYb11::dTomato	L-threonine 0 mM	mono-culture MYb11	mono	10	8.5	0.202
MYb11::dTomato	L-threonine 0 mM	mono-culture MYb11	mono	10	9	0.206
MYb11::dTomato	L-threonine 0 mM	mono-culture MYb11	mono	10	9.5	0.207
MYb11::dTomato	L-threonine 0 mM	mono-culture MYb11	mono	10	10	0.213
MYb11::dTomato	L-threonine 0 mM	mono-culture MYb11	mono	10	10.5	0.205
MYb11::dTomato	L-threonine 0 mM	mono-culture MYb11	mono	10	11	0.205
MYb11::dTomato	L-threonine 0 mM	mono-culture MYb11	mono	10	11.5	0.22
MYb11::dTomato	L-threonine 0 mM	mono-culture MYb11	mono	10	12	0.204
MYb11::dTomato	L-threonine 0 mM	mono-culture MYb11	mono	10	12.5	0.209
MYb11::dTomato	L-threonine 0 mM	mono-culture MYb11	mono	10	13	0.207
MYb11::dTomato	L-threonine 0 mM	mono-culture MYb11	mono	10	13.5	0.211
MYb11::dTomato	L-threonine 0 mM	mono-culture MYb11	mono	10	14	0.212
MYb11::dTomato	L-threonine 0 mM	mono-culture MYb11	mono	10	14.5	0.205
MYb11::dTomato	L-threonine 0 mM	mono-culture MYb11	mono	10	15	0.205
MYb11::dTomato	L-threonine 0 mM	mono-culture MYb11	mono	10	15.5	0.209
MYb11::dTomato	L-threonine 0 mM	mono-culture MYb11	mono	10	16	0.224
MYb11::dTomato	L-threonine 0 mM	mono-culture MYb11	mono	10	16.5	0.214
MYb11::dTomato	L-threonine 0 mM	mono-culture MYb11	mono	10	17	0.216
MYb11::dTomato	L-threonine 0 mM	mono-culture MYb11	mono	10	17.5	0.214
MYb11::dTomato	L-threonine 0 mM	mono-culture MYb11	mono	10	18	0.211
MYb11::dTomato	L-threonine 0 mM	mono-culture MYb11	mono	10	18.5	0.211
MYb11::dTomato	L-threonine 0 mM	mono-culture MYb11	mono	10	19	0.21
MYb11::dTomato	L-threonine 0 mM	mono-culture MYb11	mono	10	19.5	0.216
MYb11::dTomato	L-threonine 0 mM	mono-culture MYb11	mono	10	20	0.213
MYb11::dTomato	L-threonine 0 mM	mono-culture MYb11	mono	10	20.5	0.211
MYb11::dTomato	L-threonine 0 mM	mono-culture MYb11	mono	10	21	0.208
MYb11::dTomato	L-threonine 0 mM	mono-culture MYb11	mono	10	21.5	0.214
MYb11::dTomato	L-threonine 0 mM	mono-culture MYb11	mono	10	22	0.206
MYb11::dTomato	L-threonine 0 mM	mono-culture MYb11	mono	10	22.5	0.223
MYb11::dTomato	L-threonine 0 mM	mono-culture MYb11	mono	10	23	0.211
MYb11::dTomato	L-threonine 0 mM	mono-culture MYb11	mono	10	23.5	0.215
MYb11::dTomato	L-threonine 0 mM	mono-culture MYb11	mono	10	24	0.208
MYb11::dTomato	L-threonine 0 mM	mono-culture MYb11	mono	11	0	0.079
MYb11::dTomato	L-threonine 0 mM	mono-culture MYb11	mono	11	0.5	0.078
MYb11::dTomato	L-threonine 0 mM	mono-culture MYb11	mono	11	1	0.08
MYb11::dTomato	L-threonine 0 mM	mono-culture MYb11	mono	11	1.5	0.082
MYb11::dTomato	L-threonine 0 mM	mono-culture MYb11	mono	11	2	0.085
MYb11::dTomato	L-threonine 0 mM	mono-culture MYb11	mono	11	2.5	0.09
MYb11::dTomato	L-threonine 0 mM	mono-culture MYb11	mono	11	3	0.097
MYb11::dTomato	L-threonine 0 mM	mono-culture MYb11	mono	11	3.5	0.105
MYb11::dTomato	L-threonine 0 mM	mono-culture MYb11	mono	11	4	0.114
MYb11::dTomato	L-threonine 0 mM	mono-culture MYb11	mono	11	4.5	0.124
MYb11::dTomato	L-threonine 0 mM	mono-culture MYb11	mono	11	5	0.131
MYb11::dTomato	L-threonine 0 mM	mono-culture MYb11	mono	11	5.5	0.146
MYb11::dTomato	L-threonine 0 mM	mono-culture MYb11	mono	11	6	0.154
MYb11::dTomato	L-threonine 0 mM	mono-culture MYb11	mono	11	6.5	0.181
MYb11::dTomato	L-threonine 0 mM	mono-culture MYb11	mono	11	7	0.198
MYb11::dTomato	L-threonine 0 mM	mono-culture MYb11	mono	11	7.5	0.197
MYb11::dTomato	L-threonine 0 mM	mono-culture MYb11	mono	11	8	0.198
MYb11::dTomato	L-threonine 0 mM	mono-culture MYb11	mono	11	8.5	0.197
MYb11::dTomato	L-threonine 0 mM	mono-culture MYb11	mono	11	9	0.21
MYb11::dTomato	L-threonine 0 mM	mono-culture MYb11	mono	11	9.5	0.209
MYb11::dTomato	L-threonine 0 mM	mono-culture MYb11	mono	11	10	0.211
MYb11::dTomato	L-threonine 0 mM	mono-culture MYb11	mono	11	10.5	0.208
MYb11::dTomato	L-threonine 0 mM	mono-culture MYb11	mono	11	11	0.218
MYb11::dTomato	L-threonine 0 mM	mono-culture MYb11	mono	11	11.5	0.214
MYb11::dTomato	L-threonine 0 mM	mono-culture MYb11	mono	11	12	0.22
MYb11::dTomato	L-threonine 0 mM	mono-culture MYb11	mono	11	12.5	0.206
MYb11::dTomato	L-threonine 0 mM	mono-culture MYb11	mono	11	13	0.205
MYb11::dTomato	L-threonine 0 mM	mono-culture MYb11	mono	11	13.5	0.21
MYb11::dTomato	L-threonine 0 mM	mono-culture MYb11	mono	11	14	0.208
MYb11::dTomato	L-threonine 0 mM	mono-culture MYb11	mono	11	14.5	0.214
MYb11::dTomato	L-threonine 0 mM	mono-culture MYb11	mono	11	15	0.211
MYb11::dTomato	L-threonine 0 mM	mono-culture MYb11	mono	11	15.5	0.213
MYb11::dTomato	L-threonine 0 mM	mono-culture MYb11	mono	11	16	0.212
MYb11::dTomato	L-threonine 0 mM	mono-culture MYb11	mono	11	16.5	0.215
MYb11::dTomato	L-threonine 0 mM	mono-culture MYb11	mono	11	17	0.212
MYb11::dTomato	L-threonine 0 mM	mono-culture MYb11	mono	11	17.5	0.209
MYb11::dTomato	L-threonine 0 mM	mono-culture MYb11	mono	11	18	0.207
MYb11::dTomato	L-threonine 0 mM	mono-culture MYb11	mono	11	18.5	0.213
MYb11::dTomato	L-threonine 0 mM	mono-culture MYb11	mono	11	19	0.209
MYb11::dTomato	L-threonine 0 mM	mono-culture MYb11	mono	11	19.5	0.21
MYb11::dTomato	L-threonine 0 mM	mono-culture MYb11	mono	11	20	0.206
MYb11::dTomato	L-threonine 0 mM	mono-culture MYb11	mono	11	20.5	0.21
MYb11::dTomato	L-threonine 0 mM	mono-culture MYb11	mono	11	21	0.217
MYb11::dTomato	L-threonine 0 mM	mono-culture MYb11	mono	11	21.5	0.204
MYb11::dTomato	L-threonine 0 mM	mono-culture MYb11	mono	11	22	0.214
MYb11::dTomato	L-threonine 0 mM	mono-culture MYb11	mono	11	22.5	0.22
MYb11::dTomato	L-threonine 0 mM	mono-culture MYb11	mono	11	23	0.21
MYb11::dTomato	L-threonine 0 mM	mono-culture MYb11	mono	11	23.5	0.212
MYb11::dTomato	L-threonine 0 mM	mono-culture MYb11	mono	11	24	0.219
MYb11::dTomato	L-threonine 0 mM	mono-culture MYb11	mono	12	0	0.08
MYb11::dTomato	L-threonine 0 mM	mono-culture MYb11	mono	12	0.5	0.08
MYb11::dTomato	L-threonine 0 mM	mono-culture MYb11	mono	12	1	0.081
MYb11::dTomato	L-threonine 0 mM	mono-culture MYb11	mono	12	1.5	0.082
MYb11::dTomato	L-threonine 0 mM	mono-culture MYb11	mono	12	2	0.083
MYb11::dTomato	L-threonine 0 mM	mono-culture MYb11	mono	12	2.5	0.086
MYb11::dTomato	L-threonine 0 mM	mono-culture MYb11	mono	12	3	0.092
MYb11::dTomato	L-threonine 0 mM	mono-culture MYb11	mono	12	3.5	0.101
MYb11::dTomato	L-threonine 0 mM	mono-culture MYb11	mono	12	4	0.109
MYb11::dTomato	L-threonine 0 mM	mono-culture MYb11	mono	12	4.5	0.119
MYb11::dTomato	L-threonine 0 mM	mono-culture MYb11	mono	12	5	0.124
MYb11::dTomato	L-threonine 0 mM	mono-culture MYb11	mono	12	5.5	0.134
MYb11::dTomato	L-threonine 0 mM	mono-culture MYb11	mono	12	6	0.138
MYb11::dTomato	L-threonine 0 mM	mono-culture MYb11	mono	12	6.5	0.177
MYb11::dTomato	L-threonine 0 mM	mono-culture MYb11	mono	12	7	0.184
MYb11::dTomato	L-threonine 0 mM	mono-culture MYb11	mono	12	7.5	0.191
MYb11::dTomato	L-threonine 0 mM	mono-culture MYb11	mono	12	8	0.192
MYb11::dTomato	L-threonine 0 mM	mono-culture MYb11	mono	12	8.5	0.194
MYb11::dTomato	L-threonine 0 mM	mono-culture MYb11	mono	12	9	0.205
MYb11::dTomato	L-threonine 0 mM	mono-culture MYb11	mono	12	9.5	0.191
MYb11::dTomato	L-threonine 0 mM	mono-culture MYb11	mono	12	10	0.195
MYb11::dTomato	L-threonine 0 mM	mono-culture MYb11	mono	12	10.5	0.191
MYb11::dTomato	L-threonine 0 mM	mono-culture MYb11	mono	12	11	0.203
MYb11::dTomato	L-threonine 0 mM	mono-culture MYb11	mono	12	11.5	0.196
MYb11::dTomato	L-threonine 0 mM	mono-culture MYb11	mono	12	12	0.199
MYb11::dTomato	L-threonine 0 mM	mono-culture MYb11	mono	12	12.5	0.202
MYb11::dTomato	L-threonine 0 mM	mono-culture MYb11	mono	12	13	0.201
MYb11::dTomato	L-threonine 0 mM	mono-culture MYb11	mono	12	13.5	0.204
MYb11::dTomato	L-threonine 0 mM	mono-culture MYb11	mono	12	14	0.195
MYb11::dTomato	L-threonine 0 mM	mono-culture MYb11	mono	12	14.5	0.203
MYb11::dTomato	L-threonine 0 mM	mono-culture MYb11	mono	12	15	0.195
MYb11::dTomato	L-threonine 0 mM	mono-culture MYb11	mono	12	15.5	0.201
MYb11::dTomato	L-threonine 0 mM	mono-culture MYb11	mono	12	16	0.202
MYb11::dTomato	L-threonine 0 mM	mono-culture MYb11	mono	12	16.5	0.209
MYb11::dTomato	L-threonine 0 mM	mono-culture MYb11	mono	12	17	0.206
MYb11::dTomato	L-threonine 0 mM	mono-culture MYb11	mono	12	17.5	0.205
MYb11::dTomato	L-threonine 0 mM	mono-culture MYb11	mono	12	18	0.201
MYb11::dTomato	L-threonine 0 mM	mono-culture MYb11	mono	12	18.5	0.205
MYb11::dTomato	L-threonine 0 mM	mono-culture MYb11	mono	12	19	0.201
MYb11::dTomato	L-threonine 0 mM	mono-culture MYb11	mono	12	19.5	0.204
MYb11::dTomato	L-threonine 0 mM	mono-culture MYb11	mono	12	20	0.206
MYb11::dTomato	L-threonine 0 mM	mono-culture MYb11	mono	12	20.5	0.2
MYb11::dTomato	L-threonine 0 mM	mono-culture MYb11	mono	12	21	0.198
MYb11::dTomato	L-threonine 0 mM	mono-culture MYb11	mono	12	21.5	0.203
MYb11::dTomato	L-threonine 0 mM	mono-culture MYb11	mono	12	22	0.204
MYb11::dTomato	L-threonine 0 mM	mono-culture MYb11	mono	12	22.5	0.205
MYb11::dTomato	L-threonine 0 mM	mono-culture MYb11	mono	12	23	0.196
MYb11::dTomato	L-threonine 0 mM	mono-culture MYb11	mono	12	23.5	0.199
MYb11::dTomato	L-threonine 0 mM	mono-culture MYb11	mono	12	24	0.198
MYb11::dTomato	L-threonine 0 mM	mono-culture MYb11	mono	13	0	0.079
MYb11::dTomato	L-threonine 0 mM	mono-culture MYb11	mono	13	0.5	0.077
MYb11::dTomato	L-threonine 0 mM	mono-culture MYb11	mono	13	1	0.079
MYb11::dTomato	L-threonine 0 mM	mono-culture MYb11	mono	13	1.5	0.081
MYb11::dTomato	L-threonine 0 mM	mono-culture MYb11	mono	13	2	0.083
MYb11::dTomato	L-threonine 0 mM	mono-culture MYb11	mono	13	2.5	0.088
MYb11::dTomato	L-threonine 0 mM	mono-culture MYb11	mono	13	3	0.095
MYb11::dTomato	L-threonine 0 mM	mono-culture MYb11	mono	13	3.5	0.104
MYb11::dTomato	L-threonine 0 mM	mono-culture MYb11	mono	13	4	0.112
MYb11::dTomato	L-threonine 0 mM	mono-culture MYb11	mono	13	4.5	0.123
MYb11::dTomato	L-threonine 0 mM	mono-culture MYb11	mono	13	5	0.132
MYb11::dTomato	L-threonine 0 mM	mono-culture MYb11	mono	13	5.5	0.142
MYb11::dTomato	L-threonine 0 mM	mono-culture MYb11	mono	13	6	0.167
MYb11::dTomato	L-threonine 0 mM	mono-culture MYb11	mono	13	6.5	0.194
MYb11::dTomato	L-threonine 0 mM	mono-culture MYb11	mono	13	7	0.203
MYb11::dTomato	L-threonine 0 mM	mono-culture MYb11	mono	13	7.5	0.198
MYb11::dTomato	L-threonine 0 mM	mono-culture MYb11	mono	13	8	0.2
MYb11::dTomato	L-threonine 0 mM	mono-culture MYb11	mono	13	8.5	0.202
MYb11::dTomato	L-threonine 0 mM	mono-culture MYb11	mono	13	9	0.202
MYb11::dTomato	L-threonine 0 mM	mono-culture MYb11	mono	13	9.5	0.2
MYb11::dTomato	L-threonine 0 mM	mono-culture MYb11	mono	13	10	0.203
MYb11::dTomato	L-threonine 0 mM	mono-culture MYb11	mono	13	10.5	0.209
MYb11::dTomato	L-threonine 0 mM	mono-culture MYb11	mono	13	11	0.215
MYb11::dTomato	L-threonine 0 mM	mono-culture MYb11	mono	13	11.5	0.209
MYb11::dTomato	L-threonine 0 mM	mono-culture MYb11	mono	13	12	0.206
MYb11::dTomato	L-threonine 0 mM	mono-culture MYb11	mono	13	12.5	0.201
MYb11::dTomato	L-threonine 0 mM	mono-culture MYb11	mono	13	13	0.201
MYb11::dTomato	L-threonine 0 mM	mono-culture MYb11	mono	13	13.5	0.199
MYb11::dTomato	L-threonine 0 mM	mono-culture MYb11	mono	13	14	0.208
MYb11::dTomato	L-threonine 0 mM	mono-culture MYb11	mono	13	14.5	0.201
MYb11::dTomato	L-threonine 0 mM	mono-culture MYb11	mono	13	15	0.211
MYb11::dTomato	L-threonine 0 mM	mono-culture MYb11	mono	13	15.5	0.203
MYb11::dTomato	L-threonine 0 mM	mono-culture MYb11	mono	13	16	0.217
MYb11::dTomato	L-threonine 0 mM	mono-culture MYb11	mono	13	16.5	0.209
MYb11::dTomato	L-threonine 0 mM	mono-culture MYb11	mono	13	17	0.213
MYb11::dTomato	L-threonine 0 mM	mono-culture MYb11	mono	13	17.5	0.215
MYb11::dTomato	L-threonine 0 mM	mono-culture MYb11	mono	13	18	0.211
MYb11::dTomato	L-threonine 0 mM	mono-culture MYb11	mono	13	18.5	0.201
MYb11::dTomato	L-threonine 0 mM	mono-culture MYb11	mono	13	19	0.219
MYb11::dTomato	L-threonine 0 mM	mono-culture MYb11	mono	13	19.5	0.211
MYb11::dTomato	L-threonine 0 mM	mono-culture MYb11	mono	13	20	0.208
MYb11::dTomato	L-threonine 0 mM	mono-culture MYb11	mono	13	20.5	0.207
MYb11::dTomato	L-threonine 0 mM	mono-culture MYb11	mono	13	21	0.209
MYb11::dTomato	L-threonine 0 mM	mono-culture MYb11	mono	13	21.5	0.209
MYb11::dTomato	L-threonine 0 mM	mono-culture MYb11	mono	13	22	0.207
MYb11::dTomato	L-threonine 0 mM	mono-culture MYb11	mono	13	22.5	0.212
MYb11::dTomato	L-threonine 0 mM	mono-culture MYb11	mono	13	23	0.213
MYb11::dTomato	L-threonine 0 mM	mono-culture MYb11	mono	13	23.5	0.204
MYb11::dTomato	L-threonine 0 mM	mono-culture MYb11	mono	13	24	0.208
MYb11::dTomato	L-threonine 0 mM	mono-culture MYb11	mono	14	0	0.082
MYb11::dTomato	L-threonine 0 mM	mono-culture MYb11	mono	14	0.5	0.08
MYb11::dTomato	L-threonine 0 mM	mono-culture MYb11	mono	14	1	0.081
MYb11::dTomato	L-threonine 0 mM	mono-culture MYb11	mono	14	1.5	0.082
MYb11::dTomato	L-threonine 0 mM	mono-culture MYb11	mono	14	2	0.082
MYb11::dTomato	L-threonine 0 mM	mono-culture MYb11	mono	14	2.5	0.084
MYb11::dTomato	L-threonine 0 mM	mono-culture MYb11	mono	14	3	0.092
MYb11::dTomato	L-threonine 0 mM	mono-culture MYb11	mono	14	3.5	0.097
MYb11::dTomato	L-threonine 0 mM	mono-culture MYb11	mono	14	4	0.102
MYb11::dTomato	L-threonine 0 mM	mono-culture MYb11	mono	14	4.5	0.106
MYb11::dTomato	L-threonine 0 mM	mono-culture MYb11	mono	14	5	0.108
MYb11::dTomato	L-threonine 0 mM	mono-culture MYb11	mono	14	5.5	0.114
MYb11::dTomato	L-threonine 0 mM	mono-culture MYb11	mono	14	6	0.125
MYb11::dTomato	L-threonine 0 mM	mono-culture MYb11	mono	14	6.5	0.125
MYb11::dTomato	L-threonine 0 mM	mono-culture MYb11	mono	14	7	0.131
MYb11::dTomato	L-threonine 0 mM	mono-culture MYb11	mono	14	7.5	0.153
MYb11::dTomato	L-threonine 0 mM	mono-culture MYb11	mono	14	8	0.169
MYb11::dTomato	L-threonine 0 mM	mono-culture MYb11	mono	14	8.5	0.184
MYb11::dTomato	L-threonine 0 mM	mono-culture MYb11	mono	14	9	0.185
MYb11::dTomato	L-threonine 0 mM	mono-culture MYb11	mono	14	9.5	0.197
MYb11::dTomato	L-threonine 0 mM	mono-culture MYb11	mono	14	10	0.189
MYb11::dTomato	L-threonine 0 mM	mono-culture MYb11	mono	14	10.5	0.189
MYb11::dTomato	L-threonine 0 mM	mono-culture MYb11	mono	14	11	0.191
MYb11::dTomato	L-threonine 0 mM	mono-culture MYb11	mono	14	11.5	0.2
MYb11::dTomato	L-threonine 0 mM	mono-culture MYb11	mono	14	12	0.194
MYb11::dTomato	L-threonine 0 mM	mono-culture MYb11	mono	14	12.5	0.2
MYb11::dTomato	L-threonine 0 mM	mono-culture MYb11	mono	14	13	0.192
MYb11::dTomato	L-threonine 0 mM	mono-culture MYb11	mono	14	13.5	0.188
MYb11::dTomato	L-threonine 0 mM	mono-culture MYb11	mono	14	14	0.19
MYb11::dTomato	L-threonine 0 mM	mono-culture MYb11	mono	14	14.5	0.191
MYb11::dTomato	L-threonine 0 mM	mono-culture MYb11	mono	14	15	0.192
MYb11::dTomato	L-threonine 0 mM	mono-culture MYb11	mono	14	15.5	0.194
MYb11::dTomato	L-threonine 0 mM	mono-culture MYb11	mono	14	16	0.197
MYb11::dTomato	L-threonine 0 mM	mono-culture MYb11	mono	14	16.5	0.194
MYb11::dTomato	L-threonine 0 mM	mono-culture MYb11	mono	14	17	0.196
MYb11::dTomato	L-threonine 0 mM	mono-culture MYb11	mono	14	17.5	0.197
MYb11::dTomato	L-threonine 0 mM	mono-culture MYb11	mono	14	18	0.198
MYb11::dTomato	L-threonine 0 mM	mono-culture MYb11	mono	14	18.5	0.194
MYb11::dTomato	L-threonine 0 mM	mono-culture MYb11	mono	14	19	0.193
MYb11::dTomato	L-threonine 0 mM	mono-culture MYb11	mono	14	19.5	0.195
MYb11::dTomato	L-threonine 0 mM	mono-culture MYb11	mono	14	20	0.194
MYb11::dTomato	L-threonine 0 mM	mono-culture MYb11	mono	14	20.5	0.195
MYb11::dTomato	L-threonine 0 mM	mono-culture MYb11	mono	14	21	0.196
MYb11::dTomato	L-threonine 0 mM	mono-culture MYb11	mono	14	21.5	0.197
MYb11::dTomato	L-threonine 0 mM	mono-culture MYb11	mono	14	22	0.196
MYb11::dTomato	L-threonine 0 mM	mono-culture MYb11	mono	14	22.5	0.21
MYb11::dTomato	L-threonine 0 mM	mono-culture MYb11	mono	14	23	0.198
MYb11::dTomato	L-threonine 0 mM	mono-culture MYb11	mono	14	23.5	0.195
MYb11::dTomato	L-threonine 0 mM	mono-culture MYb11	mono	14	24	0.193
MYb11::dTomato_MYb71::GFP	L-threonine 0 mM	co-culture MYb11 and MYb71	co	1	0	0.09
MYb11::dTomato_MYb71::GFP	L-threonine 0 mM	co-culture MYb11 and MYb71	co	1	0.5	0.089
MYb11::dTomato_MYb71::GFP	L-threonine 0 mM	co-culture MYb11 and MYb71	co	1	1	0.089
MYb11::dTomato_MYb71::GFP	L-threonine 0 mM	co-culture MYb11 and MYb71	co	1	1.5	0.09
MYb11::dTomato_MYb71::GFP	L-threonine 0 mM	co-culture MYb11 and MYb71	co	1	2	0.091
MYb11::dTomato_MYb71::GFP	L-threonine 0 mM	co-culture MYb11 and MYb71	co	1	2.5	0.092
MYb11::dTomato_MYb71::GFP	L-threonine 0 mM	co-culture MYb11 and MYb71	co	1	3	0.096
MYb11::dTomato_MYb71::GFP	L-threonine 0 mM	co-culture MYb11 and MYb71	co	1	3.5	0.101
MYb11::dTomato_MYb71::GFP	L-threonine 0 mM	co-culture MYb11 and MYb71	co	1	4	0.107
MYb11::dTomato_MYb71::GFP	L-threonine 0 mM	co-culture MYb11 and MYb71	co	1	4.5	0.115
MYb11::dTomato_MYb71::GFP	L-threonine 0 mM	co-culture MYb11 and MYb71	co	1	5	0.123
MYb11::dTomato_MYb71::GFP	L-threonine 0 mM	co-culture MYb11 and MYb71	co	1	5.5	0.133
MYb11::dTomato_MYb71::GFP	L-threonine 0 mM	co-culture MYb11 and MYb71	co	1	6	0.144
MYb11::dTomato_MYb71::GFP	L-threonine 0 mM	co-culture MYb11 and MYb71	co	1	6.5	0.157
MYb11::dTomato_MYb71::GFP	L-threonine 0 mM	co-culture MYb11 and MYb71	co	1	7	0.178
MYb11::dTomato_MYb71::GFP	L-threonine 0 mM	co-culture MYb11 and MYb71	co	1	7.5	0.191
MYb11::dTomato_MYb71::GFP	L-threonine 0 mM	co-culture MYb11 and MYb71	co	1	8	0.198
MYb11::dTomato_MYb71::GFP	L-threonine 0 mM	co-culture MYb11 and MYb71	co	1	8.5	0.209
MYb11::dTomato_MYb71::GFP	L-threonine 0 mM	co-culture MYb11 and MYb71	co	1	9	0.216
MYb11::dTomato_MYb71::GFP	L-threonine 0 mM	co-culture MYb11 and MYb71	co	1	9.5	0.217
MYb11::dTomato_MYb71::GFP	L-threonine 0 mM	co-culture MYb11 and MYb71	co	1	10	0.249
MYb11::dTomato_MYb71::GFP	L-threonine 0 mM	co-culture MYb11 and MYb71	co	1	10.5	0.259
MYb11::dTomato_MYb71::GFP	L-threonine 0 mM	co-culture MYb11 and MYb71	co	1	11	0.233
MYb11::dTomato_MYb71::GFP	L-threonine 0 mM	co-culture MYb11 and MYb71	co	1	11.5	0.249
MYb11::dTomato_MYb71::GFP	L-threonine 0 mM	co-culture MYb11 and MYb71	co	1	12	0.235
MYb11::dTomato_MYb71::GFP	L-threonine 0 mM	co-culture MYb11 and MYb71	co	1	12.5	0.248
MYb11::dTomato_MYb71::GFP	L-threonine 0 mM	co-culture MYb11 and MYb71	co	1	13	0.216
MYb11::dTomato_MYb71::GFP	L-threonine 0 mM	co-culture MYb11 and MYb71	co	1	13.5	0.218
MYb11::dTomato_MYb71::GFP	L-threonine 0 mM	co-culture MYb11 and MYb71	co	1	14	0.216
MYb11::dTomato_MYb71::GFP	L-threonine 0 mM	co-culture MYb11 and MYb71	co	1	14.5	0.215
MYb11::dTomato_MYb71::GFP	L-threonine 0 mM	co-culture MYb11 and MYb71	co	1	15	0.221
MYb11::dTomato_MYb71::GFP	L-threonine 0 mM	co-culture MYb11 and MYb71	co	1	15.5	0.215
MYb11::dTomato_MYb71::GFP	L-threonine 0 mM	co-culture MYb11 and MYb71	co	1	16	0.272
MYb11::dTomato_MYb71::GFP	L-threonine 0 mM	co-culture MYb11 and MYb71	co	1	16.5	0.265
MYb11::dTomato_MYb71::GFP	L-threonine 0 mM	co-culture MYb11 and MYb71	co	1	17	0.236
MYb11::dTomato_MYb71::GFP	L-threonine 0 mM	co-culture MYb11 and MYb71	co	1	17.5	0.225
MYb11::dTomato_MYb71::GFP	L-threonine 0 mM	co-culture MYb11 and MYb71	co	1	18	0.244
MYb11::dTomato_MYb71::GFP	L-threonine 0 mM	co-culture MYb11 and MYb71	co	1	18.5	0.272
MYb11::dTomato_MYb71::GFP	L-threonine 0 mM	co-culture MYb11 and MYb71	co	1	19	0.245
MYb11::dTomato_MYb71::GFP	L-threonine 0 mM	co-culture MYb11 and MYb71	co	1	19.5	0.217
MYb11::dTomato_MYb71::GFP	L-threonine 0 mM	co-culture MYb11 and MYb71	co	1	20	0.223
MYb11::dTomato_MYb71::GFP	L-threonine 0 mM	co-culture MYb11 and MYb71	co	1	20.5	0.287
MYb11::dTomato_MYb71::GFP	L-threonine 0 mM	co-culture MYb11 and MYb71	co	1	21	0.22
MYb11::dTomato_MYb71::GFP	L-threonine 0 mM	co-culture MYb11 and MYb71	co	1	21.5	0.227
MYb11::dTomato_MYb71::GFP	L-threonine 0 mM	co-culture MYb11 and MYb71	co	1	22	0.219
MYb11::dTomato_MYb71::GFP	L-threonine 0 mM	co-culture MYb11 and MYb71	co	1	22.5	0.219
MYb11::dTomato_MYb71::GFP	L-threonine 0 mM	co-culture MYb11 and MYb71	co	1	23	0.222
MYb11::dTomato_MYb71::GFP	L-threonine 0 mM	co-culture MYb11 and MYb71	co	1	23.5	0.221
MYb11::dTomato_MYb71::GFP	L-threonine 0 mM	co-culture MYb11 and MYb71	co	1	24	0.219
MYb11::dTomato_MYb71::GFP	L-threonine 0 mM	co-culture MYb11 and MYb71	co	2	0	0.082
MYb11::dTomato_MYb71::GFP	L-threonine 0 mM	co-culture MYb11 and MYb71	co	2	0.5	0.08
MYb11::dTomato_MYb71::GFP	L-threonine 0 mM	co-culture MYb11 and MYb71	co	2	1	0.08
MYb11::dTomato_MYb71::GFP	L-threonine 0 mM	co-culture MYb11 and MYb71	co	2	1.5	0.079
MYb11::dTomato_MYb71::GFP	L-threonine 0 mM	co-culture MYb11 and MYb71	co	2	2	0.08
MYb11::dTomato_MYb71::GFP	L-threonine 0 mM	co-culture MYb11 and MYb71	co	2	2.5	0.081
MYb11::dTomato_MYb71::GFP	L-threonine 0 mM	co-culture MYb11 and MYb71	co	2	3	0.082
MYb11::dTomato_MYb71::GFP	L-threonine 0 mM	co-culture MYb11 and MYb71	co	2	3.5	0.085
MYb11::dTomato_MYb71::GFP	L-threonine 0 mM	co-culture MYb11 and MYb71	co	2	4	0.087
MYb11::dTomato_MYb71::GFP	L-threonine 0 mM	co-culture MYb11 and MYb71	co	2	4.5	0.092
MYb11::dTomato_MYb71::GFP	L-threonine 0 mM	co-culture MYb11 and MYb71	co	2	5	0.095
MYb11::dTomato_MYb71::GFP	L-threonine 0 mM	co-culture MYb11 and MYb71	co	2	5.5	0.102
MYb11::dTomato_MYb71::GFP	L-threonine 0 mM	co-culture MYb11 and MYb71	co	2	6	0.11
MYb11::dTomato_MYb71::GFP	L-threonine 0 mM	co-culture MYb11 and MYb71	co	2	6.5	0.118
MYb11::dTomato_MYb71::GFP	L-threonine 0 mM	co-culture MYb11 and MYb71	co	2	7	0.127
MYb11::dTomato_MYb71::GFP	L-threonine 0 mM	co-culture MYb11 and MYb71	co	2	7.5	0.132
MYb11::dTomato_MYb71::GFP	L-threonine 0 mM	co-culture MYb11 and MYb71	co	2	8	0.159
MYb11::dTomato_MYb71::GFP	L-threonine 0 mM	co-culture MYb11 and MYb71	co	2	8.5	0.169
MYb11::dTomato_MYb71::GFP	L-threonine 0 mM	co-culture MYb11 and MYb71	co	2	9	0.179
MYb11::dTomato_MYb71::GFP	L-threonine 0 mM	co-culture MYb11 and MYb71	co	2	9.5	0.21
MYb11::dTomato_MYb71::GFP	L-threonine 0 mM	co-culture MYb11 and MYb71	co	2	10	0.196
MYb11::dTomato_MYb71::GFP	L-threonine 0 mM	co-culture MYb11 and MYb71	co	2	10.5	0.192
MYb11::dTomato_MYb71::GFP	L-threonine 0 mM	co-culture MYb11 and MYb71	co	2	11	0.196
MYb11::dTomato_MYb71::GFP	L-threonine 0 mM	co-culture MYb11 and MYb71	co	2	11.5	0.207
MYb11::dTomato_MYb71::GFP	L-threonine 0 mM	co-culture MYb11 and MYb71	co	2	12	0.198
MYb11::dTomato_MYb71::GFP	L-threonine 0 mM	co-culture MYb11 and MYb71	co	2	12.5	0.2
MYb11::dTomato_MYb71::GFP	L-threonine 0 mM	co-culture MYb11 and MYb71	co	2	13	0.2
MYb11::dTomato_MYb71::GFP	L-threonine 0 mM	co-culture MYb11 and MYb71	co	2	13.5	0.201
MYb11::dTomato_MYb71::GFP	L-threonine 0 mM	co-culture MYb11 and MYb71	co	2	14	0.202
MYb11::dTomato_MYb71::GFP	L-threonine 0 mM	co-culture MYb11 and MYb71	co	2	14.5	0.202
MYb11::dTomato_MYb71::GFP	L-threonine 0 mM	co-culture MYb11 and MYb71	co	2	15	0.205
MYb11::dTomato_MYb71::GFP	L-threonine 0 mM	co-culture MYb11 and MYb71	co	2	15.5	0.206
MYb11::dTomato_MYb71::GFP	L-threonine 0 mM	co-culture MYb11 and MYb71	co	2	16	0.233
MYb11::dTomato_MYb71::GFP	L-threonine 0 mM	co-culture MYb11 and MYb71	co	2	16.5	0.207
MYb11::dTomato_MYb71::GFP	L-threonine 0 mM	co-culture MYb11 and MYb71	co	2	17	0.216
MYb11::dTomato_MYb71::GFP	L-threonine 0 mM	co-culture MYb11 and MYb71	co	2	17.5	0.21
MYb11::dTomato_MYb71::GFP	L-threonine 0 mM	co-culture MYb11 and MYb71	co	2	18	0.237
MYb11::dTomato_MYb71::GFP	L-threonine 0 mM	co-culture MYb11 and MYb71	co	2	18.5	0.213
MYb11::dTomato_MYb71::GFP	L-threonine 0 mM	co-culture MYb11 and MYb71	co	2	19	0.206
MYb11::dTomato_MYb71::GFP	L-threonine 0 mM	co-culture MYb11 and MYb71	co	2	19.5	0.204
MYb11::dTomato_MYb71::GFP	L-threonine 0 mM	co-culture MYb11 and MYb71	co	2	20	0.203
MYb11::dTomato_MYb71::GFP	L-threonine 0 mM	co-culture MYb11 and MYb71	co	2	20.5	0.205
MYb11::dTomato_MYb71::GFP	L-threonine 0 mM	co-culture MYb11 and MYb71	co	2	21	0.204
MYb11::dTomato_MYb71::GFP	L-threonine 0 mM	co-culture MYb11 and MYb71	co	2	21.5	0.208
MYb11::dTomato_MYb71::GFP	L-threonine 0 mM	co-culture MYb11 and MYb71	co	2	22	0.205
MYb11::dTomato_MYb71::GFP	L-threonine 0 mM	co-culture MYb11 and MYb71	co	2	22.5	0.205
MYb11::dTomato_MYb71::GFP	L-threonine 0 mM	co-culture MYb11 and MYb71	co	2	23	0.205
MYb11::dTomato_MYb71::GFP	L-threonine 0 mM	co-culture MYb11 and MYb71	co	2	23.5	0.205
MYb11::dTomato_MYb71::GFP	L-threonine 0 mM	co-culture MYb11 and MYb71	co	2	24	0.204
MYb11::dTomato_MYb71::GFP	L-threonine 0 mM	co-culture MYb11 and MYb71	co	3	0	0.102
MYb11::dTomato_MYb71::GFP	L-threonine 0 mM	co-culture MYb11 and MYb71	co	3	0.5	0.099
MYb11::dTomato_MYb71::GFP	L-threonine 0 mM	co-culture MYb11 and MYb71	co	3	1	0.099
MYb11::dTomato_MYb71::GFP	L-threonine 0 mM	co-culture MYb11 and MYb71	co	3	1.5	0.099
MYb11::dTomato_MYb71::GFP	L-threonine 0 mM	co-culture MYb11 and MYb71	co	3	2	0.099
MYb11::dTomato_MYb71::GFP	L-threonine 0 mM	co-culture MYb11 and MYb71	co	3	2.5	0.099
MYb11::dTomato_MYb71::GFP	L-threonine 0 mM	co-culture MYb11 and MYb71	co	3	3	0.101
MYb11::dTomato_MYb71::GFP	L-threonine 0 mM	co-culture MYb11 and MYb71	co	3	3.5	0.103
MYb11::dTomato_MYb71::GFP	L-threonine 0 mM	co-culture MYb11 and MYb71	co	3	4	0.107
MYb11::dTomato_MYb71::GFP	L-threonine 0 mM	co-culture MYb11 and MYb71	co	3	4.5	0.109
MYb11::dTomato_MYb71::GFP	L-threonine 0 mM	co-culture MYb11 and MYb71	co	3	5	0.114
MYb11::dTomato_MYb71::GFP	L-threonine 0 mM	co-culture MYb11 and MYb71	co	3	5.5	0.117
MYb11::dTomato_MYb71::GFP	L-threonine 0 mM	co-culture MYb11 and MYb71	co	3	6	0.118
MYb11::dTomato_MYb71::GFP	L-threonine 0 mM	co-culture MYb11 and MYb71	co	3	6.5	0.124
MYb11::dTomato_MYb71::GFP	L-threonine 0 mM	co-culture MYb11 and MYb71	co	3	7	0.127
MYb11::dTomato_MYb71::GFP	L-threonine 0 mM	co-culture MYb11 and MYb71	co	3	7.5	0.132
MYb11::dTomato_MYb71::GFP	L-threonine 0 mM	co-culture MYb11 and MYb71	co	3	8	0.14
MYb11::dTomato_MYb71::GFP	L-threonine 0 mM	co-culture MYb11 and MYb71	co	3	8.5	0.153
MYb11::dTomato_MYb71::GFP	L-threonine 0 mM	co-culture MYb11 and MYb71	co	3	9	0.169
MYb11::dTomato_MYb71::GFP	L-threonine 0 mM	co-culture MYb11 and MYb71	co	3	9.5	0.172
MYb11::dTomato_MYb71::GFP	L-threonine 0 mM	co-culture MYb11 and MYb71	co	3	10	0.184
MYb11::dTomato_MYb71::GFP	L-threonine 0 mM	co-culture MYb11 and MYb71	co	3	10.5	0.182
MYb11::dTomato_MYb71::GFP	L-threonine 0 mM	co-culture MYb11 and MYb71	co	3	11	0.192
MYb11::dTomato_MYb71::GFP	L-threonine 0 mM	co-culture MYb11 and MYb71	co	3	11.5	0.193
MYb11::dTomato_MYb71::GFP	L-threonine 0 mM	co-culture MYb11 and MYb71	co	3	12	0.194
MYb11::dTomato_MYb71::GFP	L-threonine 0 mM	co-culture MYb11 and MYb71	co	3	12.5	0.197
MYb11::dTomato_MYb71::GFP	L-threonine 0 mM	co-culture MYb11 and MYb71	co	3	13	0.198
MYb11::dTomato_MYb71::GFP	L-threonine 0 mM	co-culture MYb11 and MYb71	co	3	13.5	0.197
MYb11::dTomato_MYb71::GFP	L-threonine 0 mM	co-culture MYb11 and MYb71	co	3	14	0.204
MYb11::dTomato_MYb71::GFP	L-threonine 0 mM	co-culture MYb11 and MYb71	co	3	14.5	0.198
MYb11::dTomato_MYb71::GFP	L-threonine 0 mM	co-culture MYb11 and MYb71	co	3	15	0.2
MYb11::dTomato_MYb71::GFP	L-threonine 0 mM	co-culture MYb11 and MYb71	co	3	15.5	0.201
MYb11::dTomato_MYb71::GFP	L-threonine 0 mM	co-culture MYb11 and MYb71	co	3	16	0.203
MYb11::dTomato_MYb71::GFP	L-threonine 0 mM	co-culture MYb11 and MYb71	co	3	16.5	0.205
MYb11::dTomato_MYb71::GFP	L-threonine 0 mM	co-culture MYb11 and MYb71	co	3	17	0.205
MYb11::dTomato_MYb71::GFP	L-threonine 0 mM	co-culture MYb11 and MYb71	co	3	17.5	0.207
MYb11::dTomato_MYb71::GFP	L-threonine 0 mM	co-culture MYb11 and MYb71	co	3	18	0.206
MYb11::dTomato_MYb71::GFP	L-threonine 0 mM	co-culture MYb11 and MYb71	co	3	18.5	0.205
MYb11::dTomato_MYb71::GFP	L-threonine 0 mM	co-culture MYb11 and MYb71	co	3	19	0.208
MYb11::dTomato_MYb71::GFP	L-threonine 0 mM	co-culture MYb11 and MYb71	co	3	19.5	0.206
MYb11::dTomato_MYb71::GFP	L-threonine 0 mM	co-culture MYb11 and MYb71	co	3	20	0.206
MYb11::dTomato_MYb71::GFP	L-threonine 0 mM	co-culture MYb11 and MYb71	co	3	20.5	0.205
MYb11::dTomato_MYb71::GFP	L-threonine 0 mM	co-culture MYb11 and MYb71	co	3	21	0.207
MYb11::dTomato_MYb71::GFP	L-threonine 0 mM	co-culture MYb11 and MYb71	co	3	21.5	0.207
MYb11::dTomato_MYb71::GFP	L-threonine 0 mM	co-culture MYb11 and MYb71	co	3	22	0.207
MYb11::dTomato_MYb71::GFP	L-threonine 0 mM	co-culture MYb11 and MYb71	co	3	22.5	0.21
MYb11::dTomato_MYb71::GFP	L-threonine 0 mM	co-culture MYb11 and MYb71	co	3	23	0.207
MYb11::dTomato_MYb71::GFP	L-threonine 0 mM	co-culture MYb11 and MYb71	co	3	23.5	0.207
MYb11::dTomato_MYb71::GFP	L-threonine 0 mM	co-culture MYb11 and MYb71	co	3	24	0.209
MYb11::dTomato_MYb71::GFP	L-threonine 0 mM	co-culture MYb11 and MYb71	co	4	0	0.088
MYb11::dTomato_MYb71::GFP	L-threonine 0 mM	co-culture MYb11 and MYb71	co	4	0.5	0.085
MYb11::dTomato_MYb71::GFP	L-threonine 0 mM	co-culture MYb11 and MYb71	co	4	1	0.086
MYb11::dTomato_MYb71::GFP	L-threonine 0 mM	co-culture MYb11 and MYb71	co	4	1.5	0.086
MYb11::dTomato_MYb71::GFP	L-threonine 0 mM	co-culture MYb11 and MYb71	co	4	2	0.086
MYb11::dTomato_MYb71::GFP	L-threonine 0 mM	co-culture MYb11 and MYb71	co	4	2.5	0.088
MYb11::dTomato_MYb71::GFP	L-threonine 0 mM	co-culture MYb11 and MYb71	co	4	3	0.092
MYb11::dTomato_MYb71::GFP	L-threonine 0 mM	co-culture MYb11 and MYb71	co	4	3.5	0.096
MYb11::dTomato_MYb71::GFP	L-threonine 0 mM	co-culture MYb11 and MYb71	co	4	4	0.103
MYb11::dTomato_MYb71::GFP	L-threonine 0 mM	co-culture MYb11 and MYb71	co	4	4.5	0.11
MYb11::dTomato_MYb71::GFP	L-threonine 0 mM	co-culture MYb11 and MYb71	co	4	5	0.119
MYb11::dTomato_MYb71::GFP	L-threonine 0 mM	co-culture MYb11 and MYb71	co	4	5.5	0.129
MYb11::dTomato_MYb71::GFP	L-threonine 0 mM	co-culture MYb11 and MYb71	co	4	6	0.141
MYb11::dTomato_MYb71::GFP	L-threonine 0 mM	co-culture MYb11 and MYb71	co	4	6.5	0.155
MYb11::dTomato_MYb71::GFP	L-threonine 0 mM	co-culture MYb11 and MYb71	co	4	7	0.18
MYb11::dTomato_MYb71::GFP	L-threonine 0 mM	co-culture MYb11 and MYb71	co	4	7.5	0.191
MYb11::dTomato_MYb71::GFP	L-threonine 0 mM	co-culture MYb11 and MYb71	co	4	8	0.192
MYb11::dTomato_MYb71::GFP	L-threonine 0 mM	co-culture MYb11 and MYb71	co	4	8.5	0.236
MYb11::dTomato_MYb71::GFP	L-threonine 0 mM	co-culture MYb11 and MYb71	co	4	9	0.325
MYb11::dTomato_MYb71::GFP	L-threonine 0 mM	co-culture MYb11 and MYb71	co	4	9.5	0.32
MYb11::dTomato_MYb71::GFP	L-threonine 0 mM	co-culture MYb11 and MYb71	co	4	10	0.342
MYb11::dTomato_MYb71::GFP	L-threonine 0 mM	co-culture MYb11 and MYb71	co	4	10.5	0.309
MYb11::dTomato_MYb71::GFP	L-threonine 0 mM	co-culture MYb11 and MYb71	co	4	11	0.29
MYb11::dTomato_MYb71::GFP	L-threonine 0 mM	co-culture MYb11 and MYb71	co	4	11.5	0.3
MYb11::dTomato_MYb71::GFP	L-threonine 0 mM	co-culture MYb11 and MYb71	co	4	12	0.357
MYb11::dTomato_MYb71::GFP	L-threonine 0 mM	co-culture MYb11 and MYb71	co	4	12.5	0.346
MYb11::dTomato_MYb71::GFP	L-threonine 0 mM	co-culture MYb11 and MYb71	co	4	13	0.244
MYb11::dTomato_MYb71::GFP	L-threonine 0 mM	co-culture MYb11 and MYb71	co	4	13.5	0.317
MYb11::dTomato_MYb71::GFP	L-threonine 0 mM	co-culture MYb11 and MYb71	co	4	14	0.218
MYb11::dTomato_MYb71::GFP	L-threonine 0 mM	co-culture MYb11 and MYb71	co	4	14.5	0.249
MYb11::dTomato_MYb71::GFP	L-threonine 0 mM	co-culture MYb11 and MYb71	co	4	15	0.256
MYb11::dTomato_MYb71::GFP	L-threonine 0 mM	co-culture MYb11 and MYb71	co	4	15.5	0.248
MYb11::dTomato_MYb71::GFP	L-threonine 0 mM	co-culture MYb11 and MYb71	co	4	16	0.345
MYb11::dTomato_MYb71::GFP	L-threonine 0 mM	co-culture MYb11 and MYb71	co	4	16.5	0.355
MYb11::dTomato_MYb71::GFP	L-threonine 0 mM	co-culture MYb11 and MYb71	co	4	17	0.32
MYb11::dTomato_MYb71::GFP	L-threonine 0 mM	co-culture MYb11 and MYb71	co	4	17.5	0.316
MYb11::dTomato_MYb71::GFP	L-threonine 0 mM	co-culture MYb11 and MYb71	co	4	18	0.355
MYb11::dTomato_MYb71::GFP	L-threonine 0 mM	co-culture MYb11 and MYb71	co	4	18.5	0.336
MYb11::dTomato_MYb71::GFP	L-threonine 0 mM	co-culture MYb11 and MYb71	co	4	19	0.217
MYb11::dTomato_MYb71::GFP	L-threonine 0 mM	co-culture MYb11 and MYb71	co	4	19.5	0.218
MYb11::dTomato_MYb71::GFP	L-threonine 0 mM	co-culture MYb11 and MYb71	co	4	20	0.218
MYb11::dTomato_MYb71::GFP	L-threonine 0 mM	co-culture MYb11 and MYb71	co	4	20.5	0.326
MYb11::dTomato_MYb71::GFP	L-threonine 0 mM	co-culture MYb11 and MYb71	co	4	21	0.23
MYb11::dTomato_MYb71::GFP	L-threonine 0 mM	co-culture MYb11 and MYb71	co	4	21.5	0.315
MYb11::dTomato_MYb71::GFP	L-threonine 0 mM	co-culture MYb11 and MYb71	co	4	22	0.282
MYb11::dTomato_MYb71::GFP	L-threonine 0 mM	co-culture MYb11 and MYb71	co	4	22.5	0.223
MYb11::dTomato_MYb71::GFP	L-threonine 0 mM	co-culture MYb11 and MYb71	co	4	23	0.221
MYb11::dTomato_MYb71::GFP	L-threonine 0 mM	co-culture MYb11 and MYb71	co	4	23.5	0.219
MYb11::dTomato_MYb71::GFP	L-threonine 0 mM	co-culture MYb11 and MYb71	co	4	24	0.222
MYb11::dTomato_MYb71::GFP	L-threonine 0 mM	co-culture MYb11 and MYb71	co	5	0	0.082
MYb11::dTomato_MYb71::GFP	L-threonine 0 mM	co-culture MYb11 and MYb71	co	5	0.5	0.08
MYb11::dTomato_MYb71::GFP	L-threonine 0 mM	co-culture MYb11 and MYb71	co	5	1	0.08
MYb11::dTomato_MYb71::GFP	L-threonine 0 mM	co-culture MYb11 and MYb71	co	5	1.5	0.079
MYb11::dTomato_MYb71::GFP	L-threonine 0 mM	co-culture MYb11 and MYb71	co	5	2	0.079
MYb11::dTomato_MYb71::GFP	L-threonine 0 mM	co-culture MYb11 and MYb71	co	5	2.5	0.081
MYb11::dTomato_MYb71::GFP	L-threonine 0 mM	co-culture MYb11 and MYb71	co	5	3	0.083
MYb11::dTomato_MYb71::GFP	L-threonine 0 mM	co-culture MYb11 and MYb71	co	5	3.5	0.086
MYb11::dTomato_MYb71::GFP	L-threonine 0 mM	co-culture MYb11 and MYb71	co	5	4	0.089
MYb11::dTomato_MYb71::GFP	L-threonine 0 mM	co-culture MYb11 and MYb71	co	5	4.5	0.093
MYb11::dTomato_MYb71::GFP	L-threonine 0 mM	co-culture MYb11 and MYb71	co	5	5	0.099
MYb11::dTomato_MYb71::GFP	L-threonine 0 mM	co-culture MYb11 and MYb71	co	5	5.5	0.103
MYb11::dTomato_MYb71::GFP	L-threonine 0 mM	co-culture MYb11 and MYb71	co	5	6	0.111
MYb11::dTomato_MYb71::GFP	L-threonine 0 mM	co-culture MYb11 and MYb71	co	5	6.5	0.114
MYb11::dTomato_MYb71::GFP	L-threonine 0 mM	co-culture MYb11 and MYb71	co	5	7	0.123
MYb11::dTomato_MYb71::GFP	L-threonine 0 mM	co-culture MYb11 and MYb71	co	5	7.5	0.136
MYb11::dTomato_MYb71::GFP	L-threonine 0 mM	co-culture MYb11 and MYb71	co	5	8	0.16
MYb11::dTomato_MYb71::GFP	L-threonine 0 mM	co-culture MYb11 and MYb71	co	5	8.5	0.167
MYb11::dTomato_MYb71::GFP	L-threonine 0 mM	co-culture MYb11 and MYb71	co	5	9	0.172
MYb11::dTomato_MYb71::GFP	L-threonine 0 mM	co-culture MYb11 and MYb71	co	5	9.5	0.177
MYb11::dTomato_MYb71::GFP	L-threonine 0 mM	co-culture MYb11 and MYb71	co	5	10	0.183
MYb11::dTomato_MYb71::GFP	L-threonine 0 mM	co-culture MYb11 and MYb71	co	5	10.5	0.188
MYb11::dTomato_MYb71::GFP	L-threonine 0 mM	co-culture MYb11 and MYb71	co	5	11	0.196
MYb11::dTomato_MYb71::GFP	L-threonine 0 mM	co-culture MYb11 and MYb71	co	5	11.5	0.183
MYb11::dTomato_MYb71::GFP	L-threonine 0 mM	co-culture MYb11 and MYb71	co	5	12	0.194
MYb11::dTomato_MYb71::GFP	L-threonine 0 mM	co-culture MYb11 and MYb71	co	5	12.5	0.19
MYb11::dTomato_MYb71::GFP	L-threonine 0 mM	co-culture MYb11 and MYb71	co	5	13	0.191
MYb11::dTomato_MYb71::GFP	L-threonine 0 mM	co-culture MYb11 and MYb71	co	5	13.5	0.195
MYb11::dTomato_MYb71::GFP	L-threonine 0 mM	co-culture MYb11 and MYb71	co	5	14	0.199
MYb11::dTomato_MYb71::GFP	L-threonine 0 mM	co-culture MYb11 and MYb71	co	5	14.5	0.197
MYb11::dTomato_MYb71::GFP	L-threonine 0 mM	co-culture MYb11 and MYb71	co	5	15	0.198
MYb11::dTomato_MYb71::GFP	L-threonine 0 mM	co-culture MYb11 and MYb71	co	5	15.5	0.196
MYb11::dTomato_MYb71::GFP	L-threonine 0 mM	co-culture MYb11 and MYb71	co	5	16	0.196
MYb11::dTomato_MYb71::GFP	L-threonine 0 mM	co-culture MYb11 and MYb71	co	5	16.5	0.195
MYb11::dTomato_MYb71::GFP	L-threonine 0 mM	co-culture MYb11 and MYb71	co	5	17	0.203
MYb11::dTomato_MYb71::GFP	L-threonine 0 mM	co-culture MYb11 and MYb71	co	5	17.5	0.202
MYb11::dTomato_MYb71::GFP	L-threonine 0 mM	co-culture MYb11 and MYb71	co	5	18	0.2
MYb11::dTomato_MYb71::GFP	L-threonine 0 mM	co-culture MYb11 and MYb71	co	5	18.5	0.197
MYb11::dTomato_MYb71::GFP	L-threonine 0 mM	co-culture MYb11 and MYb71	co	5	19	0.198
MYb11::dTomato_MYb71::GFP	L-threonine 0 mM	co-culture MYb11 and MYb71	co	5	19.5	0.199
MYb11::dTomato_MYb71::GFP	L-threonine 0 mM	co-culture MYb11 and MYb71	co	5	20	0.199
MYb11::dTomato_MYb71::GFP	L-threonine 0 mM	co-culture MYb11 and MYb71	co	5	20.5	0.198
MYb11::dTomato_MYb71::GFP	L-threonine 0 mM	co-culture MYb11 and MYb71	co	5	21	0.204
MYb11::dTomato_MYb71::GFP	L-threonine 0 mM	co-culture MYb11 and MYb71	co	5	21.5	0.197
MYb11::dTomato_MYb71::GFP	L-threonine 0 mM	co-culture MYb11 and MYb71	co	5	22	0.201
MYb11::dTomato_MYb71::GFP	L-threonine 0 mM	co-culture MYb11 and MYb71	co	5	22.5	0.201
MYb11::dTomato_MYb71::GFP	L-threonine 0 mM	co-culture MYb11 and MYb71	co	5	23	0.198
MYb11::dTomato_MYb71::GFP	L-threonine 0 mM	co-culture MYb11 and MYb71	co	5	23.5	0.2
MYb11::dTomato_MYb71::GFP	L-threonine 0 mM	co-culture MYb11 and MYb71	co	5	24	0.202
MYb11::dTomato_MYb71::GFP	L-threonine 0 mM	co-culture MYb11 and MYb71	co	6	0	0.085
MYb11::dTomato_MYb71::GFP	L-threonine 0 mM	co-culture MYb11 and MYb71	co	6	0.5	0.08
MYb11::dTomato_MYb71::GFP	L-threonine 0 mM	co-culture MYb11 and MYb71	co	6	1	0.081
MYb11::dTomato_MYb71::GFP	L-threonine 0 mM	co-culture MYb11 and MYb71	co	6	1.5	0.08
MYb11::dTomato_MYb71::GFP	L-threonine 0 mM	co-culture MYb11 and MYb71	co	6	2	0.081
MYb11::dTomato_MYb71::GFP	L-threonine 0 mM	co-culture MYb11 and MYb71	co	6	2.5	0.082
MYb11::dTomato_MYb71::GFP	L-threonine 0 mM	co-culture MYb11 and MYb71	co	6	3	0.083
MYb11::dTomato_MYb71::GFP	L-threonine 0 mM	co-culture MYb11 and MYb71	co	6	3.5	0.085
MYb11::dTomato_MYb71::GFP	L-threonine 0 mM	co-culture MYb11 and MYb71	co	6	4	0.09
MYb11::dTomato_MYb71::GFP	L-threonine 0 mM	co-culture MYb11 and MYb71	co	6	4.5	0.092
MYb11::dTomato_MYb71::GFP	L-threonine 0 mM	co-culture MYb11 and MYb71	co	6	5	0.1
MYb11::dTomato_MYb71::GFP	L-threonine 0 mM	co-culture MYb11 and MYb71	co	6	5.5	0.107
MYb11::dTomato_MYb71::GFP	L-threonine 0 mM	co-culture MYb11 and MYb71	co	6	6	0.112
MYb11::dTomato_MYb71::GFP	L-threonine 0 mM	co-culture MYb11 and MYb71	co	6	6.5	0.115
MYb11::dTomato_MYb71::GFP	L-threonine 0 mM	co-culture MYb11 and MYb71	co	6	7	0.129
MYb11::dTomato_MYb71::GFP	L-threonine 0 mM	co-culture MYb11 and MYb71	co	6	7.5	0.14
MYb11::dTomato_MYb71::GFP	L-threonine 0 mM	co-culture MYb11 and MYb71	co	6	8	0.163
MYb11::dTomato_MYb71::GFP	L-threonine 0 mM	co-culture MYb11 and MYb71	co	6	8.5	0.172
MYb11::dTomato_MYb71::GFP	L-threonine 0 mM	co-culture MYb11 and MYb71	co	6	9	0.178
MYb11::dTomato_MYb71::GFP	L-threonine 0 mM	co-culture MYb11 and MYb71	co	6	9.5	0.184
MYb11::dTomato_MYb71::GFP	L-threonine 0 mM	co-culture MYb11 and MYb71	co	6	10	0.186
MYb11::dTomato_MYb71::GFP	L-threonine 0 mM	co-culture MYb11 and MYb71	co	6	10.5	0.186
MYb11::dTomato_MYb71::GFP	L-threonine 0 mM	co-culture MYb11 and MYb71	co	6	11	0.193
MYb11::dTomato_MYb71::GFP	L-threonine 0 mM	co-culture MYb11 and MYb71	co	6	11.5	0.193
MYb11::dTomato_MYb71::GFP	L-threonine 0 mM	co-culture MYb11 and MYb71	co	6	12	0.198
MYb11::dTomato_MYb71::GFP	L-threonine 0 mM	co-culture MYb11 and MYb71	co	6	12.5	0.197
MYb11::dTomato_MYb71::GFP	L-threonine 0 mM	co-culture MYb11 and MYb71	co	6	13	0.198
MYb11::dTomato_MYb71::GFP	L-threonine 0 mM	co-culture MYb11 and MYb71	co	6	13.5	0.199
MYb11::dTomato_MYb71::GFP	L-threonine 0 mM	co-culture MYb11 and MYb71	co	6	14	0.2
MYb11::dTomato_MYb71::GFP	L-threonine 0 mM	co-culture MYb11 and MYb71	co	6	14.5	0.204
MYb11::dTomato_MYb71::GFP	L-threonine 0 mM	co-culture MYb11 and MYb71	co	6	15	0.202
MYb11::dTomato_MYb71::GFP	L-threonine 0 mM	co-culture MYb11 and MYb71	co	6	15.5	0.203
MYb11::dTomato_MYb71::GFP	L-threonine 0 mM	co-culture MYb11 and MYb71	co	6	16	0.202
MYb11::dTomato_MYb71::GFP	L-threonine 0 mM	co-culture MYb11 and MYb71	co	6	16.5	0.204
MYb11::dTomato_MYb71::GFP	L-threonine 0 mM	co-culture MYb11 and MYb71	co	6	17	0.204
MYb11::dTomato_MYb71::GFP	L-threonine 0 mM	co-culture MYb11 and MYb71	co	6	17.5	0.203
MYb11::dTomato_MYb71::GFP	L-threonine 0 mM	co-culture MYb11 and MYb71	co	6	18	0.204
MYb11::dTomato_MYb71::GFP	L-threonine 0 mM	co-culture MYb11 and MYb71	co	6	18.5	0.203
MYb11::dTomato_MYb71::GFP	L-threonine 0 mM	co-culture MYb11 and MYb71	co	6	19	0.206
MYb11::dTomato_MYb71::GFP	L-threonine 0 mM	co-culture MYb11 and MYb71	co	6	19.5	0.204
MYb11::dTomato_MYb71::GFP	L-threonine 0 mM	co-culture MYb11 and MYb71	co	6	20	0.204
MYb11::dTomato_MYb71::GFP	L-threonine 0 mM	co-culture MYb11 and MYb71	co	6	20.5	0.204
MYb11::dTomato_MYb71::GFP	L-threonine 0 mM	co-culture MYb11 and MYb71	co	6	21	0.204
MYb11::dTomato_MYb71::GFP	L-threonine 0 mM	co-culture MYb11 and MYb71	co	6	21.5	0.205
MYb11::dTomato_MYb71::GFP	L-threonine 0 mM	co-culture MYb11 and MYb71	co	6	22	0.205
MYb11::dTomato_MYb71::GFP	L-threonine 0 mM	co-culture MYb11 and MYb71	co	6	22.5	0.205
MYb11::dTomato_MYb71::GFP	L-threonine 0 mM	co-culture MYb11 and MYb71	co	6	23	0.206
MYb11::dTomato_MYb71::GFP	L-threonine 0 mM	co-culture MYb11 and MYb71	co	6	23.5	0.206
MYb11::dTomato_MYb71::GFP	L-threonine 0 mM	co-culture MYb11 and MYb71	co	6	24	0.206
MYb11::dTomato_MYb71::GFP	L-threonine 0 mM	co-culture MYb11 and MYb71	co	7	0	0.079
MYb11::dTomato_MYb71::GFP	L-threonine 0 mM	co-culture MYb11 and MYb71	co	7	0.5	0.077
MYb11::dTomato_MYb71::GFP	L-threonine 0 mM	co-culture MYb11 and MYb71	co	7	1	0.078
MYb11::dTomato_MYb71::GFP	L-threonine 0 mM	co-culture MYb11 and MYb71	co	7	1.5	0.078
MYb11::dTomato_MYb71::GFP	L-threonine 0 mM	co-culture MYb11 and MYb71	co	7	2	0.079
MYb11::dTomato_MYb71::GFP	L-threonine 0 mM	co-culture MYb11 and MYb71	co	7	2.5	0.081
MYb11::dTomato_MYb71::GFP	L-threonine 0 mM	co-culture MYb11 and MYb71	co	7	3	0.084
MYb11::dTomato_MYb71::GFP	L-threonine 0 mM	co-culture MYb11 and MYb71	co	7	3.5	0.088
MYb11::dTomato_MYb71::GFP	L-threonine 0 mM	co-culture MYb11 and MYb71	co	7	4	0.094
MYb11::dTomato_MYb71::GFP	L-threonine 0 mM	co-culture MYb11 and MYb71	co	7	4.5	0.102
MYb11::dTomato_MYb71::GFP	L-threonine 0 mM	co-culture MYb11 and MYb71	co	7	5	0.111
MYb11::dTomato_MYb71::GFP	L-threonine 0 mM	co-culture MYb11 and MYb71	co	7	5.5	0.12
MYb11::dTomato_MYb71::GFP	L-threonine 0 mM	co-culture MYb11 and MYb71	co	7	6	0.132
MYb11::dTomato_MYb71::GFP	L-threonine 0 mM	co-culture MYb11 and MYb71	co	7	6.5	0.144
MYb11::dTomato_MYb71::GFP	L-threonine 0 mM	co-culture MYb11 and MYb71	co	7	7	0.164
MYb11::dTomato_MYb71::GFP	L-threonine 0 mM	co-culture MYb11 and MYb71	co	7	7.5	0.197
MYb11::dTomato_MYb71::GFP	L-threonine 0 mM	co-culture MYb11 and MYb71	co	7	8	0.188
MYb11::dTomato_MYb71::GFP	L-threonine 0 mM	co-culture MYb11 and MYb71	co	7	8.5	0.189
MYb11::dTomato_MYb71::GFP	L-threonine 0 mM	co-culture MYb11 and MYb71	co	7	9	0.202
MYb11::dTomato_MYb71::GFP	L-threonine 0 mM	co-culture MYb11 and MYb71	co	7	9.5	0.196
MYb11::dTomato_MYb71::GFP	L-threonine 0 mM	co-culture MYb11 and MYb71	co	7	10	0.197
MYb11::dTomato_MYb71::GFP	L-threonine 0 mM	co-culture MYb11 and MYb71	co	7	10.5	0.209
MYb11::dTomato_MYb71::GFP	L-threonine 0 mM	co-culture MYb11 and MYb71	co	7	11	0.204
MYb11::dTomato_MYb71::GFP	L-threonine 0 mM	co-culture MYb11 and MYb71	co	7	11.5	0.205
MYb11::dTomato_MYb71::GFP	L-threonine 0 mM	co-culture MYb11 and MYb71	co	7	12	0.214
MYb11::dTomato_MYb71::GFP	L-threonine 0 mM	co-culture MYb11 and MYb71	co	7	12.5	0.205
MYb11::dTomato_MYb71::GFP	L-threonine 0 mM	co-culture MYb11 and MYb71	co	7	13	0.206
MYb11::dTomato_MYb71::GFP	L-threonine 0 mM	co-culture MYb11 and MYb71	co	7	13.5	0.209
MYb11::dTomato_MYb71::GFP	L-threonine 0 mM	co-culture MYb11 and MYb71	co	7	14	0.207
MYb11::dTomato_MYb71::GFP	L-threonine 0 mM	co-culture MYb11 and MYb71	co	7	14.5	0.208
MYb11::dTomato_MYb71::GFP	L-threonine 0 mM	co-culture MYb11 and MYb71	co	7	15	0.207
MYb11::dTomato_MYb71::GFP	L-threonine 0 mM	co-culture MYb11 and MYb71	co	7	15.5	0.207
MYb11::dTomato_MYb71::GFP	L-threonine 0 mM	co-culture MYb11 and MYb71	co	7	16	0.207
MYb11::dTomato_MYb71::GFP	L-threonine 0 mM	co-culture MYb11 and MYb71	co	7	16.5	0.217
MYb11::dTomato_MYb71::GFP	L-threonine 0 mM	co-culture MYb11 and MYb71	co	7	17	0.216
MYb11::dTomato_MYb71::GFP	L-threonine 0 mM	co-culture MYb11 and MYb71	co	7	17.5	0.207
MYb11::dTomato_MYb71::GFP	L-threonine 0 mM	co-culture MYb11 and MYb71	co	7	18	0.224
MYb11::dTomato_MYb71::GFP	L-threonine 0 mM	co-culture MYb11 and MYb71	co	7	18.5	0.207
MYb11::dTomato_MYb71::GFP	L-threonine 0 mM	co-culture MYb11 and MYb71	co	7	19	0.207
MYb11::dTomato_MYb71::GFP	L-threonine 0 mM	co-culture MYb11 and MYb71	co	7	19.5	0.207
MYb11::dTomato_MYb71::GFP	L-threonine 0 mM	co-culture MYb11 and MYb71	co	7	20	0.209
MYb11::dTomato_MYb71::GFP	L-threonine 0 mM	co-culture MYb11 and MYb71	co	7	20.5	0.208
MYb11::dTomato_MYb71::GFP	L-threonine 0 mM	co-culture MYb11 and MYb71	co	7	21	0.208
MYb11::dTomato_MYb71::GFP	L-threonine 0 mM	co-culture MYb11 and MYb71	co	7	21.5	0.208
MYb11::dTomato_MYb71::GFP	L-threonine 0 mM	co-culture MYb11 and MYb71	co	7	22	0.211
MYb11::dTomato_MYb71::GFP	L-threonine 0 mM	co-culture MYb11 and MYb71	co	7	22.5	0.209
MYb11::dTomato_MYb71::GFP	L-threonine 0 mM	co-culture MYb11 and MYb71	co	7	23	0.209
MYb11::dTomato_MYb71::GFP	L-threonine 0 mM	co-culture MYb11 and MYb71	co	7	23.5	0.209
MYb11::dTomato_MYb71::GFP	L-threonine 0 mM	co-culture MYb11 and MYb71	co	7	24	0.217
MYb11::dTomato_MYb71::GFP	L-threonine 0 mM	co-culture MYb11 and MYb71	co	8	0	0.082
MYb11::dTomato_MYb71::GFP	L-threonine 0 mM	co-culture MYb11 and MYb71	co	8	0.5	0.078
MYb11::dTomato_MYb71::GFP	L-threonine 0 mM	co-culture MYb11 and MYb71	co	8	1	0.079
MYb11::dTomato_MYb71::GFP	L-threonine 0 mM	co-culture MYb11 and MYb71	co	8	1.5	0.079
MYb11::dTomato_MYb71::GFP	L-threonine 0 mM	co-culture MYb11 and MYb71	co	8	2	0.079
MYb11::dTomato_MYb71::GFP	L-threonine 0 mM	co-culture MYb11 and MYb71	co	8	2.5	0.08
MYb11::dTomato_MYb71::GFP	L-threonine 0 mM	co-culture MYb11 and MYb71	co	8	3	0.081
MYb11::dTomato_MYb71::GFP	L-threonine 0 mM	co-culture MYb11 and MYb71	co	8	3.5	0.084
MYb11::dTomato_MYb71::GFP	L-threonine 0 mM	co-culture MYb11 and MYb71	co	8	4	0.088
MYb11::dTomato_MYb71::GFP	L-threonine 0 mM	co-culture MYb11 and MYb71	co	8	4.5	0.091
MYb11::dTomato_MYb71::GFP	L-threonine 0 mM	co-culture MYb11 and MYb71	co	8	5	0.097
MYb11::dTomato_MYb71::GFP	L-threonine 0 mM	co-culture MYb11 and MYb71	co	8	5.5	0.103
MYb11::dTomato_MYb71::GFP	L-threonine 0 mM	co-culture MYb11 and MYb71	co	8	6	0.109
MYb11::dTomato_MYb71::GFP	L-threonine 0 mM	co-culture MYb11 and MYb71	co	8	6.5	0.114
MYb11::dTomato_MYb71::GFP	L-threonine 0 mM	co-culture MYb11 and MYb71	co	8	7	0.123
MYb11::dTomato_MYb71::GFP	L-threonine 0 mM	co-culture MYb11 and MYb71	co	8	7.5	0.133
MYb11::dTomato_MYb71::GFP	L-threonine 0 mM	co-culture MYb11 and MYb71	co	8	8	0.164
MYb11::dTomato_MYb71::GFP	L-threonine 0 mM	co-culture MYb11 and MYb71	co	8	8.5	0.172
MYb11::dTomato_MYb71::GFP	L-threonine 0 mM	co-culture MYb11 and MYb71	co	8	9	0.177
MYb11::dTomato_MYb71::GFP	L-threonine 0 mM	co-culture MYb11 and MYb71	co	8	9.5	0.183
MYb11::dTomato_MYb71::GFP	L-threonine 0 mM	co-culture MYb11 and MYb71	co	8	10	0.186
MYb11::dTomato_MYb71::GFP	L-threonine 0 mM	co-culture MYb11 and MYb71	co	8	10.5	0.187
MYb11::dTomato_MYb71::GFP	L-threonine 0 mM	co-culture MYb11 and MYb71	co	8	11	0.19
MYb11::dTomato_MYb71::GFP	L-threonine 0 mM	co-culture MYb11 and MYb71	co	8	11.5	0.188
MYb11::dTomato_MYb71::GFP	L-threonine 0 mM	co-culture MYb11 and MYb71	co	8	12	0.188
MYb11::dTomato_MYb71::GFP	L-threonine 0 mM	co-culture MYb11 and MYb71	co	8	12.5	0.19
MYb11::dTomato_MYb71::GFP	L-threonine 0 mM	co-culture MYb11 and MYb71	co	8	13	0.197
MYb11::dTomato_MYb71::GFP	L-threonine 0 mM	co-culture MYb11 and MYb71	co	8	13.5	0.198
MYb11::dTomato_MYb71::GFP	L-threonine 0 mM	co-culture MYb11 and MYb71	co	8	14	0.195
MYb11::dTomato_MYb71::GFP	L-threonine 0 mM	co-culture MYb11 and MYb71	co	8	14.5	0.197
MYb11::dTomato_MYb71::GFP	L-threonine 0 mM	co-culture MYb11 and MYb71	co	8	15	0.196
MYb11::dTomato_MYb71::GFP	L-threonine 0 mM	co-culture MYb11 and MYb71	co	8	15.5	0.197
MYb11::dTomato_MYb71::GFP	L-threonine 0 mM	co-culture MYb11 and MYb71	co	8	16	0.203
MYb11::dTomato_MYb71::GFP	L-threonine 0 mM	co-culture MYb11 and MYb71	co	8	16.5	0.2
MYb11::dTomato_MYb71::GFP	L-threonine 0 mM	co-culture MYb11 and MYb71	co	8	17	0.196
MYb11::dTomato_MYb71::GFP	L-threonine 0 mM	co-culture MYb11 and MYb71	co	8	17.5	0.196
MYb11::dTomato_MYb71::GFP	L-threonine 0 mM	co-culture MYb11 and MYb71	co	8	18	0.204
MYb11::dTomato_MYb71::GFP	L-threonine 0 mM	co-culture MYb11 and MYb71	co	8	18.5	0.2
MYb11::dTomato_MYb71::GFP	L-threonine 0 mM	co-culture MYb11 and MYb71	co	8	19	0.197
MYb11::dTomato_MYb71::GFP	L-threonine 0 mM	co-culture MYb11 and MYb71	co	8	19.5	0.2
MYb11::dTomato_MYb71::GFP	L-threonine 0 mM	co-culture MYb11 and MYb71	co	8	20	0.202
MYb11::dTomato_MYb71::GFP	L-threonine 0 mM	co-culture MYb11 and MYb71	co	8	20.5	0.201
MYb11::dTomato_MYb71::GFP	L-threonine 0 mM	co-culture MYb11 and MYb71	co	8	21	0.201
MYb11::dTomato_MYb71::GFP	L-threonine 0 mM	co-culture MYb11 and MYb71	co	8	21.5	0.199
MYb11::dTomato_MYb71::GFP	L-threonine 0 mM	co-culture MYb11 and MYb71	co	8	22	0.204
MYb11::dTomato_MYb71::GFP	L-threonine 0 mM	co-culture MYb11 and MYb71	co	8	22.5	0.2
MYb11::dTomato_MYb71::GFP	L-threonine 0 mM	co-culture MYb11 and MYb71	co	8	23	0.203
MYb11::dTomato_MYb71::GFP	L-threonine 0 mM	co-culture MYb11 and MYb71	co	8	23.5	0.209
MYb11::dTomato_MYb71::GFP	L-threonine 0 mM	co-culture MYb11 and MYb71	co	8	24	0.201
MYb11::dTomato_MYb71::GFP	L-threonine 0 mM	co-culture MYb11 and MYb71	co	9	0	0.084
MYb11::dTomato_MYb71::GFP	L-threonine 0 mM	co-culture MYb11 and MYb71	co	9	0.5	0.082
MYb11::dTomato_MYb71::GFP	L-threonine 0 mM	co-culture MYb11 and MYb71	co	9	1	0.083
MYb11::dTomato_MYb71::GFP	L-threonine 0 mM	co-culture MYb11 and MYb71	co	9	1.5	0.084
MYb11::dTomato_MYb71::GFP	L-threonine 0 mM	co-culture MYb11 and MYb71	co	9	2	0.084
MYb11::dTomato_MYb71::GFP	L-threonine 0 mM	co-culture MYb11 and MYb71	co	9	2.5	0.086
MYb11::dTomato_MYb71::GFP	L-threonine 0 mM	co-culture MYb11 and MYb71	co	9	3	0.089
MYb11::dTomato_MYb71::GFP	L-threonine 0 mM	co-culture MYb11 and MYb71	co	9	3.5	0.093
MYb11::dTomato_MYb71::GFP	L-threonine 0 mM	co-culture MYb11 and MYb71	co	9	4	0.099
MYb11::dTomato_MYb71::GFP	L-threonine 0 mM	co-culture MYb11 and MYb71	co	9	4.5	0.105
MYb11::dTomato_MYb71::GFP	L-threonine 0 mM	co-culture MYb11 and MYb71	co	9	5	0.114
MYb11::dTomato_MYb71::GFP	L-threonine 0 mM	co-culture MYb11 and MYb71	co	9	5.5	0.123
MYb11::dTomato_MYb71::GFP	L-threonine 0 mM	co-culture MYb11 and MYb71	co	9	6	0.133
MYb11::dTomato_MYb71::GFP	L-threonine 0 mM	co-culture MYb11 and MYb71	co	9	6.5	0.143
MYb11::dTomato_MYb71::GFP	L-threonine 0 mM	co-culture MYb11 and MYb71	co	9	7	0.158
MYb11::dTomato_MYb71::GFP	L-threonine 0 mM	co-culture MYb11 and MYb71	co	9	7.5	0.18
MYb11::dTomato_MYb71::GFP	L-threonine 0 mM	co-culture MYb11 and MYb71	co	9	8	0.21
MYb11::dTomato_MYb71::GFP	L-threonine 0 mM	co-culture MYb11 and MYb71	co	9	8.5	0.206
MYb11::dTomato_MYb71::GFP	L-threonine 0 mM	co-culture MYb11 and MYb71	co	9	9	0.203
MYb11::dTomato_MYb71::GFP	L-threonine 0 mM	co-culture MYb11 and MYb71	co	9	9.5	0.205
MYb11::dTomato_MYb71::GFP	L-threonine 0 mM	co-culture MYb11 and MYb71	co	9	10	0.212
MYb11::dTomato_MYb71::GFP	L-threonine 0 mM	co-culture MYb11 and MYb71	co	9	10.5	0.207
MYb11::dTomato_MYb71::GFP	L-threonine 0 mM	co-culture MYb11 and MYb71	co	9	11	0.212
MYb11::dTomato_MYb71::GFP	L-threonine 0 mM	co-culture MYb11 and MYb71	co	9	11.5	0.206
MYb11::dTomato_MYb71::GFP	L-threonine 0 mM	co-culture MYb11 and MYb71	co	9	12	0.211
MYb11::dTomato_MYb71::GFP	L-threonine 0 mM	co-culture MYb11 and MYb71	co	9	12.5	0.21
MYb11::dTomato_MYb71::GFP	L-threonine 0 mM	co-culture MYb11 and MYb71	co	9	13	0.212
MYb11::dTomato_MYb71::GFP	L-threonine 0 mM	co-culture MYb11 and MYb71	co	9	13.5	0.213
MYb11::dTomato_MYb71::GFP	L-threonine 0 mM	co-culture MYb11 and MYb71	co	9	14	0.223
MYb11::dTomato_MYb71::GFP	L-threonine 0 mM	co-culture MYb11 and MYb71	co	9	14.5	0.213
MYb11::dTomato_MYb71::GFP	L-threonine 0 mM	co-culture MYb11 and MYb71	co	9	15	0.219
MYb11::dTomato_MYb71::GFP	L-threonine 0 mM	co-culture MYb11 and MYb71	co	9	15.5	0.212
MYb11::dTomato_MYb71::GFP	L-threonine 0 mM	co-culture MYb11 and MYb71	co	9	16	0.215
MYb11::dTomato_MYb71::GFP	L-threonine 0 mM	co-culture MYb11 and MYb71	co	9	16.5	0.218
MYb11::dTomato_MYb71::GFP	L-threonine 0 mM	co-culture MYb11 and MYb71	co	9	17	0.217
MYb11::dTomato_MYb71::GFP	L-threonine 0 mM	co-culture MYb11 and MYb71	co	9	17.5	0.216
MYb11::dTomato_MYb71::GFP	L-threonine 0 mM	co-culture MYb11 and MYb71	co	9	18	0.215
MYb11::dTomato_MYb71::GFP	L-threonine 0 mM	co-culture MYb11 and MYb71	co	9	18.5	0.214
MYb11::dTomato_MYb71::GFP	L-threonine 0 mM	co-culture MYb11 and MYb71	co	9	19	0.214
MYb11::dTomato_MYb71::GFP	L-threonine 0 mM	co-culture MYb11 and MYb71	co	9	19.5	0.214
MYb11::dTomato_MYb71::GFP	L-threonine 0 mM	co-culture MYb11 and MYb71	co	9	20	0.214
MYb11::dTomato_MYb71::GFP	L-threonine 0 mM	co-culture MYb11 and MYb71	co	9	20.5	0.214
MYb11::dTomato_MYb71::GFP	L-threonine 0 mM	co-culture MYb11 and MYb71	co	9	21	0.215
MYb11::dTomato_MYb71::GFP	L-threonine 0 mM	co-culture MYb11 and MYb71	co	9	21.5	0.214
MYb11::dTomato_MYb71::GFP	L-threonine 0 mM	co-culture MYb11 and MYb71	co	9	22	0.215
MYb11::dTomato_MYb71::GFP	L-threonine 0 mM	co-culture MYb11 and MYb71	co	9	22.5	0.215
MYb11::dTomato_MYb71::GFP	L-threonine 0 mM	co-culture MYb11 and MYb71	co	9	23	0.216
MYb11::dTomato_MYb71::GFP	L-threonine 0 mM	co-culture MYb11 and MYb71	co	9	23.5	0.216
MYb11::dTomato_MYb71::GFP	L-threonine 0 mM	co-culture MYb11 and MYb71	co	9	24	0.215
MYb11::dTomato_MYb71::GFP	L-threonine 0 mM	co-culture MYb11 and MYb71	co	10	0	0.087
MYb11::dTomato_MYb71::GFP	L-threonine 0 mM	co-culture MYb11 and MYb71	co	10	0.5	0.083
MYb11::dTomato_MYb71::GFP	L-threonine 0 mM	co-culture MYb11 and MYb71	co	10	1	0.084
MYb11::dTomato_MYb71::GFP	L-threonine 0 mM	co-culture MYb11 and MYb71	co	10	1.5	0.083
MYb11::dTomato_MYb71::GFP	L-threonine 0 mM	co-culture MYb11 and MYb71	co	10	2	0.084
MYb11::dTomato_MYb71::GFP	L-threonine 0 mM	co-culture MYb11 and MYb71	co	10	2.5	0.085
MYb11::dTomato_MYb71::GFP	L-threonine 0 mM	co-culture MYb11 and MYb71	co	10	3	0.087
MYb11::dTomato_MYb71::GFP	L-threonine 0 mM	co-culture MYb11 and MYb71	co	10	3.5	0.091
MYb11::dTomato_MYb71::GFP	L-threonine 0 mM	co-culture MYb11 and MYb71	co	10	4	0.095
MYb11::dTomato_MYb71::GFP	L-threonine 0 mM	co-culture MYb11 and MYb71	co	10	4.5	0.1
MYb11::dTomato_MYb71::GFP	L-threonine 0 mM	co-culture MYb11 and MYb71	co	10	5	0.106
MYb11::dTomato_MYb71::GFP	L-threonine 0 mM	co-culture MYb11 and MYb71	co	10	5.5	0.114
MYb11::dTomato_MYb71::GFP	L-threonine 0 mM	co-culture MYb11 and MYb71	co	10	6	0.121
MYb11::dTomato_MYb71::GFP	L-threonine 0 mM	co-culture MYb11 and MYb71	co	10	6.5	0.127
MYb11::dTomato_MYb71::GFP	L-threonine 0 mM	co-culture MYb11 and MYb71	co	10	7	0.14
MYb11::dTomato_MYb71::GFP	L-threonine 0 mM	co-culture MYb11 and MYb71	co	10	7.5	0.161
MYb11::dTomato_MYb71::GFP	L-threonine 0 mM	co-culture MYb11 and MYb71	co	10	8	0.195
MYb11::dTomato_MYb71::GFP	L-threonine 0 mM	co-culture MYb11 and MYb71	co	10	8.5	0.188
MYb11::dTomato_MYb71::GFP	L-threonine 0 mM	co-culture MYb11 and MYb71	co	10	9	0.192
MYb11::dTomato_MYb71::GFP	L-threonine 0 mM	co-culture MYb11 and MYb71	co	10	9.5	0.198
MYb11::dTomato_MYb71::GFP	L-threonine 0 mM	co-culture MYb11 and MYb71	co	10	10	0.196
MYb11::dTomato_MYb71::GFP	L-threonine 0 mM	co-culture MYb11 and MYb71	co	10	10.5	0.193
MYb11::dTomato_MYb71::GFP	L-threonine 0 mM	co-culture MYb11 and MYb71	co	10	11	0.2
MYb11::dTomato_MYb71::GFP	L-threonine 0 mM	co-culture MYb11 and MYb71	co	10	11.5	0.196
MYb11::dTomato_MYb71::GFP	L-threonine 0 mM	co-culture MYb11 and MYb71	co	10	12	0.198
MYb11::dTomato_MYb71::GFP	L-threonine 0 mM	co-culture MYb11 and MYb71	co	10	12.5	0.197
MYb11::dTomato_MYb71::GFP	L-threonine 0 mM	co-culture MYb11 and MYb71	co	10	13	0.198
MYb11::dTomato_MYb71::GFP	L-threonine 0 mM	co-culture MYb11 and MYb71	co	10	13.5	0.196
MYb11::dTomato_MYb71::GFP	L-threonine 0 mM	co-culture MYb11 and MYb71	co	10	14	0.207
MYb11::dTomato_MYb71::GFP	L-threonine 0 mM	co-culture MYb11 and MYb71	co	10	14.5	0.199
MYb11::dTomato_MYb71::GFP	L-threonine 0 mM	co-culture MYb11 and MYb71	co	10	15	0.198
MYb11::dTomato_MYb71::GFP	L-threonine 0 mM	co-culture MYb11 and MYb71	co	10	15.5	0.2
MYb11::dTomato_MYb71::GFP	L-threonine 0 mM	co-culture MYb11 and MYb71	co	10	16	0.2
MYb11::dTomato_MYb71::GFP	L-threonine 0 mM	co-culture MYb11 and MYb71	co	10	16.5	0.2
MYb11::dTomato_MYb71::GFP	L-threonine 0 mM	co-culture MYb11 and MYb71	co	10	17	0.2
MYb11::dTomato_MYb71::GFP	L-threonine 0 mM	co-culture MYb11 and MYb71	co	10	17.5	0.199
MYb11::dTomato_MYb71::GFP	L-threonine 0 mM	co-culture MYb11 and MYb71	co	10	18	0.202
MYb11::dTomato_MYb71::GFP	L-threonine 0 mM	co-culture MYb11 and MYb71	co	10	18.5	0.2
MYb11::dTomato_MYb71::GFP	L-threonine 0 mM	co-culture MYb11 and MYb71	co	10	19	0.201
MYb11::dTomato_MYb71::GFP	L-threonine 0 mM	co-culture MYb11 and MYb71	co	10	19.5	0.201
MYb11::dTomato_MYb71::GFP	L-threonine 0 mM	co-culture MYb11 and MYb71	co	10	20	0.203
MYb11::dTomato_MYb71::GFP	L-threonine 0 mM	co-culture MYb11 and MYb71	co	10	20.5	0.201
MYb11::dTomato_MYb71::GFP	L-threonine 0 mM	co-culture MYb11 and MYb71	co	10	21	0.203
MYb11::dTomato_MYb71::GFP	L-threonine 0 mM	co-culture MYb11 and MYb71	co	10	21.5	0.205
MYb11::dTomato_MYb71::GFP	L-threonine 0 mM	co-culture MYb11 and MYb71	co	10	22	0.202
MYb11::dTomato_MYb71::GFP	L-threonine 0 mM	co-culture MYb11 and MYb71	co	10	22.5	0.207
MYb11::dTomato_MYb71::GFP	L-threonine 0 mM	co-culture MYb11 and MYb71	co	10	23	0.202
MYb11::dTomato_MYb71::GFP	L-threonine 0 mM	co-culture MYb11 and MYb71	co	10	23.5	0.204
MYb11::dTomato_MYb71::GFP	L-threonine 0 mM	co-culture MYb11 and MYb71	co	10	24	0.203
MYb11::dTomato_MYb71::GFP	L-threonine 0 mM	co-culture MYb11 and MYb71	co	11	0	0.093
MYb11::dTomato_MYb71::GFP	L-threonine 0 mM	co-culture MYb11 and MYb71	co	11	0.5	0.092
MYb11::dTomato_MYb71::GFP	L-threonine 0 mM	co-culture MYb11 and MYb71	co	11	1	0.093
MYb11::dTomato_MYb71::GFP	L-threonine 0 mM	co-culture MYb11 and MYb71	co	11	1.5	0.093
MYb11::dTomato_MYb71::GFP	L-threonine 0 mM	co-culture MYb11 and MYb71	co	11	2	0.094
MYb11::dTomato_MYb71::GFP	L-threonine 0 mM	co-culture MYb11 and MYb71	co	11	2.5	0.095
MYb11::dTomato_MYb71::GFP	L-threonine 0 mM	co-culture MYb11 and MYb71	co	11	3	0.098
MYb11::dTomato_MYb71::GFP	L-threonine 0 mM	co-culture MYb11 and MYb71	co	11	3.5	0.102
MYb11::dTomato_MYb71::GFP	L-threonine 0 mM	co-culture MYb11 and MYb71	co	11	4	0.108
MYb11::dTomato_MYb71::GFP	L-threonine 0 mM	co-culture MYb11 and MYb71	co	11	4.5	0.114
MYb11::dTomato_MYb71::GFP	L-threonine 0 mM	co-culture MYb11 and MYb71	co	11	5	0.121
MYb11::dTomato_MYb71::GFP	L-threonine 0 mM	co-culture MYb11 and MYb71	co	11	5.5	0.13
MYb11::dTomato_MYb71::GFP	L-threonine 0 mM	co-culture MYb11 and MYb71	co	11	6	0.14
MYb11::dTomato_MYb71::GFP	L-threonine 0 mM	co-culture MYb11 and MYb71	co	11	6.5	0.151
MYb11::dTomato_MYb71::GFP	L-threonine 0 mM	co-culture MYb11 and MYb71	co	11	7	0.166
MYb11::dTomato_MYb71::GFP	L-threonine 0 mM	co-culture MYb11 and MYb71	co	11	7.5	0.189
MYb11::dTomato_MYb71::GFP	L-threonine 0 mM	co-culture MYb11 and MYb71	co	11	8	0.217
MYb11::dTomato_MYb71::GFP	L-threonine 0 mM	co-culture MYb11 and MYb71	co	11	8.5	0.256
MYb11::dTomato_MYb71::GFP	L-threonine 0 mM	co-culture MYb11 and MYb71	co	11	9	0.211
MYb11::dTomato_MYb71::GFP	L-threonine 0 mM	co-culture MYb11 and MYb71	co	11	9.5	0.252
MYb11::dTomato_MYb71::GFP	L-threonine 0 mM	co-culture MYb11 and MYb71	co	11	10	0.237
MYb11::dTomato_MYb71::GFP	L-threonine 0 mM	co-culture MYb11 and MYb71	co	11	10.5	0.218
MYb11::dTomato_MYb71::GFP	L-threonine 0 mM	co-culture MYb11 and MYb71	co	11	11	0.211
MYb11::dTomato_MYb71::GFP	L-threonine 0 mM	co-culture MYb11 and MYb71	co	11	11.5	0.225
MYb11::dTomato_MYb71::GFP	L-threonine 0 mM	co-culture MYb11 and MYb71	co	11	12	0.235
MYb11::dTomato_MYb71::GFP	L-threonine 0 mM	co-culture MYb11 and MYb71	co	11	12.5	0.21
MYb11::dTomato_MYb71::GFP	L-threonine 0 mM	co-culture MYb11 and MYb71	co	11	13	0.217
MYb11::dTomato_MYb71::GFP	L-threonine 0 mM	co-culture MYb11 and MYb71	co	11	13.5	0.239
MYb11::dTomato_MYb71::GFP	L-threonine 0 mM	co-culture MYb11 and MYb71	co	11	14	0.24
MYb11::dTomato_MYb71::GFP	L-threonine 0 mM	co-culture MYb11 and MYb71	co	11	14.5	0.231
MYb11::dTomato_MYb71::GFP	L-threonine 0 mM	co-culture MYb11 and MYb71	co	11	15	0.217
MYb11::dTomato_MYb71::GFP	L-threonine 0 mM	co-culture MYb11 and MYb71	co	11	15.5	0.213
MYb11::dTomato_MYb71::GFP	L-threonine 0 mM	co-culture MYb11 and MYb71	co	11	16	0.214
MYb11::dTomato_MYb71::GFP	L-threonine 0 mM	co-culture MYb11 and MYb71	co	11	16.5	0.213
MYb11::dTomato_MYb71::GFP	L-threonine 0 mM	co-culture MYb11 and MYb71	co	11	17	0.234
MYb11::dTomato_MYb71::GFP	L-threonine 0 mM	co-culture MYb11 and MYb71	co	11	17.5	0.214
MYb11::dTomato_MYb71::GFP	L-threonine 0 mM	co-culture MYb11 and MYb71	co	11	18	0.213
MYb11::dTomato_MYb71::GFP	L-threonine 0 mM	co-culture MYb11 and MYb71	co	11	18.5	0.213
MYb11::dTomato_MYb71::GFP	L-threonine 0 mM	co-culture MYb11 and MYb71	co	11	19	0.216
MYb11::dTomato_MYb71::GFP	L-threonine 0 mM	co-culture MYb11 and MYb71	co	11	19.5	0.214
MYb11::dTomato_MYb71::GFP	L-threonine 0 mM	co-culture MYb11 and MYb71	co	11	20	0.215
MYb11::dTomato_MYb71::GFP	L-threonine 0 mM	co-culture MYb11 and MYb71	co	11	20.5	0.22
MYb11::dTomato_MYb71::GFP	L-threonine 0 mM	co-culture MYb11 and MYb71	co	11	21	0.219
MYb11::dTomato_MYb71::GFP	L-threonine 0 mM	co-culture MYb11 and MYb71	co	11	21.5	0.215
MYb11::dTomato_MYb71::GFP	L-threonine 0 mM	co-culture MYb11 and MYb71	co	11	22	0.224
MYb11::dTomato_MYb71::GFP	L-threonine 0 mM	co-culture MYb11 and MYb71	co	11	22.5	0.225
MYb11::dTomato_MYb71::GFP	L-threonine 0 mM	co-culture MYb11 and MYb71	co	11	23	0.224
MYb11::dTomato_MYb71::GFP	L-threonine 0 mM	co-culture MYb11 and MYb71	co	11	23.5	0.216
MYb11::dTomato_MYb71::GFP	L-threonine 0 mM	co-culture MYb11 and MYb71	co	11	24	0.215
MYb11::dTomato_MYb71::GFP	L-threonine 0 mM	co-culture MYb11 and MYb71	co	12	0	0.085
MYb11::dTomato_MYb71::GFP	L-threonine 0 mM	co-culture MYb11 and MYb71	co	12	0.5	0.082
MYb11::dTomato_MYb71::GFP	L-threonine 0 mM	co-culture MYb11 and MYb71	co	12	1	0.082
MYb11::dTomato_MYb71::GFP	L-threonine 0 mM	co-culture MYb11 and MYb71	co	12	1.5	0.081
MYb11::dTomato_MYb71::GFP	L-threonine 0 mM	co-culture MYb11 and MYb71	co	12	2	0.081
MYb11::dTomato_MYb71::GFP	L-threonine 0 mM	co-culture MYb11 and MYb71	co	12	2.5	0.082
MYb11::dTomato_MYb71::GFP	L-threonine 0 mM	co-culture MYb11 and MYb71	co	12	3	0.083
MYb11::dTomato_MYb71::GFP	L-threonine 0 mM	co-culture MYb11 and MYb71	co	12	3.5	0.085
MYb11::dTomato_MYb71::GFP	L-threonine 0 mM	co-culture MYb11 and MYb71	co	12	4	0.089
MYb11::dTomato_MYb71::GFP	L-threonine 0 mM	co-culture MYb11 and MYb71	co	12	4.5	0.092
MYb11::dTomato_MYb71::GFP	L-threonine 0 mM	co-culture MYb11 and MYb71	co	12	5	0.096
MYb11::dTomato_MYb71::GFP	L-threonine 0 mM	co-culture MYb11 and MYb71	co	12	5.5	0.1
MYb11::dTomato_MYb71::GFP	L-threonine 0 mM	co-culture MYb11 and MYb71	co	12	6	0.106
MYb11::dTomato_MYb71::GFP	L-threonine 0 mM	co-culture MYb11 and MYb71	co	12	6.5	0.113
MYb11::dTomato_MYb71::GFP	L-threonine 0 mM	co-culture MYb11 and MYb71	co	12	7	0.117
MYb11::dTomato_MYb71::GFP	L-threonine 0 mM	co-culture MYb11 and MYb71	co	12	7.5	0.122
MYb11::dTomato_MYb71::GFP	L-threonine 0 mM	co-culture MYb11 and MYb71	co	12	8	0.151
MYb11::dTomato_MYb71::GFP	L-threonine 0 mM	co-culture MYb11 and MYb71	co	12	8.5	0.168
MYb11::dTomato_MYb71::GFP	L-threonine 0 mM	co-culture MYb11 and MYb71	co	12	9	0.178
MYb11::dTomato_MYb71::GFP	L-threonine 0 mM	co-culture MYb11 and MYb71	co	12	9.5	0.194
MYb11::dTomato_MYb71::GFP	L-threonine 0 mM	co-culture MYb11 and MYb71	co	12	10	0.175
MYb11::dTomato_MYb71::GFP	L-threonine 0 mM	co-culture MYb11 and MYb71	co	12	10.5	0.185
MYb11::dTomato_MYb71::GFP	L-threonine 0 mM	co-culture MYb11 and MYb71	co	12	11	0.185
MYb11::dTomato_MYb71::GFP	L-threonine 0 mM	co-culture MYb11 and MYb71	co	12	11.5	0.185
MYb11::dTomato_MYb71::GFP	L-threonine 0 mM	co-culture MYb11 and MYb71	co	12	12	0.189
MYb11::dTomato_MYb71::GFP	L-threonine 0 mM	co-culture MYb11 and MYb71	co	12	12.5	0.184
MYb11::dTomato_MYb71::GFP	L-threonine 0 mM	co-culture MYb11 and MYb71	co	12	13	0.188
MYb11::dTomato_MYb71::GFP	L-threonine 0 mM	co-culture MYb11 and MYb71	co	12	13.5	0.191
MYb11::dTomato_MYb71::GFP	L-threonine 0 mM	co-culture MYb11 and MYb71	co	12	14	0.192
MYb11::dTomato_MYb71::GFP	L-threonine 0 mM	co-culture MYb11 and MYb71	co	12	14.5	0.193
MYb11::dTomato_MYb71::GFP	L-threonine 0 mM	co-culture MYb11 and MYb71	co	12	15	0.195
MYb11::dTomato_MYb71::GFP	L-threonine 0 mM	co-culture MYb11 and MYb71	co	12	15.5	0.192
MYb11::dTomato_MYb71::GFP	L-threonine 0 mM	co-culture MYb11 and MYb71	co	12	16	0.193
MYb11::dTomato_MYb71::GFP	L-threonine 0 mM	co-culture MYb11 and MYb71	co	12	16.5	0.194
MYb11::dTomato_MYb71::GFP	L-threonine 0 mM	co-culture MYb11 and MYb71	co	12	17	0.196
MYb11::dTomato_MYb71::GFP	L-threonine 0 mM	co-culture MYb11 and MYb71	co	12	17.5	0.195
MYb11::dTomato_MYb71::GFP	L-threonine 0 mM	co-culture MYb11 and MYb71	co	12	18	0.203
MYb11::dTomato_MYb71::GFP	L-threonine 0 mM	co-culture MYb11 and MYb71	co	12	18.5	0.196
MYb11::dTomato_MYb71::GFP	L-threonine 0 mM	co-culture MYb11 and MYb71	co	12	19	0.203
MYb11::dTomato_MYb71::GFP	L-threonine 0 mM	co-culture MYb11 and MYb71	co	12	19.5	0.197
MYb11::dTomato_MYb71::GFP	L-threonine 0 mM	co-culture MYb11 and MYb71	co	12	20	0.197
MYb11::dTomato_MYb71::GFP	L-threonine 0 mM	co-culture MYb11 and MYb71	co	12	20.5	0.2
MYb11::dTomato_MYb71::GFP	L-threonine 0 mM	co-culture MYb11 and MYb71	co	12	21	0.197
MYb11::dTomato_MYb71::GFP	L-threonine 0 mM	co-culture MYb11 and MYb71	co	12	21.5	0.198
MYb11::dTomato_MYb71::GFP	L-threonine 0 mM	co-culture MYb11 and MYb71	co	12	22	0.202
MYb11::dTomato_MYb71::GFP	L-threonine 0 mM	co-culture MYb11 and MYb71	co	12	22.5	0.208
MYb11::dTomato_MYb71::GFP	L-threonine 0 mM	co-culture MYb11 and MYb71	co	12	23	0.199
MYb11::dTomato_MYb71::GFP	L-threonine 0 mM	co-culture MYb11 and MYb71	co	12	23.5	0.2
MYb11::dTomato_MYb71::GFP	L-threonine 0 mM	co-culture MYb11 and MYb71	co	12	24	0.199
MYb11::dTomato_MYb71::GFP	L-threonine 0 mM	co-culture MYb11 and MYb71	co	13	0	0.084
MYb11::dTomato_MYb71::GFP	L-threonine 0 mM	co-culture MYb11 and MYb71	co	13	0.5	0.081
MYb11::dTomato_MYb71::GFP	L-threonine 0 mM	co-culture MYb11 and MYb71	co	13	1	0.082
MYb11::dTomato_MYb71::GFP	L-threonine 0 mM	co-culture MYb11 and MYb71	co	13	1.5	0.082
MYb11::dTomato_MYb71::GFP	L-threonine 0 mM	co-culture MYb11 and MYb71	co	13	2	0.083
MYb11::dTomato_MYb71::GFP	L-threonine 0 mM	co-culture MYb11 and MYb71	co	13	2.5	0.085
MYb11::dTomato_MYb71::GFP	L-threonine 0 mM	co-culture MYb11 and MYb71	co	13	3	0.088
MYb11::dTomato_MYb71::GFP	L-threonine 0 mM	co-culture MYb11 and MYb71	co	13	3.5	0.092
MYb11::dTomato_MYb71::GFP	L-threonine 0 mM	co-culture MYb11 and MYb71	co	13	4	0.097
MYb11::dTomato_MYb71::GFP	L-threonine 0 mM	co-culture MYb11 and MYb71	co	13	4.5	0.103
MYb11::dTomato_MYb71::GFP	L-threonine 0 mM	co-culture MYb11 and MYb71	co	13	5	0.11
MYb11::dTomato_MYb71::GFP	L-threonine 0 mM	co-culture MYb11 and MYb71	co	13	5.5	0.118
MYb11::dTomato_MYb71::GFP	L-threonine 0 mM	co-culture MYb11 and MYb71	co	13	6	0.126
MYb11::dTomato_MYb71::GFP	L-threonine 0 mM	co-culture MYb11 and MYb71	co	13	6.5	0.134
MYb11::dTomato_MYb71::GFP	L-threonine 0 mM	co-culture MYb11 and MYb71	co	13	7	0.144
MYb11::dTomato_MYb71::GFP	L-threonine 0 mM	co-culture MYb11 and MYb71	co	13	7.5	0.186
MYb11::dTomato_MYb71::GFP	L-threonine 0 mM	co-culture MYb11 and MYb71	co	13	8	0.194
MYb11::dTomato_MYb71::GFP	L-threonine 0 mM	co-culture MYb11 and MYb71	co	13	8.5	0.189
MYb11::dTomato_MYb71::GFP	L-threonine 0 mM	co-culture MYb11 and MYb71	co	13	9	0.197
MYb11::dTomato_MYb71::GFP	L-threonine 0 mM	co-culture MYb11 and MYb71	co	13	9.5	0.199
MYb11::dTomato_MYb71::GFP	L-threonine 0 mM	co-culture MYb11 and MYb71	co	13	10	0.192
MYb11::dTomato_MYb71::GFP	L-threonine 0 mM	co-culture MYb11 and MYb71	co	13	10.5	0.191
MYb11::dTomato_MYb71::GFP	L-threonine 0 mM	co-culture MYb11 and MYb71	co	13	11	0.189
MYb11::dTomato_MYb71::GFP	L-threonine 0 mM	co-culture MYb11 and MYb71	co	13	11.5	0.205
MYb11::dTomato_MYb71::GFP	L-threonine 0 mM	co-culture MYb11 and MYb71	co	13	12	0.193
MYb11::dTomato_MYb71::GFP	L-threonine 0 mM	co-culture MYb11 and MYb71	co	13	12.5	0.194
MYb11::dTomato_MYb71::GFP	L-threonine 0 mM	co-culture MYb11 and MYb71	co	13	13	0.197
MYb11::dTomato_MYb71::GFP	L-threonine 0 mM	co-culture MYb11 and MYb71	co	13	13.5	0.203
MYb11::dTomato_MYb71::GFP	L-threonine 0 mM	co-culture MYb11 and MYb71	co	13	14	0.2
MYb11::dTomato_MYb71::GFP	L-threonine 0 mM	co-culture MYb11 and MYb71	co	13	14.5	0.195
MYb11::dTomato_MYb71::GFP	L-threonine 0 mM	co-culture MYb11 and MYb71	co	13	15	0.199
MYb11::dTomato_MYb71::GFP	L-threonine 0 mM	co-culture MYb11 and MYb71	co	13	15.5	0.196
MYb11::dTomato_MYb71::GFP	L-threonine 0 mM	co-culture MYb11 and MYb71	co	13	16	0.196
MYb11::dTomato_MYb71::GFP	L-threonine 0 mM	co-culture MYb11 and MYb71	co	13	16.5	0.204
MYb11::dTomato_MYb71::GFP	L-threonine 0 mM	co-culture MYb11 and MYb71	co	13	17	0.202
MYb11::dTomato_MYb71::GFP	L-threonine 0 mM	co-culture MYb11 and MYb71	co	13	17.5	0.197
MYb11::dTomato_MYb71::GFP	L-threonine 0 mM	co-culture MYb11 and MYb71	co	13	18	0.197
MYb11::dTomato_MYb71::GFP	L-threonine 0 mM	co-culture MYb11 and MYb71	co	13	18.5	0.198
MYb11::dTomato_MYb71::GFP	L-threonine 0 mM	co-culture MYb11 and MYb71	co	13	19	0.199
MYb11::dTomato_MYb71::GFP	L-threonine 0 mM	co-culture MYb11 and MYb71	co	13	19.5	0.197
MYb11::dTomato_MYb71::GFP	L-threonine 0 mM	co-culture MYb11 and MYb71	co	13	20	0.2
MYb11::dTomato_MYb71::GFP	L-threonine 0 mM	co-culture MYb11 and MYb71	co	13	20.5	0.198
MYb11::dTomato_MYb71::GFP	L-threonine 0 mM	co-culture MYb11 and MYb71	co	13	21	0.2
MYb11::dTomato_MYb71::GFP	L-threonine 0 mM	co-culture MYb11 and MYb71	co	13	21.5	0.2
MYb11::dTomato_MYb71::GFP	L-threonine 0 mM	co-culture MYb11 and MYb71	co	13	22	0.199
MYb11::dTomato_MYb71::GFP	L-threonine 0 mM	co-culture MYb11 and MYb71	co	13	22.5	0.199
MYb11::dTomato_MYb71::GFP	L-threonine 0 mM	co-culture MYb11 and MYb71	co	13	23	0.199
MYb11::dTomato_MYb71::GFP	L-threonine 0 mM	co-culture MYb11 and MYb71	co	13	23.5	0.2
MYb11::dTomato_MYb71::GFP	L-threonine 0 mM	co-culture MYb11 and MYb71	co	13	24	0.199
MYb11::dTomato_MYb71::GFP	L-threonine 0 mM	co-culture MYb11 and MYb71	co	14	0	0.092
MYb11::dTomato_MYb71::GFP	L-threonine 0 mM	co-culture MYb11 and MYb71	co	14	0.5	0.091
MYb11::dTomato_MYb71::GFP	L-threonine 0 mM	co-culture MYb11 and MYb71	co	14	1	0.091
MYb11::dTomato_MYb71::GFP	L-threonine 0 mM	co-culture MYb11 and MYb71	co	14	1.5	0.091
MYb11::dTomato_MYb71::GFP	L-threonine 0 mM	co-culture MYb11 and MYb71	co	14	2	0.091
MYb11::dTomato_MYb71::GFP	L-threonine 0 mM	co-culture MYb11 and MYb71	co	14	2.5	0.091
MYb11::dTomato_MYb71::GFP	L-threonine 0 mM	co-culture MYb11 and MYb71	co	14	3	0.091
MYb11::dTomato_MYb71::GFP	L-threonine 0 mM	co-culture MYb11 and MYb71	co	14	3.5	0.093
MYb11::dTomato_MYb71::GFP	L-threonine 0 mM	co-culture MYb11 and MYb71	co	14	4	0.092
MYb11::dTomato_MYb71::GFP	L-threonine 0 mM	co-culture MYb11 and MYb71	co	14	4.5	0.093
MYb11::dTomato_MYb71::GFP	L-threonine 0 mM	co-culture MYb11 and MYb71	co	14	5	0.093
MYb11::dTomato_MYb71::GFP	L-threonine 0 mM	co-culture MYb11 and MYb71	co	14	5.5	0.095
MYb11::dTomato_MYb71::GFP	L-threonine 0 mM	co-culture MYb11 and MYb71	co	14	6	0.102
MYb11::dTomato_MYb71::GFP	L-threonine 0 mM	co-culture MYb11 and MYb71	co	14	6.5	0.099
MYb11::dTomato_MYb71::GFP	L-threonine 0 mM	co-culture MYb11 and MYb71	co	14	7	0.1
MYb11::dTomato_MYb71::GFP	L-threonine 0 mM	co-culture MYb11 and MYb71	co	14	7.5	0.111
MYb11::dTomato_MYb71::GFP	L-threonine 0 mM	co-culture MYb11 and MYb71	co	14	8	0.11
MYb11::dTomato_MYb71::GFP	L-threonine 0 mM	co-culture MYb11 and MYb71	co	14	8.5	0.112
MYb11::dTomato_MYb71::GFP	L-threonine 0 mM	co-culture MYb11 and MYb71	co	14	9	0.118
MYb11::dTomato_MYb71::GFP	L-threonine 0 mM	co-culture MYb11 and MYb71	co	14	9.5	0.118
MYb11::dTomato_MYb71::GFP	L-threonine 0 mM	co-culture MYb11 and MYb71	co	14	10	0.129
MYb11::dTomato_MYb71::GFP	L-threonine 0 mM	co-culture MYb11 and MYb71	co	14	10.5	0.131
MYb11::dTomato_MYb71::GFP	L-threonine 0 mM	co-culture MYb11 and MYb71	co	14	11	0.14
MYb11::dTomato_MYb71::GFP	L-threonine 0 mM	co-culture MYb11 and MYb71	co	14	11.5	0.133
MYb11::dTomato_MYb71::GFP	L-threonine 0 mM	co-culture MYb11 and MYb71	co	14	12	0.149
MYb11::dTomato_MYb71::GFP	L-threonine 0 mM	co-culture MYb11 and MYb71	co	14	12.5	0.16
MYb11::dTomato_MYb71::GFP	L-threonine 0 mM	co-culture MYb11 and MYb71	co	14	13	0.165
MYb11::dTomato_MYb71::GFP	L-threonine 0 mM	co-culture MYb11 and MYb71	co	14	13.5	0.168
MYb11::dTomato_MYb71::GFP	L-threonine 0 mM	co-culture MYb11 and MYb71	co	14	14	0.179
MYb11::dTomato_MYb71::GFP	L-threonine 0 mM	co-culture MYb11 and MYb71	co	14	14.5	0.174
MYb11::dTomato_MYb71::GFP	L-threonine 0 mM	co-culture MYb11 and MYb71	co	14	15	0.173
MYb11::dTomato_MYb71::GFP	L-threonine 0 mM	co-culture MYb11 and MYb71	co	14	15.5	0.174
MYb11::dTomato_MYb71::GFP	L-threonine 0 mM	co-culture MYb11 and MYb71	co	14	16	0.177
MYb11::dTomato_MYb71::GFP	L-threonine 0 mM	co-culture MYb11 and MYb71	co	14	16.5	0.182
MYb11::dTomato_MYb71::GFP	L-threonine 0 mM	co-culture MYb11 and MYb71	co	14	17	0.179
MYb11::dTomato_MYb71::GFP	L-threonine 0 mM	co-culture MYb11 and MYb71	co	14	17.5	0.189
MYb11::dTomato_MYb71::GFP	L-threonine 0 mM	co-culture MYb11 and MYb71	co	14	18	0.186
MYb11::dTomato_MYb71::GFP	L-threonine 0 mM	co-culture MYb11 and MYb71	co	14	18.5	0.187
MYb11::dTomato_MYb71::GFP	L-threonine 0 mM	co-culture MYb11 and MYb71	co	14	19	0.193
MYb11::dTomato_MYb71::GFP	L-threonine 0 mM	co-culture MYb11 and MYb71	co	14	19.5	0.187
MYb11::dTomato_MYb71::GFP	L-threonine 0 mM	co-culture MYb11 and MYb71	co	14	20	0.187
MYb11::dTomato_MYb71::GFP	L-threonine 0 mM	co-culture MYb11 and MYb71	co	14	20.5	0.198
MYb11::dTomato_MYb71::GFP	L-threonine 0 mM	co-culture MYb11 and MYb71	co	14	21	0.191
MYb11::dTomato_MYb71::GFP	L-threonine 0 mM	co-culture MYb11 and MYb71	co	14	21.5	0.195
MYb11::dTomato_MYb71::GFP	L-threonine 0 mM	co-culture MYb11 and MYb71	co	14	22	0.195
MYb11::dTomato_MYb71::GFP	L-threonine 0 mM	co-culture MYb11 and MYb71	co	14	22.5	0.192
MYb11::dTomato_MYb71::GFP	L-threonine 0 mM	co-culture MYb11 and MYb71	co	14	23	0.192
MYb11::dTomato_MYb71::GFP	L-threonine 0 mM	co-culture MYb11 and MYb71	co	14	23.5	0.199
MYb11::dTomato_MYb71::GFP	L-threonine 0 mM	co-culture MYb11 and MYb71	co	14	24	0.198
MYb11::dTomato_MYb71::GFP_threonine	L-threonine 10 mM	co-culture MYb11 and MYb71	co	1	0	0.082
MYb11::dTomato_MYb71::GFP_threonine	L-threonine 10 mM	co-culture MYb11 and MYb71	co	1	0.5	0.081
MYb11::dTomato_MYb71::GFP_threonine	L-threonine 10 mM	co-culture MYb11 and MYb71	co	1	1	0.084
MYb11::dTomato_MYb71::GFP_threonine	L-threonine 10 mM	co-culture MYb11 and MYb71	co	1	1.5	0.086
MYb11::dTomato_MYb71::GFP_threonine	L-threonine 10 mM	co-culture MYb11 and MYb71	co	1	2	0.089
MYb11::dTomato_MYb71::GFP_threonine	L-threonine 10 mM	co-culture MYb11 and MYb71	co	1	2.5	0.094
MYb11::dTomato_MYb71::GFP_threonine	L-threonine 10 mM	co-culture MYb11 and MYb71	co	1	3	0.1
MYb11::dTomato_MYb71::GFP_threonine	L-threonine 10 mM	co-culture MYb11 and MYb71	co	1	3.5	0.108
MYb11::dTomato_MYb71::GFP_threonine	L-threonine 10 mM	co-culture MYb11 and MYb71	co	1	4	0.118
MYb11::dTomato_MYb71::GFP_threonine	L-threonine 10 mM	co-culture MYb11 and MYb71	co	1	4.5	0.131
MYb11::dTomato_MYb71::GFP_threonine	L-threonine 10 mM	co-culture MYb11 and MYb71	co	1	5	0.143
MYb11::dTomato_MYb71::GFP_threonine	L-threonine 10 mM	co-culture MYb11 and MYb71	co	1	5.5	0.15
MYb11::dTomato_MYb71::GFP_threonine	L-threonine 10 mM	co-culture MYb11 and MYb71	co	1	6	0.158
MYb11::dTomato_MYb71::GFP_threonine	L-threonine 10 mM	co-culture MYb11 and MYb71	co	1	6.5	0.166
MYb11::dTomato_MYb71::GFP_threonine	L-threonine 10 mM	co-culture MYb11 and MYb71	co	1	7	0.183
MYb11::dTomato_MYb71::GFP_threonine	L-threonine 10 mM	co-culture MYb11 and MYb71	co	1	7.5	0.203
MYb11::dTomato_MYb71::GFP_threonine	L-threonine 10 mM	co-culture MYb11 and MYb71	co	1	8	0.215
MYb11::dTomato_MYb71::GFP_threonine	L-threonine 10 mM	co-culture MYb11 and MYb71	co	1	8.5	0.231
MYb11::dTomato_MYb71::GFP_threonine	L-threonine 10 mM	co-culture MYb11 and MYb71	co	1	9	0.241
MYb11::dTomato_MYb71::GFP_threonine	L-threonine 10 mM	co-culture MYb11 and MYb71	co	1	9.5	0.253
MYb11::dTomato_MYb71::GFP_threonine	L-threonine 10 mM	co-culture MYb11 and MYb71	co	1	10	0.354
MYb11::dTomato_MYb71::GFP_threonine	L-threonine 10 mM	co-culture MYb11 and MYb71	co	1	10.5	0.348
MYb11::dTomato_MYb71::GFP_threonine	L-threonine 10 mM	co-culture MYb11 and MYb71	co	1	11	0.366
MYb11::dTomato_MYb71::GFP_threonine	L-threonine 10 mM	co-culture MYb11 and MYb71	co	1	11.5	0.314
MYb11::dTomato_MYb71::GFP_threonine	L-threonine 10 mM	co-culture MYb11 and MYb71	co	1	12	0.308
MYb11::dTomato_MYb71::GFP_threonine	L-threonine 10 mM	co-culture MYb11 and MYb71	co	1	12.5	0.298
MYb11::dTomato_MYb71::GFP_threonine	L-threonine 10 mM	co-culture MYb11 and MYb71	co	1	13	0.298
MYb11::dTomato_MYb71::GFP_threonine	L-threonine 10 mM	co-culture MYb11 and MYb71	co	1	13.5	0.298
MYb11::dTomato_MYb71::GFP_threonine	L-threonine 10 mM	co-culture MYb11 and MYb71	co	1	14	0.293
MYb11::dTomato_MYb71::GFP_threonine	L-threonine 10 mM	co-culture MYb11 and MYb71	co	1	14.5	0.276
MYb11::dTomato_MYb71::GFP_threonine	L-threonine 10 mM	co-culture MYb11 and MYb71	co	1	15	0.278
MYb11::dTomato_MYb71::GFP_threonine	L-threonine 10 mM	co-culture MYb11 and MYb71	co	1	15.5	0.302
MYb11::dTomato_MYb71::GFP_threonine	L-threonine 10 mM	co-culture MYb11 and MYb71	co	1	16	0.33
MYb11::dTomato_MYb71::GFP_threonine	L-threonine 10 mM	co-culture MYb11 and MYb71	co	1	16.5	0.295
MYb11::dTomato_MYb71::GFP_threonine	L-threonine 10 mM	co-culture MYb11 and MYb71	co	1	17	0.315
MYb11::dTomato_MYb71::GFP_threonine	L-threonine 10 mM	co-culture MYb11 and MYb71	co	1	17.5	0.297
MYb11::dTomato_MYb71::GFP_threonine	L-threonine 10 mM	co-culture MYb11 and MYb71	co	1	18	0.314
MYb11::dTomato_MYb71::GFP_threonine	L-threonine 10 mM	co-culture MYb11 and MYb71	co	1	18.5	0.312
[truncated: 2,706 more rows]

## Sheet: S8
Table S8: OD of in vitro growth of Pseudomonas lurida MYb11 and Ochrobactrum vermis MYb71 in mono- and co-culture with GABA supplementation (Figure 3A)
Treatment	Supplement	Bacteria	Culture	Replicate	Time (h)	OD
control	GABA 0 mM	empty control	mono	1	0.5	0.075
control	GABA 0 mM	empty control	mono	1	1	0.075
control	GABA 0 mM	empty control	mono	1	1.5	0.075
control	GABA 0 mM	empty control	mono	1	2	0.075
control	GABA 0 mM	empty control	mono	1	2.5	0.075
control	GABA 0 mM	empty control	mono	1	3	0.075
control	GABA 0 mM	empty control	mono	1	3.5	0.075
control	GABA 0 mM	empty control	mono	1	4	0.075
control	GABA 0 mM	empty control	mono	1	4.5	0.075
control	GABA 0 mM	empty control	mono	1	5	0.075
control	GABA 0 mM	empty control	mono	1	5.5	0.075
control	GABA 0 mM	empty control	mono	1	6	0.075
control	GABA 0 mM	empty control	mono	1	6.5	0.075
control	GABA 0 mM	empty control	mono	1	7	0.075
control	GABA 0 mM	empty control	mono	1	7.5	0.075
control	GABA 0 mM	empty control	mono	1	8	0.075
control	GABA 0 mM	empty control	mono	1	8.5	0.075
control	GABA 0 mM	empty control	mono	1	9	0.075
control	GABA 0 mM	empty control	mono	1	9.5	0.075
control	GABA 0 mM	empty control	mono	1	10	0.075
control	GABA 0 mM	empty control	mono	1	10.5	0.075
control	GABA 0 mM	empty control	mono	1	11	0.075
control	GABA 0 mM	empty control	mono	1	11.5	0.075
control	GABA 0 mM	empty control	mono	1	12	0.075
control	GABA 0 mM	empty control	mono	1	12.5	0.075
control	GABA 0 mM	empty control	mono	1	13	0.075
control	GABA 0 mM	empty control	mono	1	13.5	0.075
control	GABA 0 mM	empty control	mono	1	14	0.075
control	GABA 0 mM	empty control	mono	1	14.5	0.075
control	GABA 0 mM	empty control	mono	1	15	0.075
control	GABA 0 mM	empty control	mono	1	15.5	0.075
control	GABA 0 mM	empty control	mono	1	16	0.075
control	GABA 0 mM	empty control	mono	1	16.5	0.075
control	GABA 0 mM	empty control	mono	1	17	0.075
control	GABA 0 mM	empty control	mono	1	17.5	0.075
control	GABA 0 mM	empty control	mono	1	18	0.075
control	GABA 0 mM	empty control	mono	1	18.5	0.075
control	GABA 0 mM	empty control	mono	1	19	0.075
control	GABA 0 mM	empty control	mono	1	19.5	0.075
control	GABA 0 mM	empty control	mono	1	20	0.075
control	GABA 0 mM	empty control	mono	1	20.5	0.075
control	GABA 0 mM	empty control	mono	1	21	0.075
control	GABA 0 mM	empty control	mono	1	21.5	0.075
control	GABA 0 mM	empty control	mono	1	22	0.075
control	GABA 0 mM	empty control	mono	1	22.5	0.075
control	GABA 0 mM	empty control	mono	1	23	0.074
control	GABA 0 mM	empty control	mono	1	23.5	0.074
control	GABA 0 mM	empty control	mono	1	24	0.075
control	GABA 0 mM	empty control	mono	2	0.5	0.073
control	GABA 0 mM	empty control	mono	2	1	0.073
control	GABA 0 mM	empty control	mono	2	1.5	0.073
control	GABA 0 mM	empty control	mono	2	2	0.073
control	GABA 0 mM	empty control	mono	2	2.5	0.073
control	GABA 0 mM	empty control	mono	2	3	0.073
control	GABA 0 mM	empty control	mono	2	3.5	0.073
control	GABA 0 mM	empty control	mono	2	4	0.073
control	GABA 0 mM	empty control	mono	2	4.5	0.073
control	GABA 0 mM	empty control	mono	2	5	0.073
control	GABA 0 mM	empty control	mono	2	5.5	0.073
control	GABA 0 mM	empty control	mono	2	6	0.073
control	GABA 0 mM	empty control	mono	2	6.5	0.073
control	GABA 0 mM	empty control	mono	2	7	0.074
control	GABA 0 mM	empty control	mono	2	7.5	0.074
control	GABA 0 mM	empty control	mono	2	8	0.073
control	GABA 0 mM	empty control	mono	2	8.5	0.073
control	GABA 0 mM	empty control	mono	2	9	0.073
control	GABA 0 mM	empty control	mono	2	9.5	0.073
control	GABA 0 mM	empty control	mono	2	10	0.073
control	GABA 0 mM	empty control	mono	2	10.5	0.073
control	GABA 0 mM	empty control	mono	2	11	0.073
control	GABA 0 mM	empty control	mono	2	11.5	0.073
control	GABA 0 mM	empty control	mono	2	12	0.073
control	GABA 0 mM	empty control	mono	2	12.5	0.073
control	GABA 0 mM	empty control	mono	2	13	0.073
control	GABA 0 mM	empty control	mono	2	13.5	0.073
control	GABA 0 mM	empty control	mono	2	14	0.073
control	GABA 0 mM	empty control	mono	2	14.5	0.073
control	GABA 0 mM	empty control	mono	2	15	0.073
control	GABA 0 mM	empty control	mono	2	15.5	0.073
control	GABA 0 mM	empty control	mono	2	16	0.073
control	GABA 0 mM	empty control	mono	2	16.5	0.073
control	GABA 0 mM	empty control	mono	2	17	0.073
control	GABA 0 mM	empty control	mono	2	17.5	0.073
control	GABA 0 mM	empty control	mono	2	18	0.073
control	GABA 0 mM	empty control	mono	2	18.5	0.073
control	GABA 0 mM	empty control	mono	2	19	0.073
control	GABA 0 mM	empty control	mono	2	19.5	0.073
control	GABA 0 mM	empty control	mono	2	20	0.073
control	GABA 0 mM	empty control	mono	2	20.5	0.073
control	GABA 0 mM	empty control	mono	2	21	0.073
control	GABA 0 mM	empty control	mono	2	21.5	0.073
control	GABA 0 mM	empty control	mono	2	22	0.073
control	GABA 0 mM	empty control	mono	2	22.5	0.073
control	GABA 0 mM	empty control	mono	2	23	0.073
control	GABA 0 mM	empty control	mono	2	23.5	0.073
control	GABA 0 mM	empty control	mono	2	24	0.073
control	GABA 0 mM	empty control	mono	3	0.5	0.079
control	GABA 0 mM	empty control	mono	3	1	0.08
control	GABA 0 mM	empty control	mono	3	1.5	0.08
control	GABA 0 mM	empty control	mono	3	2	0.08
control	GABA 0 mM	empty control	mono	3	2.5	0.08
control	GABA 0 mM	empty control	mono	3	3	0.08
control	GABA 0 mM	empty control	mono	3	3.5	0.08
control	GABA 0 mM	empty control	mono	3	4	0.08
control	GABA 0 mM	empty control	mono	3	4.5	0.08
control	GABA 0 mM	empty control	mono	3	5	0.08
control	GABA 0 mM	empty control	mono	3	5.5	0.08
control	GABA 0 mM	empty control	mono	3	6	0.08
control	GABA 0 mM	empty control	mono	3	6.5	0.08
control	GABA 0 mM	empty control	mono	3	7	0.08
control	GABA 0 mM	empty control	mono	3	7.5	0.08
control	GABA 0 mM	empty control	mono	3	8	0.079
control	GABA 0 mM	empty control	mono	3	8.5	0.079
control	GABA 0 mM	empty control	mono	3	9	0.079
control	GABA 0 mM	empty control	mono	3	9.5	0.079
control	GABA 0 mM	empty control	mono	3	10	0.079
control	GABA 0 mM	empty control	mono	3	10.5	0.079
control	GABA 0 mM	empty control	mono	3	11	0.079
control	GABA 0 mM	empty control	mono	3	11.5	0.079
control	GABA 0 mM	empty control	mono	3	12	0.079
control	GABA 0 mM	empty control	mono	3	12.5	0.079
control	GABA 0 mM	empty control	mono	3	13	0.079
control	GABA 0 mM	empty control	mono	3	13.5	0.079
control	GABA 0 mM	empty control	mono	3	14	0.079
control	GABA 0 mM	empty control	mono	3	14.5	0.079
control	GABA 0 mM	empty control	mono	3	15	0.079
control	GABA 0 mM	empty control	mono	3	15.5	0.078
control	GABA 0 mM	empty control	mono	3	16	0.078
control	GABA 0 mM	empty control	mono	3	16.5	0.078
control	GABA 0 mM	empty control	mono	3	17	0.078
control	GABA 0 mM	empty control	mono	3	17.5	0.078
control	GABA 0 mM	empty control	mono	3	18	0.078
control	GABA 0 mM	empty control	mono	3	18.5	0.078
control	GABA 0 mM	empty control	mono	3	19	0.078
control	GABA 0 mM	empty control	mono	3	19.5	0.078
control	GABA 0 mM	empty control	mono	3	20	0.078
control	GABA 0 mM	empty control	mono	3	20.5	0.078
control	GABA 0 mM	empty control	mono	3	21	0.078
control	GABA 0 mM	empty control	mono	3	21.5	0.078
control	GABA 0 mM	empty control	mono	3	22	0.078
control	GABA 0 mM	empty control	mono	3	22.5	0.078
control	GABA 0 mM	empty control	mono	3	23	0.078
control	GABA 0 mM	empty control	mono	3	23.5	0.078
control	GABA 0 mM	empty control	mono	3	24	0.078
control	GABA 0 mM	empty control	mono	4	0.5	0.072
control	GABA 0 mM	empty control	mono	4	1	0.072
control	GABA 0 mM	empty control	mono	4	1.5	0.072
control	GABA 0 mM	empty control	mono	4	2	0.072
control	GABA 0 mM	empty control	mono	4	2.5	0.072
control	GABA 0 mM	empty control	mono	4	3	0.072
control	GABA 0 mM	empty control	mono	4	3.5	0.072
control	GABA 0 mM	empty control	mono	4	4	0.072
control	GABA 0 mM	empty control	mono	4	4.5	0.072
control	GABA 0 mM	empty control	mono	4	5	0.072
control	GABA 0 mM	empty control	mono	4	5.5	0.072
control	GABA 0 mM	empty control	mono	4	6	0.072
control	GABA 0 mM	empty control	mono	4	6.5	0.072
control	GABA 0 mM	empty control	mono	4	7	0.072
control	GABA 0 mM	empty control	mono	4	7.5	0.072
control	GABA 0 mM	empty control	mono	4	8	0.072
control	GABA 0 mM	empty control	mono	4	8.5	0.072
control	GABA 0 mM	empty control	mono	4	9	0.072
control	GABA 0 mM	empty control	mono	4	9.5	0.072
control	GABA 0 mM	empty control	mono	4	10	0.072
control	GABA 0 mM	empty control	mono	4	10.5	0.072
control	GABA 0 mM	empty control	mono	4	11	0.072
control	GABA 0 mM	empty control	mono	4	11.5	0.072
control	GABA 0 mM	empty control	mono	4	12	0.071
control	GABA 0 mM	empty control	mono	4	12.5	0.071
control	GABA 0 mM	empty control	mono	4	13	0.071
control	GABA 0 mM	empty control	mono	4	13.5	0.071
control	GABA 0 mM	empty control	mono	4	14	0.071
control	GABA 0 mM	empty control	mono	4	14.5	0.071
control	GABA 0 mM	empty control	mono	4	15	0.071
control	GABA 0 mM	empty control	mono	4	15.5	0.071
control	GABA 0 mM	empty control	mono	4	16	0.071
control	GABA 0 mM	empty control	mono	4	16.5	0.071
control	GABA 0 mM	empty control	mono	4	17	0.071
control	GABA 0 mM	empty control	mono	4	17.5	0.071
control	GABA 0 mM	empty control	mono	4	18	0.071
control	GABA 0 mM	empty control	mono	4	18.5	0.071
control	GABA 0 mM	empty control	mono	4	19	0.071
control	GABA 0 mM	empty control	mono	4	19.5	0.071
control	GABA 0 mM	empty control	mono	4	20	0.071
control	GABA 0 mM	empty control	mono	4	20.5	0.071
control	GABA 0 mM	empty control	mono	4	21	0.071
control	GABA 0 mM	empty control	mono	4	21.5	0.071
control	GABA 0 mM	empty control	mono	4	22	0.071
control	GABA 0 mM	empty control	mono	4	22.5	0.071
control	GABA 0 mM	empty control	mono	4	23	0.071
control	GABA 0 mM	empty control	mono	4	23.5	0.071
control	GABA 0 mM	empty control	mono	4	24	0.071
control	GABA 0 mM	empty control	mono	5	0.5	0.072
control	GABA 0 mM	empty control	mono	5	1	0.072
control	GABA 0 mM	empty control	mono	5	1.5	0.072
control	GABA 0 mM	empty control	mono	5	2	0.072
control	GABA 0 mM	empty control	mono	5	2.5	0.073
control	GABA 0 mM	empty control	mono	5	3	0.073
control	GABA 0 mM	empty control	mono	5	3.5	0.073
control	GABA 0 mM	empty control	mono	5	4	0.073
control	GABA 0 mM	empty control	mono	5	4.5	0.073
control	GABA 0 mM	empty control	mono	5	5	0.073
control	GABA 0 mM	empty control	mono	5	5.5	0.073
control	GABA 0 mM	empty control	mono	5	6	0.073
control	GABA 0 mM	empty control	mono	5	6.5	0.073
control	GABA 0 mM	empty control	mono	5	7	0.073
control	GABA 0 mM	empty control	mono	5	7.5	0.073
control	GABA 0 mM	empty control	mono	5	8	0.073
control	GABA 0 mM	empty control	mono	5	8.5	0.073
control	GABA 0 mM	empty control	mono	5	9	0.073
control	GABA 0 mM	empty control	mono	5	9.5	0.073
control	GABA 0 mM	empty control	mono	5	10	0.073
control	GABA 0 mM	empty control	mono	5	10.5	0.073
control	GABA 0 mM	empty control	mono	5	11	0.073
control	GABA 0 mM	empty control	mono	5	11.5	0.073
control	GABA 0 mM	empty control	mono	5	12	0.073
control	GABA 0 mM	empty control	mono	5	12.5	0.073
control	GABA 0 mM	empty control	mono	5	13	0.073
control	GABA 0 mM	empty control	mono	5	13.5	0.073
control	GABA 0 mM	empty control	mono	5	14	0.073
control	GABA 0 mM	empty control	mono	5	14.5	0.073
control	GABA 0 mM	empty control	mono	5	15	0.073
control	GABA 0 mM	empty control	mono	5	15.5	0.073
control	GABA 0 mM	empty control	mono	5	16	0.073
control	GABA 0 mM	empty control	mono	5	16.5	0.073
control	GABA 0 mM	empty control	mono	5	17	0.073
control	GABA 0 mM	empty control	mono	5	17.5	0.073
control	GABA 0 mM	empty control	mono	5	18	0.073
control	GABA 0 mM	empty control	mono	5	18.5	0.073
control	GABA 0 mM	empty control	mono	5	19	0.073
control	GABA 0 mM	empty control	mono	5	19.5	0.073
control	GABA 0 mM	empty control	mono	5	20	0.073
control	GABA 0 mM	empty control	mono	5	20.5	0.073
control	GABA 0 mM	empty control	mono	5	21	0.073
control	GABA 0 mM	empty control	mono	5	21.5	0.073
control	GABA 0 mM	empty control	mono	5	22	0.073
control	GABA 0 mM	empty control	mono	5	22.5	0.073
control	GABA 0 mM	empty control	mono	5	23	0.072
control	GABA 0 mM	empty control	mono	5	23.5	0.073
control	GABA 0 mM	empty control	mono	5	24	0.073
control	GABA 0 mM	empty control	mono	6	0.5	0.073
control	GABA 0 mM	empty control	mono	6	1	0.073
control	GABA 0 mM	empty control	mono	6	1.5	0.073
control	GABA 0 mM	empty control	mono	6	2	0.074
control	GABA 0 mM	empty control	mono	6	2.5	0.074
control	GABA 0 mM	empty control	mono	6	3	0.074
control	GABA 0 mM	empty control	mono	6	3.5	0.074
control	GABA 0 mM	empty control	mono	6	4	0.074
control	GABA 0 mM	empty control	mono	6	4.5	0.074
control	GABA 0 mM	empty control	mono	6	5	0.074
control	GABA 0 mM	empty control	mono	6	5.5	0.074
control	GABA 0 mM	empty control	mono	6	6	0.074
control	GABA 0 mM	empty control	mono	6	6.5	0.074
control	GABA 0 mM	empty control	mono	6	7	0.074
control	GABA 0 mM	empty control	mono	6	7.5	0.074
control	GABA 0 mM	empty control	mono	6	8	0.074
control	GABA 0 mM	empty control	mono	6	8.5	0.074
control	GABA 0 mM	empty control	mono	6	9	0.074
control	GABA 0 mM	empty control	mono	6	9.5	0.074
control	GABA 0 mM	empty control	mono	6	10	0.074
control	GABA 0 mM	empty control	mono	6	10.5	0.074
control	GABA 0 mM	empty control	mono	6	11	0.074
control	GABA 0 mM	empty control	mono	6	11.5	0.074
control	GABA 0 mM	empty control	mono	6	12	0.074
control	GABA 0 mM	empty control	mono	6	12.5	0.074
control	GABA 0 mM	empty control	mono	6	13	0.074
control	GABA 0 mM	empty control	mono	6	13.5	0.074
control	GABA 0 mM	empty control	mono	6	14	0.074
control	GABA 0 mM	empty control	mono	6	14.5	0.074
control	GABA 0 mM	empty control	mono	6	15	0.074
control	GABA 0 mM	empty control	mono	6	15.5	0.074
control	GABA 0 mM	empty control	mono	6	16	0.074
control	GABA 0 mM	empty control	mono	6	16.5	0.074
control	GABA 0 mM	empty control	mono	6	17	0.074
control	GABA 0 mM	empty control	mono	6	17.5	0.074
control	GABA 0 mM	empty control	mono	6	18	0.074
control	GABA 0 mM	empty control	mono	6	18.5	0.074
control	GABA 0 mM	empty control	mono	6	19	0.074
control	GABA 0 mM	empty control	mono	6	19.5	0.074
control	GABA 0 mM	empty control	mono	6	20	0.074
control	GABA 0 mM	empty control	mono	6	20.5	0.074
control	GABA 0 mM	empty control	mono	6	21	0.074
control	GABA 0 mM	empty control	mono	6	21.5	0.074
control	GABA 0 mM	empty control	mono	6	22	0.074
control	GABA 0 mM	empty control	mono	6	22.5	0.073
control	GABA 0 mM	empty control	mono	6	23	0.073
control	GABA 0 mM	empty control	mono	6	23.5	0.073
control	GABA 0 mM	empty control	mono	6	24	0.074
control	GABA 0 mM	empty control	mono	7	0.5	0.073
control	GABA 0 mM	empty control	mono	7	1	0.073
control	GABA 0 mM	empty control	mono	7	1.5	0.073
control	GABA 0 mM	empty control	mono	7	2	0.073
control	GABA 0 mM	empty control	mono	7	2.5	0.074
control	GABA 0 mM	empty control	mono	7	3	0.074
control	GABA 0 mM	empty control	mono	7	3.5	0.074
control	GABA 0 mM	empty control	mono	7	4	0.074
control	GABA 0 mM	empty control	mono	7	4.5	0.074
control	GABA 0 mM	empty control	mono	7	5	0.074
control	GABA 0 mM	empty control	mono	7	5.5	0.074
control	GABA 0 mM	empty control	mono	7	6	0.074
control	GABA 0 mM	empty control	mono	7	6.5	0.074
control	GABA 0 mM	empty control	mono	7	7	0.074
control	GABA 0 mM	empty control	mono	7	7.5	0.073
control	GABA 0 mM	empty control	mono	7	8	0.073
control	GABA 0 mM	empty control	mono	7	8.5	0.073
control	GABA 0 mM	empty control	mono	7	9	0.073
control	GABA 0 mM	empty control	mono	7	9.5	0.073
control	GABA 0 mM	empty control	mono	7	10	0.073
control	GABA 0 mM	empty control	mono	7	10.5	0.073
control	GABA 0 mM	empty control	mono	7	11	0.073
control	GABA 0 mM	empty control	mono	7	11.5	0.073
control	GABA 0 mM	empty control	mono	7	12	0.073
control	GABA 0 mM	empty control	mono	7	12.5	0.073
control	GABA 0 mM	empty control	mono	7	13	0.073
control	GABA 0 mM	empty control	mono	7	13.5	0.073
control	GABA 0 mM	empty control	mono	7	14	0.073
control	GABA 0 mM	empty control	mono	7	14.5	0.073
control	GABA 0 mM	empty control	mono	7	15	0.073
control	GABA 0 mM	empty control	mono	7	15.5	0.073
control	GABA 0 mM	empty control	mono	7	16	0.073
control	GABA 0 mM	empty control	mono	7	16.5	0.073
control	GABA 0 mM	empty control	mono	7	17	0.073
control	GABA 0 mM	empty control	mono	7	17.5	0.073
control	GABA 0 mM	empty control	mono	7	18	0.072
control	GABA 0 mM	empty control	mono	7	18.5	0.073
control	GABA 0 mM	empty control	mono	7	19	0.072
control	GABA 0 mM	empty control	mono	7	19.5	0.072
control	GABA 0 mM	empty control	mono	7	20	0.072
control	GABA 0 mM	empty control	mono	7	20.5	0.072
control	GABA 0 mM	empty control	mono	7	21	0.072
control	GABA 0 mM	empty control	mono	7	21.5	0.072
control	GABA 0 mM	empty control	mono	7	22	0.072
control	GABA 0 mM	empty control	mono	7	22.5	0.072
control	GABA 0 mM	empty control	mono	7	23	0.072
control	GABA 0 mM	empty control	mono	7	23.5	0.072
control	GABA 0 mM	empty control	mono	7	24	0.072
control	GABA 0 mM	empty control	mono	8	0.5	0.075
control	GABA 0 mM	empty control	mono	8	1	0.074
control	GABA 0 mM	empty control	mono	8	1.5	0.074
control	GABA 0 mM	empty control	mono	8	2	0.075
control	GABA 0 mM	empty control	mono	8	2.5	0.075
control	GABA 0 mM	empty control	mono	8	3	0.075
control	GABA 0 mM	empty control	mono	8	3.5	0.075
control	GABA 0 mM	empty control	mono	8	4	0.074
control	GABA 0 mM	empty control	mono	8	4.5	0.075
control	GABA 0 mM	empty control	mono	8	5	0.075
control	GABA 0 mM	empty control	mono	8	5.5	0.074
control	GABA 0 mM	empty control	mono	8	6	0.074
control	GABA 0 mM	empty control	mono	8	6.5	0.074
control	GABA 0 mM	empty control	mono	8	7	0.075
control	GABA 0 mM	empty control	mono	8	7.5	0.075
control	GABA 0 mM	empty control	mono	8	8	0.075
control	GABA 0 mM	empty control	mono	8	8.5	0.075
control	GABA 0 mM	empty control	mono	8	9	0.074
control	GABA 0 mM	empty control	mono	8	9.5	0.074
control	GABA 0 mM	empty control	mono	8	10	0.074
control	GABA 0 mM	empty control	mono	8	10.5	0.074
control	GABA 0 mM	empty control	mono	8	11	0.075
control	GABA 0 mM	empty control	mono	8	11.5	0.074
control	GABA 0 mM	empty control	mono	8	12	0.074
control	GABA 0 mM	empty control	mono	8	12.5	0.074
control	GABA 0 mM	empty control	mono	8	13	0.074
control	GABA 0 mM	empty control	mono	8	13.5	0.074
control	GABA 0 mM	empty control	mono	8	14	0.074
control	GABA 0 mM	empty control	mono	8	14.5	0.074
control	GABA 0 mM	empty control	mono	8	15	0.074
control	GABA 0 mM	empty control	mono	8	15.5	0.074
control	GABA 0 mM	empty control	mono	8	16	0.074
control	GABA 0 mM	empty control	mono	8	16.5	0.074
control	GABA 0 mM	empty control	mono	8	17	0.074
control	GABA 0 mM	empty control	mono	8	17.5	0.074
control	GABA 0 mM	empty control	mono	8	18	0.074
control	GABA 0 mM	empty control	mono	8	18.5	0.074
control	GABA 0 mM	empty control	mono	8	19	0.074
control	GABA 0 mM	empty control	mono	8	19.5	0.074
control	GABA 0 mM	empty control	mono	8	20	0.074
control	GABA 0 mM	empty control	mono	8	20.5	0.074
control	GABA 0 mM	empty control	mono	8	21	0.074
control	GABA 0 mM	empty control	mono	8	21.5	0.074
control	GABA 0 mM	empty control	mono	8	22	0.074
control	GABA 0 mM	empty control	mono	8	22.5	0.074
control	GABA 0 mM	empty control	mono	8	23	0.074
control	GABA 0 mM	empty control	mono	8	23.5	0.074
control	GABA 0 mM	empty control	mono	8	24	0.074
control	GABA 0 mM	empty control	mono	9	0.5	0.076
control	GABA 0 mM	empty control	mono	9	1	0.077
control	GABA 0 mM	empty control	mono	9	1.5	0.076
control	GABA 0 mM	empty control	mono	9	2	0.077
control	GABA 0 mM	empty control	mono	9	2.5	0.077
control	GABA 0 mM	empty control	mono	9	3	0.076
control	GABA 0 mM	empty control	mono	9	3.5	0.076
control	GABA 0 mM	empty control	mono	9	4	0.076
control	GABA 0 mM	empty control	mono	9	4.5	0.076
control	GABA 0 mM	empty control	mono	9	5	0.076
control	GABA 0 mM	empty control	mono	9	5.5	0.076
control	GABA 0 mM	empty control	mono	9	6	0.075
control	GABA 0 mM	empty control	mono	9	6.5	0.075
control	GABA 0 mM	empty control	mono	9	7	0.075
control	GABA 0 mM	empty control	mono	9	7.5	0.075
control	GABA 0 mM	empty control	mono	9	8	0.075
control	GABA 0 mM	empty control	mono	9	8.5	0.075
control	GABA 0 mM	empty control	mono	9	9	0.075
control	GABA 0 mM	empty control	mono	9	9.5	0.075
control	GABA 0 mM	empty control	mono	9	10	0.075
control	GABA 0 mM	empty control	mono	9	10.5	0.075
control	GABA 0 mM	empty control	mono	9	11	0.075
control	GABA 0 mM	empty control	mono	9	11.5	0.074
control	GABA 0 mM	empty control	mono	9	12	0.074
control	GABA 0 mM	empty control	mono	9	12.5	0.074
control	GABA 0 mM	empty control	mono	9	13	0.074
control	GABA 0 mM	empty control	mono	9	13.5	0.074
control	GABA 0 mM	empty control	mono	9	14	0.074
control	GABA 0 mM	empty control	mono	9	14.5	0.074
control	GABA 0 mM	empty control	mono	9	15	0.074
control	GABA 0 mM	empty control	mono	9	15.5	0.074
control	GABA 0 mM	empty control	mono	9	16	0.074
control	GABA 0 mM	empty control	mono	9	16.5	0.074
control	GABA 0 mM	empty control	mono	9	17	0.074
control	GABA 0 mM	empty control	mono	9	17.5	0.074
control	GABA 0 mM	empty control	mono	9	18	0.074
control	GABA 0 mM	empty control	mono	9	18.5	0.074
control	GABA 0 mM	empty control	mono	9	19	0.074
control	GABA 0 mM	empty control	mono	9	19.5	0.074
control	GABA 0 mM	empty control	mono	9	20	0.074
control	GABA 0 mM	empty control	mono	9	20.5	0.074
control	GABA 0 mM	empty control	mono	9	21	0.074
control	GABA 0 mM	empty control	mono	9	21.5	0.074
control	GABA 0 mM	empty control	mono	9	22	0.074
control	GABA 0 mM	empty control	mono	9	22.5	0.074
control	GABA 0 mM	empty control	mono	9	23	0.074
control	GABA 0 mM	empty control	mono	9	23.5	0.073
control	GABA 0 mM	empty control	mono	9	24	0.074
control	GABA 0 mM	empty control	mono	10	0.5	0.075
control	GABA 0 mM	empty control	mono	10	1	0.075
control	GABA 0 mM	empty control	mono	10	1.5	0.074
control	GABA 0 mM	empty control	mono	10	2	0.074
control	GABA 0 mM	empty control	mono	10	2.5	0.074
control	GABA 0 mM	empty control	mono	10	3	0.073
control	GABA 0 mM	empty control	mono	10	3.5	0.074
control	GABA 0 mM	empty control	mono	10	4	0.073
control	GABA 0 mM	empty control	mono	10	4.5	0.073
control	GABA 0 mM	empty control	mono	10	5	0.073
control	GABA 0 mM	empty control	mono	10	5.5	0.073
control	GABA 0 mM	empty control	mono	10	6	0.073
control	GABA 0 mM	empty control	mono	10	6.5	0.073
control	GABA 0 mM	empty control	mono	10	7	0.073
[truncated: 4,162 more rows]

## Sheet: S9
Table S9: OD of in vitro growth of Pseudomonas lurida MYb11 and Ochrobactrum vermis MYb71 in mono- and co-culture with D-mannitol supplementation (Figure 3A)
[truncated: 4,609 more rows]

[truncated: 11 more sheets: S10, S11, S12, S13, S14, S15, S16, S17, S18, S19, S20]
